# Supplementary material for: Mutations in the splicing factor SF3B1 are linked to frequent emergence of HLA-DRlow/neg monocytes in lower-risk myelodysplastic neoplasms
Source: Leukemia. 2024 Apr 17;38(6):1427–31. doi: 10.1038/s41375-024-02249-z (PMC11147767; doi:10.1038/s41375-024-02249-z)
Supplement: Supplementary file 2 — Supplementary_Table_4 [file 41375_2024_2249_MOESM2_ESM.xlsx]

## Sheet: Table S4
Supplemental Table 4: List of DEG between SF3B1mut and SF3B1wt MDS BM samples
Abbreviations: logFC, log2-fold-change; logCPM, log2-counts-per-million; LR, chisquare likelihood ratio statistic
ENTREZID	Symbol	Gene name	logFC	logCPM	LR	PValue	FDR
1846	DUSP4	dual specificity phosphatase 4	-2.38861	7.97081	25.2552	5.02233e-07	7.3326e-05
923	CD6	CD6 molecule	-2.13483	7.37614	33.9272	5.72119e-09	2.08824e-06
2833	CXCR3	C-X-C motif chemokine receptor 3	-2.06768	7.27883	26.4683	2.67897e-07	5.60983e-05
3553	IL1B	interleukin 1 beta	-1.95081	8.94926	16.7007	4.37646e-05	0.0017749
3702	ITK	IL2 inducible T cell kinase	-1.84574	8.22185	22.6471	1.94656e-06	0.000188347
921	CD5	CD5 molecule	-1.84147	9.3962	17.1728	3.41284e-05	0.00155711
3820	KLRB1	killer cell lectin like receptor B1	-1.76384	9.32707	35.9431	2.0316e-09	1.48307e-06
50615	IL21R	interleukin 21 receptor	-1.72797	6.04618	21.2523	4.02618e-06	0.000326568
1236	CCR7	C-C motif chemokine receptor 7	-1.69529	7.155	13.1021	0.000294961	0.00534616
925	CD8A	CD8a molecule	-1.67643	7.84723	22.7756	1.82062e-06	0.000188347
3575	IL7R	interleukin 7 receptor	-1.62027	9.30286	11.7595	0.000605349	0.00803463
10578	GNLY	granulysin	-1.57773	9.54151	12.3705	0.00043616	0.0064979
29851	ICOS	inducible T cell costimulator	-1.56832	7.38161	14.3196	0.000154247	0.00375335
940	CD28	CD28 molecule	-1.53895	6.82086	16.0232	6.25717e-05	0.00228387
919	CD247	CD247 molecule	-1.51505	9.35258	15.7108	7.38013e-05	0.00253396
974	CD79B	CD79b molecule	-1.50033	7.80398	9.35312	0.00222606	0.0228876
2999	GZMH	granzyme H	-1.49665	7.61147	13.05	0.000303278	0.00534616
973	CD79A	CD79a molecule	-1.49331	8.81049	13.2051	0.000279184	0.0052498
4063	LY9	lymphocyte antigen 9	-1.4594	7.94736	18.2417	1.94571e-05	0.00106154
1235	CCR6	C-C motif chemokine receptor 6	-1.44713	6.04269	12.9011	0.000328392	0.00534616
6352	CCL5	C-C motif chemokine ligand 5	-1.41406	10.5801	21.0231	4.53787e-06	0.000331265
115650	TNFRSF13C	TNF receptor superfamily member 13C	-1.39676	7.19486	12.5952	0.000386738	0.00600677
5243	ABCB1	ATP binding cassette subfamily B member 1	-1.38556	6.40925	13.4982	0.000238797	0.00484228
2534	FYN	FYN proto-oncogene, Src family tyrosine kinase	-1.37761	9.09435	20.741	5.25783e-06	0.000348928
3662	IRF4	interferon regulatory factor 4	-1.35685	7.86615	19.927	8.04567e-06	0.000489445
864	RUNX3	RUNX family transcription factor 3	-1.34392	10.0555	17.2548	3.26866e-05	0.00155711
6374	CXCL5	C-X-C motif chemokine ligand 5	-1.32606	6.13809	12.8944	0.000329558	0.00534616
915	CD3D	CD3d molecule	-1.32419	9.02448	14.5939	0.000133345	0.00375335
7535	ZAP70	zeta chain of T cell receptor associated protein kinase 70	-1.32364	7.53904	7.55357	0.00598912	0.040482
924	CD7	CD7 molecule	-1.31562	6.38246	13.6951	0.000215018	0.00448466
6932	TCF7	transcription factor 7	-1.29097	8.71647	9.71692	0.00182579	0.0196004
6775	STAT4	signal transducer and activator of transcription 4	-1.28797	6.98563	12.4296	0.000422588	0.00642686
3932	LCK	LCK proto-oncogene, Src family tyrosine kinase	-1.26021	7.91746	13.1965	0.000280469	0.0052498
916	CD3E	CD3e molecule	-1.22585	9.54597	14.8566	0.000116004	0.00352844
4790	NFKB1	nuclear factor kappa B subunit 1	-1.206	7.904	15.0718	0.0001035	0.00328499
1493	CTLA4	cytotoxic T-lymphocyte associated protein 4	-1.20039	7.00107	9.00627	0.00269055	0.0253368
931	MS4A1	membrane spanning 4-domains A1	-1.19367	6.45284	9.02192	0.0026676	0.0253368
1521	CTSW	cathepsin W	-1.19229	8.92772	16.825	4.09898e-05	0.00176015
30009	TBX21	T-box transcription factor 21	-1.16509	7.5369	8.96266	0.00275554	0.0253368
84433	CARD11	caspase recruitment domain family member 11	-1.16004	7.09888	13.3569	0.000257477	0.00507996
3004	GZMM	granzyme M	-1.15918	6.80391	11.9255	0.000553711	0.00748535
151888	BTLA	B and T lymphocyte associated	-1.14122	6.33602	8.15427	0.00429598	0.0323306
7128	TNFAIP3	TNF alpha induced protein 3	-1.13075	11.7286	11.9602	0.000543478	0.00748535
51348	KLRF1	killer cell lectin like receptor F1	-1.1185	7.08073	8.44198	0.00366657	0.0287806
10219	KLRG1	killer cell lectin like receptor G1	-1.11477	6.53903	9.63813	0.00190579	0.0201627
917	CD3G	CD3g molecule	-1.10091	7.07424	9.02749	0.0026595	0.0253368
640	BLK	BLK proto-oncogene, Src family tyrosine kinase	-1.07381	5.66652	8.20467	0.00417827	0.0317723
4049	LTA	lymphotoxin alpha	-1.06825	5.88424	8.62914	0.00330827	0.0274451
22914	KLRK1	killer cell lectin like receptor K1	-1.06786	8.69329	10.0261	0.00154334	0.0173329
2323	FLT3LG	fms related tyrosine kinase 3 ligand	-1.03795	8.38615	8.95692	0.0027642	0.0253368
2113	ETS1	ETS proto-oncogene 1, transcription factor	-1.00874	10.6225	8.61804	0.00332849	0.0274451
8651	SOCS1	suppressor of cytokine signaling 1	-1.00628	8.03115	8.07698	0.00448311	0.0330573
958	CD40	CD40 molecule	-1.00353	6.50344	8.90695	0.00284088	0.0254676
933	CD22	CD22 molecule	-0.99279	6.86979	7.62872	0.0057446	0.0391921
944	TNFSF8	TNF superfamily member 8	-0.983576	7.7309	10.1136	0.00147183	0.016788
59307	SIGIRR	single Ig and TIR domain containing	-0.976427	7.6034	9.81703	0.00172904	0.0188844
4791	NFKB2	nuclear factor kappa B subunit 2	-0.913147	8.05545	7.67009	0.00561437	0.038665
596	BCL2	BCL2 apoptosis regulator	-0.903698	6.70026	8.05648	0.00453411	0.033099
3003	GZMK	granzyme K	-0.863392	8.43309	9.81258	0.00173322	0.0188844
3125	HLA-DRB3	major histocompatibility complex, class II, DR beta 3	-0.828587	10.4229	7.92863	0.00486587	0.0349341
3122	HLA-DRA	major histocompatibility complex, class II, DR alpha	-0.826831	12.8642	7.75478	0.00535707	0.0372444
10000	AKT3	AKT serine/threonine kinase 3	-0.82206	8.56579	8.09951	0.00442773	0.0329821
3678	ITGA5	integrin subunit alpha 5	-0.814003	8.75799	9.14305	0.00249664	0.0246291
3115	HLA-DPB1	major histocompatibility complex, class II, DP beta 1	-0.770454	10.9819	8.60846	0.00334605	0.0274451
972	CD74	CD74 molecule	-0.666006	12.0039	8.63737	0.00329336	0.0274451
975	CD81	CD81 molecule	-0.647696	10.8967	7.80934	0.00519768	0.0364837
5713	PSMD7	proteasome 26S subunit, non-ATPase 7	0.626896	11.8824	8.80204	0.00300893	0.0261491
3689	ITGB2	integrin subunit beta 2	0.643988	11.0518	7.4274	0.00642382	0.0430219
4179	CD46	CD46 molecule	0.657672	11.138	10.7895	0.0010208	0.012848
966	CD59	CD59 molecule (CD59 blood group)	0.696991	11.5073	8.86622	0.00290496	0.0255496
965	CD58	CD58 molecule	0.707383	10.6839	10.7572	0.00103873	0.0128521
10288	LILRB2	leukocyte immunoglobulin like receptor B2	0.717684	9.35399	7.18721	0.00734251	0.0487276
896	CCND3	cyclin D3	0.726034	10.3023	12.1502	0.00049083	0.00702561
1147	CHUK	component of inhibitor of nuclear factor kappa B kinase complex	0.731983	8.95984	8.94872	0.00277664	0.0253368
3936	LCP1	lymphocyte cytosolic protein 1	0.78341	13.5765	8.89422	0.00286075	0.0254676
5788	PTPRC	protein tyrosine phosphatase receptor type C	0.843845	11.0064	8.44641	0.00365765	0.0287806
5595	MAPK3	mitogen-activated protein kinase 3	0.848555	9.08505	14.402	0.000147643	0.00375335
3606	IL18	interleukin 18	0.890714	8.26254	7.82683	0.00514763	0.0364832
353514	LILRA5	leukocyte immunoglobulin like receptor A5	0.899561	10.2839	10.23	0.00138177	0.0162692
51192	CKLF	chemokine like factor	0.908787	9.50939	10.1973	0.00140646	0.0162971
4277	MICB	MHC class I polypeptide-related sequence B	0.95625	9.07389	8.75413	0.00308901	0.0265291
8809	IL18R1	interleukin 18 receptor 1	0.970699	7.52113	9.42979	0.00213488	0.0222638
3480	IGF1R	insulin like growth factor 1 receptor	1.01544	8.56554	13.7957	0.000203798	0.00437566
1436	CSF1R	colony stimulating factor 1 receptor	1.02407	6.38506	8.58458	0.00339021	0.0274984
683	BST1	bone marrow stromal cell antigen 1	1.02921	12.0183	11.6684	0.000635694	0.00828672
10541	ANP32B	acidic nuclear phosphoprotein 32 family member B	1.04964	13.3985	11.58	0.00066666	0.00853793
10533	ATG7	autophagy related 7	1.06042	8.50537	10.295	0.00133392	0.0159633
332	BIRC5	baculoviral IAP repeat containing 5	1.1438	10.3822	12.0841	0.000508523	0.00713888
1514	CTSL	cathepsin L	1.1717	9.05663	7.92294	0.0048812	0.0349341
843	CASP10	caspase 10	1.20956	6.04426	10.3223	0.00131431	0.0159633
6357	CCL13	C-C motif chemokine ligand 13	1.25056	5.9326	8.47698	0.00359668	0.0287806
634	CEACAM1	CEA cell adhesion molecule 1	1.27997	8.49824	8.25334	0.0040677	0.0312571
383	ARG1	arginase 1	1.2959	11.285	12.9694	0.000316617	0.00534616
8794	TNFRSF10C	TNF receptor superfamily member 10c	1.32765	8.55745	14.0554	0.000177502	0.00392657
983	CDK1	cyclin dependent kinase 1	1.35414	11.1208	12.1978	0.000478462	0.00698554
4689	NCF4	neutrophil cytosolic factor 4	1.39109	10.0508	16.0747	6.08921e-05	0.00228387
4057	LTF	lactotransferrin	1.4133	15.7876	8.25868	0.00405577	0.0312571
1088	CEACAM8	CEA cell adhesion molecule 8	1.4223	12.3685	12.6495	0.000375666	0.00596166
55872	PBK	PDZ binding kinase	1.42307	8.64402	9.30768	0.00228195	0.0231364
135	ADORA2A	adenosine A2a receptor	1.47099	9.48717	26.2027	3.07388e-07	5.60983e-05
6279	S100A8	S100 calcium binding protein A8	1.5151	17.4227	14.1212	0.000171404	0.00391016
1536	CYBB	cytochrome b-245 beta chain	1.51801	11.9737	18.1555	2.03584e-05	0.00106154
3577	CXCR1	C-X-C motif chemokine receptor 1	1.53647	7.59268	12.9985	0.000311742	0.00534616
6283	S100A12	S100 calcium binding protein A12	1.55851	15.3521	9.20691	0.00241103	0.0241103
27074	LAMP3	lysosomal associated membrane protein 3	1.60834	5.9784	14.1455	0.000169201	0.00391016
3386	ICAM4	intercellular adhesion molecule 4 (Landsteiner-Wiener blood group)	1.65549	7.58283	14.3264	0.000153696	0.00375335
7037	TFRC	transferrin receptor	1.68167	13.8501	14.3654	0.000150546	0.00375335
558	AXL	AXL receptor tyrosine kinase	1.71134	10.9367	15.6462	7.63658e-05	0.00253396
820	CAMP	cathelicidin antimicrobial peptide	2.25821	14.2895	22.5345	2.06407e-06	0.000188347
384	ARG2	arginase 2	2.55296	9.56476	14.5379	0.00013737	0.00375335
