# Supplementary material for: Mutations in the splicing factor SF3B1 are linked to frequent emergence of HLA-DRlow/neg monocytes in lower-risk myelodysplastic neoplasms
Source: Leukemia. 2024 Apr 17;38(6):1427–31. doi: 10.1038/s41375-024-02249-z (PMC11147767; doi:10.1038/s41375-024-02249-z)
Supplement: Supplementary file 3 — Supplementary_Table_5 [file 41375_2024_2249_MOESM3_ESM.xlsx]

## Sheet: Table S5
Supplemental Table 5: List of DEG between SF3B1K700E LR-MDS and HD classical monocytes
Abbreviations: C1Mean, mean of each transcript within HD (adjusted by normalization factors); C2Mean, mean of each transcript within SF3B1K700E (adjusted by normalization factors); PostFC, posterior fold change; PPEE, posterior probability of being equally expressed; PPDE, posterior probability of being differentially expressed
EnsemblID	ENTREZID	SYMBOL	GENENAME	C1Mean	C2Mean	PostFC	RealFC	PPEE	PPDE
ENSG00000121410	1	A1BG	alpha-1-B glycoprotein	156.994	85.0335	0.543381	0.541663	3.20448e-07	1
ENSG00000073734	8647	ABCB11	ATP binding cassette subfamily B member 11	13.3141	79.6115	5.76458	5.97576	0.0331875	0.966813
ENSG00000115657	10058	ABCB6	ATP binding cassette subfamily B member 6 (Langereis blood group)	156.235	78.1587	0.502176	0.500295	0.0239188	0.976081
ENSG00000131269	22	ABCB7	ATP binding cassette subfamily B member 7	556.56	238.965	0.429976	0.429371	0.00029925	0.999701
ENSG00000103222	4363	ABCC1	ATP binding cassette subfamily C member 1	450.479	92.8767	0.20723	0.206191	0.000139539	0.99986
ENSG00000023839	1244	ABCC2	ATP binding cassette subfamily C member 2	10.0147	29.8965	2.87294	2.98327	0.0401425	0.959857
ENSG00000107362	51104	ABHD17B	abhydrolase domain containing 17B	115.985	68.2632	0.590673	0.588589	0.0147796	0.98522
ENSG00000153093	55289	ACOXL	acyl-CoA oxidase like	8.42974	43.4767	4.88104	5.15261	1.68779e-06	0.999998
ENSG00000167107	80221	ACSF2	acyl-CoA synthetase family member 2	6.33436	23.3315	3.45095	3.67909	0.000233983	0.999766
ENSG00000123983	2181	ACSL3	acyl-CoA synthetase long chain family member 3	4211.27	1425.84	0.338672	0.338579	0	1
ENSG00000131069	55902	ACSS2	acyl-CoA synthetase short chain family member 2	878.1	327.075	0.37291	0.372488	0.0269015	0.973099
ENSG00000135503	91	ACVR1B	activin A receptor type 1B	319.304	198.169	0.621339	0.620639	0.000264292	0.999736
ENSG00000123612	130399	ACVR1C	activin A receptor type 1C	19.6777	94.5198	4.69076	4.80147	4.89533e-05	0.999951
ENSG00000139567	94	ACVRL1	activin A receptor like type 1	25.6439	108.68	4.16393	4.23676	0.0294643	0.970536
ENSG00000170634	98	ACYP2	acylphosphatase 2	28.1789	59.863	2.10093	2.12399	0.000639439	0.999361
ENSG00000135074	8728	ADAM19	ADAM metallopeptidase domain 19	1255.58	299.626	0.239	0.238642	4.07036e-09	1
ENSG00000197140	203102	ADAM32	ADAM metallopeptidase domain 32	3.25615	46.4205	12.192	14.2157	0.00302096	0.996979
ENSG00000151651	101	ADAM8	ADAM metallopeptidase domain 8	17023.5	5086.67	0.298828	0.298803	2.0377e-09	1
ENSG00000134028	27299	ADAMDEC1	ADAM like decysin 1	1903	1208.51	0.635171	0.635058	0.007132	0.992868
ENSG00000143382	54507	ADAMTSL4	ADAMTS like 4	203.539	115.183	0.567179	0.565924	0.00325161	0.996748
ENSG00000133597	90956	ADCK2	aarF domain containing kinase 2	147.521	51.432	0.351283	0.348686	0.000875263	0.999125
ENSG00000131355	84658	ADGRE3	adhesion G protein-coupled receptor E3	208.573	63.0881	0.304477	0.302508	0.0326539	0.967346
ENSG00000153294	221393	ADGRF4	adhesion G protein-coupled receptor F4	0.326539	11.7619	13.3345	34.9793	0.000132898	0.999867
ENSG00000144843	141	ADPRH	ADP-ribosylarginine hydrolase	676.46	307.01	0.454332	0.453856	0.0329758	0.967024
ENSG00000164252	55109	AGGF1	angiogenic factor with G-patch and FHA domains 1	102.988	45.4654	0.444701	0.441517	0.0211146	0.978885
ENSG00000126705	27245	AHDC1	AT-hook DNA binding motif containing 1	10.8564	48.9435	4.32436	4.50504	0.000240436	0.99976
ENSG00000169877	51327	AHSP	alpha hemoglobin stabilizing protein	0.979616	89.317	56.9033	90.2643	1.58546e-05	0.999984
ENSG00000146416	51390	AIG1	androgen induced 1	42.8628	82.6229	1.91479	1.9274	0.0362623	0.963738
ENSG00000154027	26289	AK5	adenylate kinase 5	4.81922	50.6628	9.45855	10.4929	0.0210136	0.978986
ENSG00000155085	221264	AK9	adenylate kinase 9	57.2694	131.224	2.27794	2.29112	0.000243337	0.999757
ENSG00000162641	254268	AKNAD1	AKNA domain containing 1	1.28295	19.1248	10.4727	14.7994	0.00446246	0.995538
ENSG00000142208	207	AKT1	AKT serine/threonine kinase 1	453.917	201.173	0.44393	0.443207	0.00174257	0.998257
ENSG00000204673	84335	AKT1S1	AKT1 substrate 1	166.639	93.5449	0.562936	0.561387	4.47989e-09	1
ENSG00000158578	212	ALAS2	5'-aminolevulinate synthase 2	1.93603	341.028	134.68	175.248	1.08008e-06	0.999999
ENSG00000059573	5832	ALDH18A1	aldehyde dehydrogenase 18 family member A1	201.982	55.979	0.279291	0.277183	0.00662968	0.99337
ENSG00000118514	64577	ALDH8A1	aldehyde dehydrogenase 8 family member A1	1.96858	15.5921	6.30272	7.88547	0.00260061	0.997399
ENSG00000091542	54890	ALKBH5	alkB homolog 5, RNA demethylase	368.41	209.837	0.570276	0.569587	0.00185918	0.998141
ENSG00000110497	55626	AMBRA1	autophagy and beclin 1 regulator 1	745.513	338.567	0.454579	0.454147	0.0145466	0.985453
ENSG00000159461	267	AMFR	autocrine motility factor receptor	232.205	123.752	0.534147	0.532962	0.00452026	0.99548
ENSG00000181754	57463	AMIGO1	adhesion molecule with Ig like domain 1	4.89358	24.8404	4.63057	5.06782	0.00613076	0.993869
ENSG00000116337	271	AMPD2	adenosine monophosphate deaminase 2	2807.22	1475.68	0.525774	0.525675	0.0367137	0.963286
ENSG00000166839	348094	ANKDD1A	ankyrin repeat and death domain containing 1A	84.2601	141.5	1.67452	1.67924	0.000606733	0.999393
ENSG00000189045	728780	ANKDD1B	ankyrin repeat and death domain containing 1B	5.25256	22.9002	4.01509	4.35344	0.000403119	0.999597
ENSG00000176915	23141	ANKLE2	ankyrin repeat and LEM domain containing 2	1339.06	787.019	0.587923	0.587741	0.00365056	0.996349
ENSG00000167522	29123	ANKRD11	ankyrin repeat domain 11	1241.12	592.429	0.477586	0.477338	0.0322608	0.967739
ENSG00000132466	26057	ANKRD17	ankyrin repeat domain 17	1212.05	651.576	0.537812	0.537587	0.0159229	0.984077
ENSG00000276203	441425	ANKRD20A3	ankyrin repeat domain 20 family member A3	11.6728	41.4045	3.42246	3.54492	0.000532268	0.999468
ENSG00000235711	390616	ANKRD34C	ankyrin repeat domain 34C	0.326539	7.35801	8.58433	21.8935	0.0205088	0.979491
ENSG00000186352	353322	ANKRD37	ankyrin repeat domain 37	93.7785	34.3999	0.37085	0.366889	7.43159e-06	0.999993
ENSG00000134343	63982	ANO3	anoctamin 3	0.653078	21.3477	17.5076	32.21	0.00594139	0.994059
ENSG00000177119	196527	ANO6	anoctamin 6	4691.05	1309	0.279133	0.279043	2.66951e-08	1
ENSG00000163297	118429	ANTXR2	ANTXR cell adhesion molecule 2	5597.96	2506.84	0.447873	0.447814	0.0334586	0.966541
ENSG00000196975	307	ANXA4	annexin A4	753.278	1684.09	2.23469	2.23566	0.00783513	0.992165
ENSG00000072958	8907	AP1M1	adaptor related protein complex 1 subunit mu 1	3352.03	1373.5	0.409856	0.409752	0.000148872	0.999851
ENSG00000183020	161	AP2A2	adaptor related protein complex 2 subunit alpha 2	283.275	109.253	0.386978	0.3857	4.15985e-06	0.999996
ENSG00000254470	91056	AP5B1	adaptor related protein complex 5 subunit beta 1	503.042	234.72	0.467237	0.466612	0.000854999	0.999145
ENSG00000011132	9546	APBA3	amyloid beta precursor protein binding family A member 3	962.24	450.887	0.468912	0.468586	0.00164474	0.998355
ENSG00000120318	64411	ARAP3	ArfGAP with RhoGAP domain, ankyrin repeat and PH domain 3	349.438	167.434	0.480046	0.479167	0.0217147	0.978285
ENSG00000134884	55082	ARGLU1	arginine and glutamate rich 1	5016.88	2169.36	0.43248	0.432414	0.000457965	0.999542
ENSG00000134909	9743	ARHGAP32	Rho GTPase activating protein 32	113.484	177.603	1.56203	1.56496	0.0254659	0.974534
ENSG00000089820	393	ARHGAP4	Rho GTPase activating protein 4	1328.79	526.549	0.396534	0.396266	0.000360506	0.999639
ENSG00000123329	64333	ARHGAP9	Rho GTPase activating protein 9	581.957	269.166	0.463072	0.462527	0.0160329	0.983967
ENSG00000076928	9138	ARHGEF1	Rho guanine nucleotide exchange factor 1	1646.51	876.496	0.532507	0.53234	0.0382908	0.961709
ENSG00000183111	389337	ARHGEF37	Rho guanine nucleotide exchange factor 37	6.29882	25.1885	3.73788	3.99417	0.0245196	0.97548
ENSG00000236699	54848	ARHGEF38	Rho guanine nucleotide exchange factor 38	29.6878	118.754	3.9406	3.99908	0.0433167	0.956683
ENSG00000177479	10425	ARIH2	ariadne RBR E3 ubiquitin protein ligase 2	5190.18	2586.11	0.498328	0.498271	0.00372897	0.996271
ENSG00000185305	54622	ARL15	ADP ribosylation factor like GTPase 15	136.119	223.54	1.63942	1.6422	0.0013323	0.998668
ENSG00000182196	51329	ARL6IP4	ADP ribosylation factor like GTPase 6 interacting protein 4	1599.67	704.64	0.440702	0.440495	0.00304465	0.996955
ENSG00000170632	83787	ARMC10	armadillo repeat containing 10	23.1911	60.5069	2.56844	2.60837	0.0180216	0.981978
ENSG00000140691	79798	ARMC5	armadillo repeat containing 5	97.3301	41.0512	0.425319	0.421832	1.31055e-10	1
ENSG00000120029	79591	ARMH3	armadillo like helical domain containing 3	708.047	273.447	0.386719	0.386208	1.40701e-06	0.999999
ENSG00000136950	81873	ARPC5L	actin related protein 2/3 complex subunit 5 like	946.208	306.243	0.324081	0.32366	0.00838258	0.991617
ENSG00000172995	10777	ARPP21	cAMP regulated phosphoprotein 21	3.20512	18.4943	5.01745	5.7554	0.0130275	0.986972
ENSG00000141480	409	ARRB2	arrestin beta 2	892.626	360.657	0.404441	0.404047	0.0268197	0.97318
ENSG00000105011	55723	ASF1B	anti-silencing function 1B histone chaperone	21.707	78.7573	3.55744	3.62699	0.0417921	0.958208
ENSG00000161944	433	ASGR2	asialoglycoprotein receptor 2	655.132	164.709	0.252099	0.251425	5.30631e-10	1
ENSG00000166183	374569	ASPG	asparaginase	10.7822	39.1299	3.49042	3.6267	0.00598044	0.99402
ENSG00000197785	55210	ATAD3A	ATPase family AAA domain containing 3A	92.5296	28.4526	0.311963	0.307572	0.000241469	0.999759
ENSG00000160072	83858	ATAD3B	ATPase family AAA domain containing 3B	268.793	89.796	0.335555	0.334096	0	1
ENSG00000105726	57130	ATP13A1	ATPase 13A1	307.011	135.761	0.44329	0.44222	0.008929	0.991071
ENSG00000159363	23400	ATP13A2	ATPase cation transporting 13A2	183.944	72.7645	0.397548	0.395613	1.71426e-08	1
ENSG00000070961	490	ATP2B1	ATPase plasma membrane Ca2+ transporting 1	24152.3	14322.5	0.593015	0.593005	0.011915	0.988085
ENSG00000017260	27032	ATP2C1	ATPase secretory pathway Ca2+ transporting 1	1548.44	647.312	0.418268	0.418046	1.00657e-08	1
ENSG00000169020	521	ATP5ME	ATP synthase membrane subunit e	507.733	311.412	0.613796	0.613347	0.00860249	0.991398
ENSG00000185883	527	ATP6V0C	ATPase H+ transporting V0 subunit c	1077.32	497.078	0.461702	0.461407	0.0321673	0.967833
ENSG00000088812	8455	ATRN	attractin	239.225	93.9516	0.394255	0.392759	0.00851717	0.991483
ENSG00000175756	54998	AURKAIP1	aurora kinase A interacting protein 1	2013.68	920.217	0.457144	0.456985	0.00769916	0.992301
ENSG00000176022	126792	B3GALT6	beta-1,3-galactosyltransferase 6	129.385	46.3549	0.361235	0.35832	3.4277e-12	1
ENSG00000164929	79870	BAALC	BAALC binder of MAP3K1 and KLF4	19.3883	42.7249	2.16748	2.20302	0.0390424	0.960958
ENSG00000140320	22893	BAHD1	bromo adjacent homology domain containing 1	150.645	83.7243	0.557537	0.555803	5.59075e-08	1
ENSG00000123685	55509	BATF3	basic leucine zipper ATF-like transcription factor 3	218.393	101.918	0.468136	0.466698	0.00746747	0.992533
ENSG00000087088	581	BAX	BCL2 associated X, apoptosis regulator	1716.77	776.365	0.452415	0.452227	0.0264812	0.973519
ENSG00000187244	4059	BCAM	basal cell adhesion molecule (Lutheran blood group)	7.82319	21.6487	2.64125	2.76499	0.0368882	0.963112
ENSG00000137936	8412	BCAR3	BCAR3 adaptor protein, NSP family member	435.958	115.076	0.264973	0.263978	7.11311e-07	0.999999
ENSG00000060982	586	BCAT1	branched chain amino acid transaminase 1	13023	5237.39	0.402192	0.402165	1.29039e-07	1
ENSG00000069399	602	BCL3	BCL3 transcription coactivator	294.495	95.7869	0.326631	0.325281	2.18453e-07	1
ENSG00000106635	9275	BCL7B	BAF chromatin remodeling complex subunit BCL7B	617.353	355.861	0.576842	0.576437	0.0126766	0.987323
ENSG00000186716	613	BCR	BCR activator of RhoGEF and GTPase	133.9	70.2895	0.527062	0.524976	1.50499e-06	0.999998
ENSG00000164039	56898	BDH2	3-hydroxybutyrate dehydrogenase 2	41.4789	87.3494	2.09009	2.10561	0.00482094	0.995179
ENSG00000188848	389206	BEND4	BEN domain containing 4	15.9124	50.3834	3.08751	3.16493	0.00274372	0.997256
ENSG00000127325	144453	BEST3	bestrophin 3	3.54551	31.3142	7.69757	8.81003	0.00151899	0.998481
ENSG00000166681	27018	BEX3	brain expressed X-linked 3	42.847	12.6281	0.304474	0.29489	0.012025	0.987975
ENSG00000145692	635	BHMT	betaine--homocysteine S-methyltransferase	0.326539	14.8845	16.7026	44.2578	0.0116789	0.988321
ENSG00000136717	274	BIN1	bridging integrator 1	997.139	420.839	0.422395	0.422052	0.00129759	0.998702
ENSG00000115760	57448	BIRC6	baculoviral IAP repeat containing 6	1702.98	826.671	0.485607	0.485428	0.0029712	0.997029
ENSG00000140299	663	BNIP2	BCL2 interacting protein 2	6832.83	4151.57	0.607626	0.607592	2.51264e-08	1
ENSG00000171634	2186	BPTF	bromodomain PHD finger transcription factor	417.037	274.606	0.658961	0.658478	0.035834	0.964166
ENSG00000106009	221927	BRAT1	BRCA1 associated ATM activator 1	2179.66	759.228	0.348503	0.348327	0.0142687	0.985731
ENSG00000169925	8019	BRD3	bromodomain containing 3	714.887	391.904	0.548584	0.548211	0.00362203	0.996378
ENSG00000141867	23476	BRD4	bromodomain containing 4	1171.81	545.668	0.465936	0.465666	0.000753078	0.999247
ENSG00000028310	65980	BRD9	bromodomain containing 9	412.668	225.022	0.545946	0.545296	4.89608e-14	1
ENSG00000222009	149478	BTBD19	BTB domain containing 19	324.637	149.969	0.462953	0.461976	0.000621658	0.999378
ENSG00000184887	90135	BTBD6	BTB domain containing 6	120.925	48.8082	0.406572	0.403674	0.00271545	0.997285
ENSG00000187510	338809	C12orf74	chromosome 12 open reading frame 74	1.09948	16.2599	9.91767	14.6645	0.0396019	0.960398
ENSG00000167173	56905	C15orf39	chromosome 15 open reading frame 39	1553.33	880.122	0.566772	0.566608	0.0119592	0.988041
ENSG00000175746	400360	C15orf54	chromosome 15 open reading frame 54 (putative)	4.3891	30.8725	6.30765	7.02019	0.00279292	0.997207
ENSG00000205710	100130311	C17orf107	chromosome 17 open reading frame 107	55.3092	13.7175	0.256093	0.248152	1.08748e-07	1
ENSG00000267221	110806298	C17orf113	chromosome 17 open reading frame 113	13.8092	44.8419	3.15359	3.24562	0.0125588	0.987441
ENSG00000187624	400566	C17orf97	chromosome 17 open reading frame 97	0.933202	8.91654	6.20505	9.46408	0.0318759	0.968124
ENSG00000182795	79098	C1orf116	chromosome 1 open reading frame 116	16.9711	73.5745	4.22129	4.33331	0.00626891	0.993731
ENSG00000162598	127795	C1orf87	chromosome 1 open reading frame 87	0.345127	10.1964	11.4169	28.74	0.000297482	0.999703
ENSG00000205863	387911	C1QTNF9B	C1q and TNF related 9B	3.63134	28.7213	6.92877	7.89032	0.0129838	0.987016
ENSG00000088854	25943	C20orf194	chromosome 20 open reading frame 194	632.434	410.514	0.649435	0.649107	1.54431e-09	1
ENSG00000188511	348645	C22orf34	chromosome 22 open reading frame 34	97.1641	48.8944	0.506266	0.503266	0.0228357	0.977164
ENSG00000242259	128977	C22orf39	chromosome 22 open reading frame 39	901.583	351.551	0.390332	0.389933	4.69886e-08	1
ENSG00000172375	9854	C2CD2L	C2CD2 like	36.0284	88.7463	2.43924	2.46283	0.0107112	0.989289
ENSG00000153790	136895	C7orf31	chromosome 7 open reading frame 31	25.8575	8.84049	0.356831	0.342147	0.00458809	0.995412
ENSG00000133742	759	CA1	carbonic anhydrase 1	3.19577	355.848	93.893	111.006	1.19942e-05	0.999988
ENSG00000185015	377677	CA13	carbonic anhydrase 13	313.023	138.924	0.444878	0.443831	1.02996e-10	1
ENSG00000099991	23523	CABIN1	calcineurin binding protein 1	170.877	79.597	0.467686	0.465846	0.0101545	0.989845
ENSG00000164451	221301	CALHM4	calcium homeostasis modulator family member 4	1.30154	15.6367	8.53648	11.9301	0.00289464	0.997105
ENSG00000008118	57172	CAMK1G	calcium/calmodulin dependent protein kinase IG	98.1402	33.9293	0.349702	0.345789	0.00360359	0.996396
ENSG00000145349	817	CAMK2D	calcium/calmodulin dependent protein kinase II delta	171.389	331.165	1.92899	1.93219	0.000417422	0.999583
ENSG00000110931	10645	CAMKK2	calcium/calmodulin dependent protein kinase kinase 2	6266.84	2851.57	0.455078	0.455027	0.012029	0.987971
ENSG00000103326	6650	CAPN15	calpain 15	495.69	184.227	0.372418	0.37167	0	1
ENSG00000131375	23473	CAPN7	calpain 7	761.247	239.127	0.314666	0.314135	0.00206177	0.997938
ENSG00000135387	4076	CAPRIN1	cell cycle associated protein 1	6057.51	1782.32	0.294303	0.294234	0.00947332	0.990527
ENSG00000138380	79800	CARF	calcium responsive transcription factor	29.0131	59.0496	2.01428	2.03492	0.0149161	0.985084
ENSG00000137757	838	CASP5	caspase 5	108.124	39.7389	0.371024	0.367589	0.0271429	0.972857
ENSG00000175294	117144	CATSPER1	cation channel sperm associated 1	193.391	83.6835	0.434474	0.432747	0.0328454	0.967155
ENSG00000105974	857	CAV1	caveolin 1	28.6724	177.18	6.07321	6.17766	0	1
ENSG00000105971	858	CAV2	caveolin 2	4.93999	34.7429	6.37904	7.02079	0.00205975	0.99794
ENSG00000168497	8436	CAVIN2	caveolae associated protein 2	17.0979	48.9552	2.8	2.86213	0.00249401	0.997506
ENSG00000159231	874	CBR3	carbonyl reductase 3	44.2049	2.45856	0.0682758	0.055831	0.00616907	0.993831
ENSG00000183741	23466	CBX6	chromobox 6	246.78	135.667	0.550842	0.549767	0.0467916	0.953208
ENSG00000167131	388389	CCDC103	coiled-coil domain containing 103	27.3199	7.86063	0.303046	0.287986	0.00619811	0.993802
ENSG00000007080	115098	CCDC124	coiled-coil domain containing 124	909.385	425.499	0.468248	0.467903	0.0146807	0.985319
ENSG00000185298	339230	CCDC137	coiled-coil domain containing 137	885.758	484.946	0.547799	0.547498	0.00384347	0.996157
ENSG00000248712	283152	CCDC153	coiled-coil domain containing 153	18.477	39.8908	2.12246	2.15832	0.0062974	0.993703
ENSG00000196118	90835	CCDC189	coiled-coil domain containing 189	36.9227	14.9339	0.413996	0.404626	0.0230389	0.976961
ENSG00000198624	26112	CCDC69	coiled-coil domain containing 69	1279.7	513.887	0.401848	0.401572	0.0179432	0.982057
ENSG00000168071	283234	CCDC88B	coiled-coil domain containing 88B	161.774	50.7455	0.316219	0.313723	4.7471e-05	0.999953
ENSG00000091972	4345	CD200	CD200 molecule	5.03434	26.8553	4.87245	5.32582	0.000665076	0.999335
ENSG00000178562	940	CD28	CD28 molecule	3.38306	30.0491	7.6939	8.85898	0.00265483	0.997345
ENSG00000198851	916	CD3E	CD3e molecule	10.1152	38.4006	3.6396	3.79356	1.56554e-05	0.999984
ENSG00000160654	917	CD3G	CD3g molecule	30.2108	92.2339	3.01299	3.05233	0.000845345	0.999155
ENSG00000196776	961	CD47	CD47 molecule	1560.06	494.074	0.316965	0.316706	0.00974344	0.990257
ENSG00000013725	923	CD6	CD6 molecule	10.0533	34.0442	3.25185	3.384	7.70466e-06	0.999992
ENSG00000198752	9578	CDC42BPB	CDC42 binding protein kinase beta	58.3795	19.2946	0.337321	0.330618	0.0155767	0.984423
ENSG00000132964	1024	CDK8	cyclin dependent kinase 8	45.2216	11.1611	0.256681	0.246976	0.0054967	0.994503
ENSG00000129355	1032	CDKN2D	cyclin dependent kinase inhibitor 2D	380.819	207.68	0.546066	0.545362	1.63282e-07	1
ENSG00000239704	284040	CDRT4	CMT1A duplicated region transcript 4	13.4177	43.2989	3.1316	3.22535	1.01842e-05	0.99999
ENSG00000221869	1052	CEBPD	CCAAT enhancer binding protein delta	41.5471	15.0647	0.371677	0.362747	0.00538813	0.994612
ENSG00000135048	23670	CEMIP2	cell migration inducing hyaluronidase 2	1858.61	1025.98	0.55216	0.552017	0.0038417	0.996158
ENSG00000100629	145508	CEP128	centrosomal protein 128	94.3844	39.4486	0.421636	0.418018	0.00475796	0.995242
ENSG00000174799	9662	CEP135	centrosomal protein 135	433.406	273.05	0.630523	0.63002	9.75544e-07	0.999999
ENSG00000126001	11190	CEP250	centrosomal protein 250	186.684	350.067	1.87238	1.87514	0.000172411	0.999828
ENSG00000114107	80321	CEP70	centrosomal protein 70	8.13266	27.7056	3.2412	3.40375	0.0246025	0.975397
ENSG00000111860	387119	CEP85L	centrosomal protein 85 like	297.006	117.518	0.396897	0.395698	0.000259015	0.999741
ENSG00000135346	1081	CGA	glycoprotein hormones, alpha polypeptide	0.974998	20.7553	13.5544	21.0816	0.0210254	0.978975
ENSG00000153922	1105	CHD1	chromodomain helicase DNA binding protein 1	1917.4	944.369	0.492685	0.492528	0.00317071	0.996829
ENSG00000085872	10523	CHERP	calcium homeostasis endoplasmic reticulum protein	702.111	271.016	0.386526	0.38601	0.00202687	0.997973
ENSG00000133048	1116	CHI3L1	chitinase 3 like 1	5.41192	207.383	34.592	38.2509	0.0017054	0.998295
ENSG00000110721	1119	CHKA	choline kinase alpha	188.01	89.7106	0.478824	0.477187	2.49753e-06	0.999998
ENSG00000203668	1122	CHML	CHM like Rab escort protein	183.06	79.3284	0.435198	0.433377	0.0467927	0.953207
ENSG00000128656	1123	CHN1	chimerin 1	10.1043	55.9793	5.28541	5.53563	0.0458824	0.954118
ENSG00000033100	54480	CHPF2	chondroitin polymerizing factor 2	1997.59	415.708	0.208343	0.208109	0.00283319	0.997167
ENSG00000181072	1129	CHRM2	cholinergic receptor muscarinic 2	1.28295	13.5537	7.51482	10.4905	0.000141475	0.999859
ENSG00000196811	1146	CHRNG	cholinergic receptor nicotinic gamma subunit	64.5262	116.827	1.80306	1.81041	7.4288e-06	0.999993
ENSG00000136026	10970	CKAP4	cytoskeleton associated protein 4	2253.24	1043.02	0.463043	0.462903	0.0108483	0.989152
ENSG00000069493	29121	CLEC2D	C-type lectin domain family 2 member D	93.2936	250.999	2.6796	2.69024	5.57616e-05	0.999944
ENSG00000169583	9022	CLIC3	chloride intracellular channel 3	12.2063	0.309318	0.0710468	0.0261387	0.0296353	0.970365
ENSG00000159212	54102	CLIC6	chloride intracellular channel 6	1.34333	13.7123	7.36296	10.1396	0.00032245	0.999678
ENSG00000130779	6249	CLIP1	CAP-Gly domain containing linker protein 1	3632.43	2006.68	0.552509	0.552436	0.00403677	0.995963
ENSG00000176444	1196	CLK2	CDC like kinase 2	633.37	320.036	0.505759	0.505298	0.000908963	0.999091
ENSG00000175416	1212	CLTB	clathrin light chain B	159.306	67.6213	0.426637	0.424511	0.00151187	0.998488
ENSG00000132361	23277	CLUH	clustered mitochondria homolog	217.826	76.2915	0.352028	0.350271	0.000130167	0.99987
ENSG00000064666	1265	CNN2	calponin 2	2217.96	1063.35	0.479567	0.479428	2.28605e-05	0.999977
ENSG00000149972	53942	CNTN5	contactin 5	0.62987	13.2551	11.2608	20.7309	0.0418598	0.95814
ENSG00000130309	79709	COLGALT1	collagen beta(1-O)galactosyltransferase 1	1853.7	759.305	0.409807	0.409619	0.0465388	0.953461
ENSG00000158623	26958	COPG2	coatomer protein complex subunit gamma 2	41.8336	11.5961	0.287425	0.277368	6.51366e-06	0.999993
ENSG00000103187	23406	COTL1	coactosin like F-actin binding protein 1	1681.81	792.854	0.471618	0.471433	0.00902035	0.99098
ENSG00000108582	1362	CPD	carboxypeptidase D	1865.77	1067.86	0.572484	0.572349	0.000407012	0.999593
ENSG00000160917	10898	CPSF4	cleavage and polyadenylation specific factor 4	547.033	209.902	0.384385	0.383721	0.0391566	0.960843
ENSG00000117322	1380	CR2	complement C3d receptor 2	0.653078	16.6833	13.7869	25.1754	0.00790945	0.992091
ENSG00000137504	58487	CREBZF	CREB/ATF bZIP transcription factor	1951.1	922.593	0.473021	0.472861	2.26359e-05	0.999977
ENSG00000213145	1396	CRIP1	cysteine rich protein 1	3027.22	1019.43	0.336887	0.336758	1.48932e-09	1
ENSG00000099942	1399	CRKL	CRK like proto-oncogene, adaptor protein	1956.13	792.906	0.405527	0.405347	2.28152e-05	0.999977
ENSG00000140577	64784	CRTC3	CREB regulated transcription coactivator 3	426.003	233.531	0.548827	0.548202	1.7698e-07	1
ENSG00000121671	1408	CRY2	cryptochrome circadian regulator 2	1202.4	407.863	0.339538	0.339214	2.034e-07	1
ENSG00000100368	1439	CSF2RB	colony stimulating factor 2 receptor beta common subunit	2751.75	1478.71	0.537473	0.537374	0.0343529	0.965647
ENSG00000141551	1453	CSNK1D	casein kinase 1 delta	9754.38	4543.24	0.465797	0.465765	0.0147456	0.985254
ENSG00000213923	1454	CSNK1E	casein kinase 1 epsilon	183.5	99.9973	0.546427	0.544968	7.34906e-05	0.999927
ENSG00000133275	1455	CSNK1G2	casein kinase 1 gamma 2	106.433	42.7173	0.404714	0.401411	0.0188673	0.981133
ENSG00000144655	64651	CSRNP1	cysteine and serine rich nuclear protein 1	1160.65	356.553	0.307561	0.307208	0.00120387	0.998796
ENSG00000175315	1474	CST6	cystatin E/M	149.817	5.35988	0.039626	0.0358405	3.43443e-05	0.999966
ENSG00000159692	1487	CTBP1	C-terminal binding protein 1	334.94	158.55	0.474309	0.473382	0.000458333	0.999542
ENSG00000060069	9150	CTDP1	CTD phosphatase subunit 1	251.81	129.71	0.516263	0.515129	0.0211758	0.978824
ENSG00000101160	1522	CTSZ	cathepsin Z	81.9434	43.8031	0.537939	0.53461	0.0350548	0.964945
ENSG00000077063	83992	CTTNBP2	cortactin binding protein 2	0.62987	8.32619	7.25495	13.0279	0.048241	0.951759
ENSG00000174177	348180	CTU2	cytosolic thiouridylase subunit 2	541.306	130.042	0.24108	0.240252	2.28007e-06	0.999998
ENSG00000107611	8029	CUBN	cubilin	29.9864	92.4563	3.04237	3.08258	0.0297489	0.970251
ENSG00000257923	1523	CUX1	cut like homeobox 1	1551.89	979.552	0.631343	0.631203	0.0195557	0.980444
ENSG00000161921	58191	CXCL16	C-X-C motif chemokine ligand 16	19438.6	3661.7	0.188398	0.188373	4.32291e-11	1
ENSG00000100243	1727	CYB5R3	cytochrome b5 reductase 3	4550.88	1956.76	0.430048	0.429974	0.00142313	0.998577
ENSG00000187954	50626	CYHR1	cysteine and histidine rich 1	505.45	203.463	0.403248	0.402551	5.27813e-05	0.999947
ENSG00000167600	29785	CYP2S1	cytochrome P450 family 2 subfamily S member 1	695.178	49.1162	0.0714548	0.070666	9.60479e-05	0.999904
ENSG00000173198	10800	CYSLTR1	cysteinyl leukotriene receptor 1	18.3275	81.9291	4.36017	4.46839	0.000349614	0.99965
ENSG00000105443	9266	CYTH2	cytohesin 2	3119.27	1733.96	0.555971	0.555887	0.0114126	0.988587
ENSG00000197380	147906	DACT3	dishevelled binding antagonist of beta catenin 3	8.78895	30.1804	3.27823	3.43114	0.0357119	0.964288
ENSG00000071626	26528	DAZAP1	DAZ associated protein 1	153.621	84.7849	0.553655	0.551939	0.0258874	0.974113
ENSG00000137992	1629	DBT	dihydrolipoamide branched chain transacylase E2	182.114	363.613	1.99335	1.99657	1.16389e-09	1
ENSG00000119599	26094	DCAF4	DDB1 and CUL4 associated factor 4	374.992	147.921	0.395433	0.394481	0.000139103	0.999861
ENSG00000129187	1635	DCTD	dCMP deaminase	1656.34	819.596	0.495008	0.494828	0.00239123	0.997609
ENSG00000165490	220042	DDIAS	DNA damage induced apoptosis suppressor	9.80715	36.4729	3.56211	3.71624	8.7474e-06	0.999991
ENSG00000145358	115265	DDIT4L	DNA damage inducible transcript 4 like	34.1715	1569.38	45.1506	45.9134	0	1
ENSG00000100201	10521	DDX17	DEAD-box helicase 17	2286.11	1162.76	0.50875	0.508623	0.00045908	0.999541
ENSG00000182810	55794	DDX28	DEAD-box helicase 28	1353.57	540.864	0.399851	0.399589	0.0208878	0.979112
ENSG00000123064	79039	DDX54	DEAD-box helicase 54	1920.26	896.976	0.46728	0.467116	0.013655	0.986345
ENSG00000177030	10522	DEAF1	DEAF1 transcription factor	105.987	27.2244	0.261052	0.256935	0.00058729	0.999413
ENSG00000257093	57189	DENND11	DENN domain containing 11	1837.87	753.204	0.410018	0.409828	0.0370591	0.962941
ENSG00000184014	23258	DENND5A	DENN domain containing 5A	7219.85	3449.55	0.477831	0.477788	0.0169751	0.983025
ENSG00000100418	27351	DESI1	desumoylating isopeptidase 1	3314.24	1715.82	0.5178	0.517714	0.00786757	0.992132
ENSG00000183628	8214	DGCR6	DiGeorge syndrome critical region gene 6	53.0384	10.6972	0.210627	0.201839	0.00147544	0.998525
ENSG00000128185	85359	DGCR6L	DiGeorge syndrome critical region gene 6 like	230.165	87.0928	0.38001	0.378419	0.0178136	0.982186
ENSG00000077044	8527	DGKD	diacylglycerol kinase delta	497.334	207.262	0.417449	0.416757	0.00199651	0.998003
ENSG00000100867	10202	DHRS2	dehydrogenase/reductase 2	5.83602	47.9837	7.54814	8.20964	0.0167694	0.983231
ENSG00000162496	9249	DHRS3	dehydrogenase/reductase 3	1165.91	163.866	0.14099	0.140555	0	1
ENSG00000089876	55760	DHX32	DEAH-box helicase 32 (putative)	120.022	57.5191	0.481829	0.479279	0.0116298	0.98837
ENSG00000134815	9704	DHX34	DExH-box helicase 34	1639.38	559.771	0.341694	0.341457	0.000480878	0.999519
ENSG00000160305	23181	DIP2A	disco interacting protein 2 homolog A	589.848	293.727	0.498482	0.49798	0.0190297	0.98097
ENSG00000155011	27123	DKK2	dickkopf WNT signaling pathway inhibitor 2	7.30947	24.3757	3.15754	3.33162	0.000529413	0.999471
ENSG00000173253	10655	DMRT2	doublesex and mab-3 related transcription factor 2	2.28115	53.5193	18.7804	23.3635	0.00380339	0.996197
ENSG00000105877	8701	DNAH11	dynein axonemal heavy chain 11	5.27306	23.0842	4.0324	4.37138	0.0432679	0.956732
ENSG00000187775	8632	DNAH17	dynein axonemal heavy chain 17	1031.48	322.045	0.312617	0.312224	1.42389e-05	0.999986
ENSG00000090520	51726	DNAJB11	DnaJ heat shock protein family (Hsp40) member B11	5238.44	3103.05	0.592408	0.592362	0.0178691	0.982131
ENSG00000179407	165721	DNAJB8	DnaJ heat shock protein family (Hsp40) member B8	1.55845	10.4154	5.10228	6.64691	0.0194124	0.980588
ENSG00000102580	5611	DNAJC3	DnaJ heat shock protein family (Hsp40) member C3	6262.76	2399.03	0.383121	0.383063	3.65957e-06	0.999996
ENSG00000079805	1785	DNM2	dynamin 2	1068.22	401.969	0.376649	0.376305	0.00262341	0.997377
ENSG00000112667	10591	DNPH1	2'-deoxynucleoside 5'-phosphate N-hydrolase 1	483.242	189.53	0.39296	0.392218	2.21103e-08	1
ENSG00000128512	9732	DOCK4	dedicator of cytokinesis 4	5590.7	1776.83	0.317892	0.31782	0.0292208	0.970779
ENSG00000107099	81704	DOCK8	dedicator of cytokinesis 8	2527.55	1241.48	0.491301	0.491182	0.0228605	0.977139
ENSG00000146094	79930	DOK3	docking protein 3	6896.17	3184.51	0.461826	0.46178	6.21725e-15	1
ENSG00000148399	92715	DPH7	diphthamide biosynthesis 7	111.381	58.408	0.526951	0.524443	0.000293636	0.999706
ENSG00000111817	29940	DSE	dermatan sulfate epimerase	25154.3	6835.28	0.271752	0.271735	0.000239092	0.999761
ENSG00000134760	1828	DSG1	desmoglein 1	0.303332	11.5403	13.4317	36.8629	0.0367613	0.963239
ENSG00000169718	64118	DUS1L	dihydrouridine synthase 1 like	159.025	64.811	0.409783	0.407591	2.54492e-05	0.999975
ENSG00000141994	56931	DUS3L	dihydrouridine synthase 3 like	1151.94	305.512	0.265599	0.265223	3.68752e-05	0.999963
ENSG00000111266	80824	DUSP16	dual specificity phosphatase 16	239.59	80.3924	0.337203	0.335569	0.00553424	0.994466
ENSG00000128951	1854	DUT	deoxyuridine triphosphatase	64.1638	24.8111	0.392371	0.38678	0.0480708	0.951929
ENSG00000107404	1855	DVL1	dishevelled segment polarity protein 1	188.05	57.8977	0.310088	0.307922	2.25805e-05	0.999977
ENSG00000161202	1857	DVL3	dishevelled segment polarity protein 3	526.381	303.729	0.577495	0.577021	0.0020695	0.997931
ENSG00000158560	1780	DYNC1I1	dynein cytoplasmic 1 intermediate chain 1	5.30833	17.8258	3.11841	3.35365	0.0260688	0.973931
ENSG00000077380	1781	DYNC1I2	dynein cytoplasmic 1 intermediate chain 2	2707.09	1194.33	0.441309	0.441187	0.000458547	0.999541
ENSG00000187240	79659	DYNC2H1	dynein cytoplasmic 2 heavy chain 1	15.6231	49.5385	3.0905	3.16947	0.0140868	0.985913
ENSG00000138036	51626	DYNC2LI1	dynein cytoplasmic 2 light intermediate chain 1	17.0827	53.3258	3.04958	3.1204	0.000141818	0.999858
ENSG00000167967	1877	E4F1	E4F transcription factor 1	1142.21	426.114	0.37339	0.373066	5.44585e-05	0.999946
ENSG00000234817	100507506	ECI2-DT	ECI2 divergent transcript	13.3792	3.11186	0.265557	0.233163	0.0298045	0.970195
ENSG00000136813	23392	ECPAS	Ecm29 proteasome adaptor and scaffold	1217.14	661.219	0.543483	0.543261	0.0380099	0.96199
ENSG00000249751	641700	ECSCR	endothelial cell surface expressed chemotaxis and apoptosis regulator	12.836	0.309318	0.0677169	0.0248573	0.0120835	0.987916
ENSG00000132394	60678	EEFSEC	eukaryotic elongation factor, selenocysteine-tRNA specific	158.366	35.2493	0.225518	0.22263	0.0171959	0.982804
ENSG00000203965	84455	EFCAB7	EF-hand calcium binding domain 7	10.869	28.8642	2.56896	2.65414	0.0393149	0.960685
ENSG00000163576	151651	EFHB	EF-hand domain family member B	3.79781	16.7818	3.952	4.40984	0.029622	0.970378
ENSG00000142634	79180	EFHD2	EF-hand domain family member D2	1072.49	497.905	0.464552	0.464257	1.17497e-05	0.999988
ENSG00000110047	10938	EHD1	EH domain containing 1	22856	8144.8	0.35637	0.356353	4.19326e-09	1
ENSG00000103966	30844	EHD4	EH domain containing 4	3395.85	890.126	0.262252	0.262123	2.77063e-05	0.999972
ENSG00000106263	8662	EIF3B	eukaryotic translation initiation factor 3 subunit B	1382.8	652.675	0.472225	0.471999	0.0111033	0.988897
ENSG00000205609	728689	EIF3CL	eukaryotic translation initiation factor 3 subunit C like	1376.88	384.397	0.279494	0.279185	2.45555e-08	1
ENSG00000163412	317649	EIF4E3	eukaryotic translation initiation factor 4E family member 3	90.337	198.645	2.19102	2.1988	0.000696127	0.999304
ENSG00000100664	1983	EIF5	eukaryotic translation initiation factor 5	26914.6	15847.2	0.588805	0.588796	4.49719e-05	0.999955
ENSG00000006744	60528	ELAC2	elaC ribonuclease Z 2	484.79	154.794	0.320142	0.319314	0.0109007	0.989099
ENSG00000105656	8178	ELL	elongation factor for RNA polymerase II	1710.58	498.378	0.291599	0.291354	5.27534e-12	1
ENSG00000206181	51224	ELOA2	elongin A2	2.27653	35.1529	12.4269	15.3783	0.00950667	0.990493
ENSG00000134759	55250	ELP2	elongator acetyltransferase complex subunit 2	1724.18	740.786	0.429845	0.429649	0.016611	0.983389
ENSG00000109911	26610	ELP4	elongator acetyltransferase complex subunit 4	85.181	157.855	1.8472	1.85307	7.54672e-07	0.999999
ENSG00000127774	83460	EMC6	ER membrane protein complex subunit 6	1165.7	720.699	0.618451	0.618257	0.00905938	0.990941
ENSG00000102119	2010	EMD	emerin	831.434	267.62	0.322367	0.321886	0.000196715	0.999803
ENSG00000197774	197342	EME2	essential meiotic structure-specific endonuclease subunit 2	174.949	96.0794	0.550728	0.549211	2.72696e-06	0.999997
ENSG00000106991	2022	ENG	endoglin	28629.4	5430.6	0.189703	0.189686	0.023778	0.976222
ENSG00000167280	64772	ENGASE	endo-beta-N-acetylglucosaminidase	175.319	55.7585	0.320369	0.31808	1.78037e-08	1
ENSG00000108515	2027	ENO3	enolase 3	407.619	147.643	0.363147	0.362225	0.0414912	0.958509
ENSG00000143420	2029	ENSA	endosulfine alpha	1201.89	642.991	0.535216	0.534988	0.0289276	0.971072
ENSG00000115109	57669	EPB41L5	erythrocyte membrane protein band 4.1 like 5	43.5899	109.185	2.48436	2.50447	2.01575e-06	0.999998
ENSG00000166947	2038	EPB42	erythrocyte membrane protein band 4.2	1.88499	63.81	25.9139	33.6782	0.000987837	0.999012
ENSG00000234690	101927043	EPCAM-DT	EPCAM divergent transcript	5.16435	27.2995	4.83962	5.27785	0.00181795	0.998182
ENSG00000164307	51752	ERAP1	endoplasmic reticulum aminopeptidase 1	1862.45	1111.97	0.597174	0.597046	0.0389514	0.961049
ENSG00000173153	2101	ESRRA	estrogen related receptor alpha	205.915	104.759	0.510178	0.508774	0.00277031	0.99723
ENSG00000143971	54465	ETAA1	ETAA1 activator of ATR kinase	85.1794	148.915	1.74301	1.74816	0.0048185	0.995181
ENSG00000253831	440695	ETV3L	ETS variant transcription factor 3 like	90.4299	17.1038	0.194488	0.189228	0.0239443	0.976056
ENSG00000167880	2125	EVPL	envoplakin	16.2962	45.937	2.75422	2.81775	0.000933005	0.999067
ENSG00000178896	54512	EXOSC4	exosome component 4	1006.39	435.409	0.432983	0.432651	0.0023545	0.997646
ENSG00000131187	2161	F12	coagulation factor XII	93.3958	33.873	0.366754	0.36275	0.000375981	0.999624
ENSG00000185504	80233	FAAP100	FA core complex associated protein 100	633.64	236.205	0.373369	0.372785	2.41157e-07	1
ENSG00000170323	2167	FABP4	fatty acid binding protein 4	10.1648	182.427	17.0015	17.9302	0.0111544	0.988846
ENSG00000100376	55007	FAM118A	family with sequence similarity 118 member A	495.182	171.792	0.347717	0.34694	0.00188315	0.998117
ENSG00000189320	389558	FAM180A	family with sequence similarity 180 member A	0.326539	10.8057	12.3031	32.1379	0.0264347	0.973565
ENSG00000228383	105379269	FAM197Y7	family with sequence similarity 197 Y-linked member 7	2.29165	43.3257	15.1878	18.8281	0.0108343	0.989166
ENSG00000160256	85395	FAM207A	family with sequence similarity 207 member A	74.3912	14.7219	0.204322	0.198007	0.00072937	0.999271
ENSG00000177150	125228	FAM210A	family with sequence similarity 210 member A	567.885	245.059	0.43213	0.431539	0.00475839	0.995242
ENSG00000196227	63939	FAM217B	family with sequence similarity 217 member B	80.1771	182.909	2.27179	2.28116	0.0171735	0.982827
ENSG00000231528	286333	FAM225A	family with sequence similarity 225 member A	84.3919	37.9288	0.453327	0.449501	0.00917481	0.990825
ENSG00000071889	60343	FAM3A	family with sequence similarity 3 member A	353.891	203.906	0.576901	0.576195	0.0202229	0.979777
ENSG00000196550	729533	FAM72A	family with sequence similarity 72 member A	77.1734	131.074	1.69304	1.69834	0.0172626	0.982737
ENSG00000187741	2175	FANCA	FA complementation group A	38.4091	101.465	2.61641	2.64125	1.4588e-07	1
ENSG00000140092	10516	FBLN5	fibulin 5	346.955	62.0255	0.18019	0.178794	4.36927e-09	1
ENSG00000108306	84961	FBXL20	F-box and leucine rich repeat protein 20	903.301	466.733	0.517018	0.516702	1.33537e-05	0.999987
ENSG00000119402	26190	FBXW2	F-box and WD repeat domain containing 2	1415.31	802.713	0.567349	0.567169	0	1
ENSG00000159069	54461	FBXW5	F-box and WD repeat domain containing 5	3985.57	1637.33	0.410903	0.410816	0.00100572	0.998994
ENSG00000109670	55294	FBXW7	F-box and WD repeat domain containing 7	590.248	359.344	0.609199	0.608808	1.11022e-16	1
ENSG00000179639	2205	FCER1A	Fc fragment of IgE receptor Ia	67.8311	2.16522	0.0404168	0.0320635	3.50662e-05	0.999965
ENSG00000143297	83416	FCRL5	Fc receptor like 5	3.98358	36.1411	8.01493	9.05229	0.00344229	0.996558
ENSG00000077782	2260	FGFR1	fibroblast growth factor receptor 1	1013.69	419.147	0.413833	0.413492	0.0107257	0.989274
ENSG00000127418	53834	FGFRL1	fibroblast growth factor receptor like 1	307.669	143.403	0.467134	0.466112	0.00465589	0.995344
ENSG00000171557	2266	FGG	fibrinogen gamma chain	0.326539	11.238	12.7694	33.4226	0.0255847	0.974415
ENSG00000135723	29109	FHOD1	formin homology 2 domain containing 1	811.747	248.852	0.307077	0.306573	0.000240878	0.999759
ENSG00000168386	11259	FILIP1L	filamin A interacting protein 1 like	238.928	131.526	0.551611	0.550503	1.46507e-06	0.999999
ENSG00000173486	2286	FKBP2	FKBP prolyl isomerase 2	1564.46	766.068	0.489864	0.489671	7.48438e-07	0.999999
ENSG00000287263	643977	FLJ32255	uncharacterized LOC643977	123.757	60.0488	0.487703	0.485259	3.079e-08	1
ENSG00000145063	285150	FLJ33534	uncharacterized LOC285150	8.00113	27.2426	3.23694	3.40184	0.0380834	0.961917
ENSG00000244161	105377105	FLNB-AS1	FLNB antisense RNA 1	61.7094	27.7988	0.455776	0.450569	0.00220802	0.997792
ENSG00000137312	10211	FLOT1	flotillin 1	10017.1	3606.1	0.360032	0.359995	1.74668e-10	1
ENSG00000090554	2323	FLT3LG	fms related tyrosine kinase 3 ligand	17.8779	45.5422	2.49711	2.54654	0.000269714	0.99973
ENSG00000184922	752	FMNL1	formin like 1	1251.23	476.855	0.381407	0.381115	4.14682e-08	1
ENSG00000076258	2329	FMO4	flavin containing dimethylaniline monoxygenase 4	21.0151	48.6157	2.27688	2.31275	0.000103835	0.999896
ENSG00000075420	64778	FNDC3B	fibronectin type III domain containing 3B	26859.3	15041	0.56	0.559991	0.000977093	0.999023
ENSG00000165457	2350	FOLR2	folate receptor beta	444.044	162.475	0.366754	0.365912	0.0175347	0.982465
ENSG00000110203	2352	FOLR3	folate receptor gamma	1168.38	41.945	0.0363955	0.0359085	0.00566974	0.99433
ENSG00000198815	22887	FOXJ3	forkhead box J3	1382.8	660.003	0.477522	0.477298	0.000466918	0.999533
ENSG00000164916	221937	FOXK1	forkhead box K1	300.685	174.869	0.582401	0.581581	0.0360794	0.963921
ENSG00000141568	3607	FOXK2	forkhead box K2	373.746	219.848	0.58889	0.58824	1.05614e-08	1
ENSG00000148690	118924	FRA10AC1	FRA10A associated CGG repeat 1	110.848	65.5176	0.593261	0.591094	0.00725287	0.992747
ENSG00000114541	23150	FRMD4B	FERM domain containing 4B	123.167	221.398	1.79368	1.79749	0.000177732	0.999822
ENSG00000134363	10468	FST	follistatin	5.47692	36.6509	6.12943	6.68152	0.0140342	0.985966
ENSG00000179163	2517	FUCA1	alpha-L-fucosidase 1	1714.95	8303.21	4.84031	4.84163	0	1
ENSG00000089280	2521	FUS	FUS RNA binding protein	8519.48	4132.64	0.485117	0.485082	0.000860864	0.999139
ENSG00000172461	10690	FUT9	fucosyltransferase 9	6.09293	26.6878	4.07685	4.37459	0.000191339	0.999809
ENSG00000137726	53826	FXYD6	FXYD domain containing ion transport regulator 6	737.095	397.004	0.538981	0.538612	0	1
ENSG00000033327	9846	GAB2	GRB2 associated binding protein 2	467.06	276.991	0.593574	0.593061	0.0034867	0.996513
ENSG00000186297	2558	GABRA5	gamma-aminobutyric acid type A receptor alpha5 subunit	3.31192	15.521	4.12053	4.6753	0.00273976	0.99726
ENSG00000145864	2561	GABRB2	gamma-aminobutyric acid type A receptor beta2 subunit	21.5163	83.7928	3.8158	3.89305	0.00879361	0.991206
ENSG00000236289	104797537	GACAT3	gastric cancer associated transcript 3	5.49089	52.902	8.78321	9.61881	0.0388122	0.961188
ENSG00000178950	2580	GAK	cyclin G associated kinase	4419.04	1340.34	0.303404	0.303311	0.000314821	0.999685
ENSG00000156958	2585	GALK2	galactokinase 2	78.3702	248.138	3.14975	3.16595	0.029369	0.970631
ENSG00000100626	57452	GALNT16	polypeptide N-acetylgalactosaminyltransferase 16	5.11794	28.0126	5.00361	5.46469	8.67667e-06	0.999991
ENSG00000143641	2590	GALNT2	polypeptide N-acetylgalactosaminyltransferase 2	4427.96	1060.71	0.239651	0.23955	1.73071e-07	1
ENSG00000182687	8811	GALR2	galanin receptor 2	20.9733	4.51991	0.237346	0.215882	0.000383346	0.999617
ENSG00000175857	202309	GAPT	GRB2 binding adaptor protein, transmembrane	4160.89	1542.34	0.370767	0.370678	0.00452394	0.995476
ENSG00000157833	150946	GAREM2	GRB2 associated regulator of MAPK1 subtype 2	9.01945	40.5981	4.2826	4.49729	8.33059e-06	0.999992
ENSG00000106105	2617	GARS1	glycyl-tRNA synthetase 1	11673.8	6445.58	0.552165	0.552143	0.00224838	0.997752
ENSG00000167491	54815	GATAD2A	GATA zinc finger domain containing 2A	546.625	287.963	0.52732	0.52681	0.000202341	0.999798
ENSG00000267348	105372419	GEMIN7-AS1	GEMIN7 antisense RNA 1	54.0594	17.2884	0.327277	0.319929	0.0405046	0.959495
ENSG00000145990	54438	GFOD1	glucose-fructose oxidoreductase domain containing 1	231.688	440.026	1.8969	1.89918	1.20693e-06	0.999999
ENSG00000100083	26088	GGA1	golgi associated, gamma adaptin ear containing, ARF binding protein 1	2865.96	1851.08	0.64596	0.645887	0.00150319	0.998497
ENSG00000286070	2678	GGT1	gamma-glutamyltransferase 1	2372.06	1086.98	0.458381	0.458247	0.00895955	0.99104
ENSG00000112964	2690	GHR	growth hormone receptor	4.12897	18.8319	4.10874	4.55231	0.0346952	0.965305
ENSG00000146830	64599	GIGYF1	GRB10 interacting GYF protein 1	363.83	191.899	0.52822	0.527454	0.000125061	0.999875
ENSG00000055211	116254	GINM1	glycoprotein integral membrane 1	1479.41	657.142	0.444418	0.444196	0.00844561	0.991554
ENSG00000183607	200504	GKN2	gastrokine 2	0.909995	16.5211	11.3346	17.9687	0.0440203	0.95598
ENSG00000111087	2735	GLI1	GLI family zinc finger 1	2.5659	12.7607	4.21962	4.95777	0.0385131	0.961487
ENSG00000173540	29925	GMPPB	GDP-mannose pyrophosphorylase B	1128.32	700.828	0.621326	0.621128	0.000251874	0.999748
ENSG00000060558	2769	GNA15	G protein subunit alpha 15	3409.35	1059.42	0.310861	0.310741	0.00364661	0.996353
ENSG00000140478	653643	GOLGA6D	golgin A6 family member D	0.0653078	24.4497	37.6201	324.796	1.26903e-05	0.999987
ENSG00000114745	64689	GORASP1	golgi reassembly stacking protein 1	1481.18	624.133	0.421611	0.42138	0.0226128	0.977387
ENSG00000143167	10223	GPA33	glycoprotein A33	9.2455	42.8513	4.41312	4.6309	0.00546786	0.994532
ENSG00000197858	8733	GPAA1	glycosylphosphatidylinositol anchor attachment 1	1549.04	401.82	0.259687	0.259405	0.00148119	0.998519
ENSG00000179399	2262	GPC5	glypican 5	3.51307	15.2184	3.84549	4.32248	0.00928111	0.990719
ENSG00000142751	54707	GPN2	GPN-loop GTPase 2	1313.81	427.455	0.325664	0.325361	0.000719542	0.99928
ENSG00000277399	440435	GPR179	G protein-coupled receptor 179	4.61345	21.1951	4.1802	4.58642	8.96958e-05	0.99991
ENSG00000160360	26086	GPSM1	G protein signaling modulator 1	45.9025	6.90646	0.161431	0.150645	3.10046e-08	1
ENSG00000106070	2887	GRB10	growth factor receptor bound protein 10	458.306	186.592	0.40791	0.407147	0.020831	0.979169
ENSG00000166923	26585	GREM1	gremlin 1, DAN family BMP antagonist	95.945	323.933	3.36145	3.37599	8.78726e-06	0.999991
ENSG00000186088	54103	GSAP	gamma-secretase activating protein	7586.36	2845.18	0.375088	0.375039	8.7674e-06	0.999991
ENSG00000134184	2944	GSTM1	glutathione S-transferase mu 1	0	32.3608	54.8838	3237.08	1.54016e-10	1
ENSG00000125484	9329	GTF3C4	general transcription factor IIIC subunit 4	321.414	203.493	0.633804	0.633131	0.0174094	0.982591
ENSG00000100226	9567	GTPBP1	GTP binding protein 1	1146.33	372.325	0.325151	0.324803	9.71491e-05	0.999903
ENSG00000169919	2990	GUSB	glucuronidase beta	3043.12	1283.31	0.421822	0.42171	0.0117542	0.988246
ENSG00000170180	2993	GYPA	glycophorin A (MNS blood group)	0.653078	14.8735	12.3433	22.4461	3.65372e-06	0.999996
ENSG00000113088	3003	GZMK	granzyme K	1.95923	13.4132	5.47457	6.81648	0.00190853	0.998091
ENSG00000197409	8351	H3C4	H3 clustered histone 4	3.58742	19.7951	4.87004	5.50537	0.0183493	0.981651
ENSG00000213397	55559	HAUS7	HAUS augmin like complex subunit 7	473.589	182.324	0.385762	0.384996	0.0115188	0.988481
ENSG00000206172	3039	HBA1	hemoglobin subunit alpha 1	16.9702	3009.33	171.304	177.227	1.30409e-09	1
ENSG00000188536	3040	HBA2	hemoglobin subunit alpha 2	49.5424	12973.6	258.745	261.817	1.99406e-10	1
ENSG00000244734	3043	HBB	hemoglobin subunit beta	66.5387	13215.3	196.843	198.581	1.00709e-09	1
ENSG00000223609	3045	HBD	hemoglobin subunit delta	0.326539	61.1043	66.5565	181.597	5.12445e-05	0.999949
ENSG00000213934	3047	HBG1	hemoglobin subunit gamma 1	3.21436	230.172	60.4922	71.3887	7.00444e-06	0.999993
ENSG00000196565	3048	HBG2	hemoglobin subunit gamma 2	0.62987	422.377	343.762	660.113	8.46045e-09	1
ENSG00000086506	3049	HBQ1	hemoglobin subunit theta 1	0.326539	27.0064	29.7776	80.2772	0.00945111	0.990549
ENSG00000172534	3054	HCFC1	host cell factor C1	1048.97	459.411	0.438286	0.43797	0.0378356	0.962164
ENSG00000103145	54985	HCFC1R1	host cell factor C1 regulator 1	110.986	47.4001	0.430166	0.427135	1.11642e-07	1
ENSG00000231074	414777	HCG18	HLA complex group 18	842.568	549.183	0.652045	0.651801	0.000296977	0.999703
ENSG00000228789	285834	HCG22	HLA complex group 22 (gene/pseudogene)	7.19782	29.4385	3.85195	4.08563	0.0179183	0.982082
ENSG00000111906	51020	HDDC2	HD domain containing 2	734.847	234.954	0.320288	0.319742	8.92349e-07	0.999999
ENSG00000143321	3068	HDGF	heparin binding growth factor	610.575	366.214	0.600179	0.599792	2.69061e-06	0.999997
ENSG00000166503	50810	HDGFL3	HDGF like 3	334.148	162.52	0.487294	0.486388	0.0240692	0.975931
ENSG00000069998	27440	HDHD5	haloacid dehalogenase like hydrolase domain containing 5	296.762	125.138	0.422845	0.421696	0.0228726	0.977127
ENSG00000136929	55363	HEMGN	hemogen	3.90923	34.3121	7.74152	8.75736	4.72705e-10	1
ENSG00000114455	11148	HHLA2	HERV-H LTR-associating 2	27.5428	7.97665	0.304769	0.289867	0.000519706	0.99948
ENSG00000100644	3091	HIF1A	hypoxia inducible factor 1 subunit alpha	22769.5	7461.26	0.327704	0.327686	8.92249e-09	1
ENSG00000137133	84681	HINT2	histidine triad nucleotide binding protein 2	59.3761	13.5963	0.236706	0.229115	9.19408e-06	0.999991
ENSG00000100084	7290	HIRA	histone cell cycle regulator	153.069	52.6684	0.346646	0.344126	4.73731e-08	1
ENSG00000127124	59269	HIVEP3	HIVEP zinc finger 3	1292.56	371.651	0.287862	0.287537	9.14146e-05	0.999909
ENSG00000168509	148738	HJV	hemojuvelin BMP co-receptor	0.653078	7.54898	6.50068	11.3998	0.0391582	0.960842
ENSG00000156515	3098	HK1	hexokinase 1	8881.13	3649.85	0.411006	0.410967	0.00137866	0.998621
ENSG00000188620	340784	HMX3	H6 family homeobox 3	1.88961	27.1428	11.1411	14.2939	0.0207781	0.979222
ENSG00000177733	10949	HNRNPA0	heterogeneous nuclear ribonucleoprotein A0	1409.81	454.323	0.322548	0.322264	0.000160865	0.999839
ENSG00000099783	4670	HNRNPM	heterogeneous nuclear ribonucleoprotein M	22335.8	6199.28	0.277569	0.27755	1.68632e-08	1
ENSG00000051128	9454	HOMER3	homer scaffold protein 3	335.897	103.061	0.308059	0.306843	5.29761e-09	1
ENSG00000120094	3211	HOXB1	homeobox B1	0.671666	15.739	12.8432	23.1036	0.0340951	0.965905
ENSG00000128710	3236	HOXD10	homeobox D10	2.61704	13.3983	4.3507	5.10395	0.0116043	0.988396
ENSG00000135914	3357	HTR2B	5-hydroxytryptamine receptor 2B	17.7536	47.17	2.60271	2.65599	0.0421312	0.957869
ENSG00000197386	3064	HTT	huntingtin	781.18	459.97	0.58913	0.588819	0.0209396	0.97906
ENSG00000149428	10525	HYOU1	hypoxia up-regulated 1	2407.2	1392.73	0.578673	0.57857	0.0185296	0.98147
ENSG00000242028	25764	HYPK	huntingtin interacting protein K	222.492	395.207	1.77418	1.77624	0.00964306	0.990357
ENSG00000108622	3384	ICAM2	intercellular adhesion molecule 2	1633.39	737.776	0.451885	0.451686	3.9715e-07	1
ENSG00000117318	3399	ID3	inhibitor of DNA binding 3, HLH protein	207.604	63.5647	0.308184	0.306216	7.14627e-09	1
ENSG00000214706	7866	IFRD2	interferon related developmental regulator 2	1943	358.603	0.184813	0.184565	0.00870777	0.991292
ENSG00000068885	57560	IFT80	intraflagellar transport 80	41.0242	110.011	2.65735	2.68121	5.04163e-10	1
ENSG00000269335	8517	IKBKG	inhibitor of nuclear factor kappa B kinase regulatory subunit gamma	1782.63	539.216	0.302718	0.302487	0.0070047	0.992995
ENSG00000110324	3587	IL10RA	interleukin 10 receptor subunit alpha	19923.2	9133.78	0.458466	0.45845	0.000350716	0.999649
ENSG00000144730	54756	IL17RD	interleukin 17 receptor D	10.2777	65.6128	6.08677	6.37878	0.000182863	0.999817
ENSG00000115598	8808	IL1RL2	interleukin 1 receptor like 2	195.152	56.9975	0.294239	0.292103	0.00593032	0.99407
ENSG00000160712	3570	IL6R	interleukin 6 receptor	9740.29	4488.2	0.460821	0.460788	1.84327e-06	0.999998
ENSG00000168685	3575	IL7R	interleukin 7 receptor	3946.64	867.079	0.219819	0.219703	7.90794e-11	1
ENSG00000129351	3609	ILF3	interleukin enhancer binding factor 3	5490.62	2506.76	0.456614	0.456555	0.023013	0.976987
ENSG00000168918	3635	INPP5D	inositol polyphosphate-5-phosphatase D	575.954	313.766	0.545251	0.544785	1.79256e-05	0.999982
ENSG00000165458	3636	INPPL1	inositol polyphosphate phosphatase like 1	288.446	123.336	0.428776	0.427607	0.000540414	0.99946
ENSG00000164880	26173	INTS1	integrator complex subunit 1	435.507	91.5298	0.211256	0.210187	0.00481284	0.995187
ENSG00000143624	65123	INTS3	integrator complex subunit 3	645.64	405.063	0.627729	0.627388	0.0109348	0.989065
ENSG00000074706	26034	IPCEF1	interaction protein for cytohesin exchange factors 1	42.9754	132.949	3.06474	3.09311	0.0291585	0.970842
ENSG00000065150	3843	IPO5	importin 5	4816.74	1808.93	0.375629	0.375552	3.06891e-05	0.999969
ENSG00000130518	80726	IQCN	IQ motif containing N	50.6703	100.435	1.97063	1.98194	3.96052e-06	0.999996
ENSG00000184216	3654	IRAK1	interleukin 1 receptor associated kinase 1	4153.32	2043.21	0.49202	0.491948	0.00834784	0.991652
ENSG00000090376	11213	IRAK3	interleukin 1 receptor associated kinase 3	5450.89	2737.8	0.502322	0.502268	0.0002033	0.999797
ENSG00000185950	8660	IRS2	insulin receptor substrate 2	131.553	240.589	1.82507	1.82877	0.0142912	0.985709
ENSG00000258325	283440	ITFG2-AS1	ITFG2 antisense RNA 1	1.28295	9.96176	5.60778	7.71242	0.0456487	0.954351
ENSG00000161638	3678	ITGA5	integrin subunit alpha 5	86258.6	39078.2	0.453039	0.453035	0.0112612	0.988739
ENSG00000169896	3684	ITGAM	integrin subunit alpha M	3689.75	930.13	0.252207	0.252087	0.00224265	0.997757
ENSG00000138448	3685	ITGAV	integrin subunit alpha V	2023.68	835.778	0.413174	0.413003	0.0113126	0.988687
ENSG00000205730	162073	ITPRIPL2	ITPRIP like 2	664.629	288.05	0.433912	0.433409	0.000147183	0.999853
ENSG00000009765	389434	IYD	iodotyrosine deiodinase	11.3965	55.8487	4.70525	4.89708	0.00643599	0.993564
ENSG00000132465	3512	JCHAIN	joining chain of multimeric IgA and IgM	1.32474	12.8082	6.96447	9.6035	0.028835	0.971165
ENSG00000081692	65094	JMJD4	jumonji domain containing 4	822.562	402.626	0.48985	0.489484	0.0272958	0.972704
ENSG00000161999	339123	JMJD8	jumonji domain containing 8	235.702	75.9784	0.324072	0.322378	0.0132072	0.986793
ENSG00000143543	10899	JTB	jumping translocation breakpoint	3198.26	1054.41	0.329808	0.329684	0.0437083	0.956292
ENSG00000130035	3742	KCNA6	potassium voltage-gated channel subfamily A member 6	3.40165	33.6483	8.55747	9.86569	0.0138784	0.986122
ENSG00000280650	359822	KCNIP4-IT1	KCNIP4 intronic transcript 1	1.32474	54.4057	28.5701	40.7687	0.000158163	0.999842
ENSG00000157551	3772	KCNJ15	potassium inwardly rectifying channel subfamily J member 15	2359.43	515.182	0.218549	0.218354	1.47232e-05	0.999985
ENSG00000112078	222658	KCTD20	potassium channel tetramerization domain containing 20	3751.95	1805.92	0.481411	0.48133	0.00340077	0.996599
ENSG00000183783	386617	KCTD8	potassium channel tetramerization domain containing 8	1.65128	22.2664	10.1547	13.4091	0.0249217	0.975078
ENSG00000089094	84678	KDM2B	lysine demethylase 2B	494.876	289.85	0.586206	0.585712	0.00468357	0.995316
ENSG00000260231	100134229	KDM7A-DT	KDM7A divergent transcript	102.551	33.328	0.32892	0.325056	0.0124164	0.987584
ENSG00000088247	8570	KHSRP	KH-type splicing regulatory protein	79.6902	32.8757	0.416938	0.412618	0.0203897	0.97961
ENSG00000185261	285600	KIAA0825	KIAA0825	17.2512	61.2407	3.46415	3.54845	6.60076e-11	1
ENSG00000189195	23285	KIAA1107	KIAA1107	29.6538	85.3891	2.84223	2.8789	5.27243e-05	0.999947
ENSG00000116299	57535	KIAA1324	KIAA1324	25.0001	73.1685	2.88153	2.92596	0.00132944	0.998671
ENSG00000116685	90231	KIAA2013	KIAA2013	255.573	156.723	0.614129	0.613237	0.000680278	0.99932
ENSG00000129250	10749	KIF1C	kinesin family member 1C	289.547	149.385	0.516928	0.515943	0.000695216	0.999305
ENSG00000170759	3799	KIF5B	kinesin family member 5B	5073.96	2078.6	0.409731	0.409662	1.35669e-13	1
ENSG00000140859	3801	KIFC3	kinesin family member C3	663.068	175.231	0.264939	0.264284	3.37376e-06	0.999997
ENSG00000049130	4254	KITLG	KIT ligand	57.3918	141.505	2.45042	2.46534	0.000752169	0.999248
ENSG00000088970	55857	KIZ	kizuna centrosomal protein	64.8498	158.083	2.42448	2.43745	0.00658754	0.993412
ENSG00000232712	101929591	KIZ-AS1	KIZ antisense RNA 1	4.56242	19.492	3.89165	4.26513	0.000464807	0.999535
ENSG00000133116	9365	KL	klotho	17.8905	40.5501	2.22544	2.26587	0.00549182	0.994508
ENSG00000136826	9314	KLF4	Kruppel like factor 4	470.803	185.914	0.395657	0.394899	0.00715654	0.992843
ENSG00000178502	55175	KLHL11	kelch like family member 11	174.402	105.55	0.606566	0.605234	0.000548613	0.999451
ENSG00000167487	55295	KLHL26	kelch like family member 26	202.647	78.7718	0.390521	0.388745	2.07831e-05	0.999979
ENSG00000119771	114818	KLHL29	kelch like family member 29	22.7205	68.8619	2.97853	3.02994	0.0327114	0.967289
ENSG00000111796	3820	KLRB1	killer cell lectin like receptor B1	19.0327	4.03281	0.235997	0.212303	0.00112769	0.998872
ENSG00000114030	3836	KPNA1	karyopherin subunit alpha 1	7186.62	2154.19	0.299809	0.299752	7.45782e-11	1
ENSG00000196911	3841	KPNA5	karyopherin subunit alpha 5	61.0441	123.914	2.01988	2.02975	0.00707762	0.992922
ENSG00000108244	25984	KRT23	keratin 23	50.4659	110.744	2.18038	2.19419	0.0111347	0.988865
ENSG00000126777	3895	KTN1	kinectin 1	1231.05	667.346	0.54232	0.542101	2.03671e-06	0.999998
ENSG00000126790	112849	L3HYPDH	trans-L-3-hydroxyproline dehydratase	135.29	70.5235	0.523394	0.521314	0.0342627	0.965737
ENSG00000196878	3914	LAMB3	laminin subunit beta 3	3120.15	835.105	0.26779	0.267652	0.00441372	0.995586
ENSG00000147036	347404	LANCL3	LanC like 3	27.0257	74.5669	2.72087	2.75846	0.0320112	0.967989
ENSG00000155506	23367	LARP1	La ribonucleoprotein 1, translational regulator	1859.92	881.118	0.473909	0.473742	0.0195318	0.980468
ENSG00000086730	7462	LAT2	linker for activation of T cells family member 2	6460.76	2522.92	0.390556	0.3905	0.00191498	0.998085
ENSG00000188501	197021	LCTL	lactase like	3.32468	30.394	7.89621	9.11752	0.00447036	0.99553
ENSG00000187942	401944	LDLRAD2	low density lipoprotein receptor class A domain containing 2	0.703679	7.84515	6.47556	11.0066	0.0445192	0.955481
ENSG00000167615	114823	LENG8	leukocyte receptor cluster member 8	721.844	277.075	0.384356	0.383852	0.0229269	0.977073
ENSG00000116678	3953	LEPR	leptin receptor	16.3507	55.8353	3.32929	3.41337	0.00180135	0.998199
ENSG00000168924	3954	LETM1	leucine zipper and EF-hand containing transmembrane protein 1	421.378	204.996	0.487221	0.486502	0.000603968	0.999396
ENSG00000100600	5641	LGMN	legumain	6829.7	2589.96	0.379275	0.379221	0.000935707	0.999064
ENSG00000145685	10184	LHFPL2	LHFPL tetraspan subfamily member 2	37219.2	16737.6	0.449711	0.449702	0.00657817	0.993422
ENSG00000128342	3976	LIF	LIF interleukin 6 family cytokine	144.846	68.9295	0.478044	0.475916	0.00334406	0.996656
ENSG00000005156	3980	LIG3	DNA ligase 3	1193.11	448.87	0.376531	0.376222	5.25722e-05	0.999947
ENSG00000136490	80774	LIMD2	LIM domain containing 2	1128.89	363.796	0.322621	0.322266	0.0024721	0.997528
ENSG00000203896	54923	LIME1	Lck interacting transmembrane adaptor 1	80.7207	15.9924	0.204042	0.19822	5.63518e-08	1
ENSG00000215533	193629	LINC00189	long intergenic non-protein coding RNA 189	79.9075	15.9554	0.205643	0.199773	0.00722302	0.992777
ENSG00000196273	283601	LINC00523	long intergenic non-protein coding RNA 523	3.7746	25.4057	5.94405	6.71554	0.000213003	0.999787
ENSG00000178440	113218477	LINC00843	long intergenic non-protein coding RNA 843	383.649	150.859	0.394169	0.393237	0.000287989	0.999712
ENSG00000237523	439990	LINC00857	long intergenic non-protein coding RNA 857	5.65345	27.6726	4.5208	4.88794	0.000511949	0.999488
ENSG00000235703	100272228	LINC00894	long intergenic non-protein coding RNA 894	25.8319	63.0318	2.40736	2.43952	0.0298533	0.970147
ENSG00000188825	100130581	LINC00910	long intergenic non-protein coding RNA 910	62.7494	154.951	2.45543	2.46913	0.00636557	0.993634
ENSG00000224559	101927994	LINC01087	long intergenic non-protein coding RNA 1087	1.68846	20.0183	9.00772	11.7921	0.0448067	0.955193
ENSG00000274020	388685	LINC01138	long intergenic non-protein coding RNA 1138	59.5148	252.458	4.20955	4.24139	1.10275e-05	0.999989
ENSG00000245937	644873	LINC01184	long intergenic non-protein coding RNA 1184	73.8365	148.988	2.0096	2.01767	0.0364003	0.9636
ENSG00000241369	647107	LINC01192	long intergenic non-protein coding RNA 1192	10.0022	29.2639	2.81667	2.92383	0.00302998	0.99697
ENSG00000270547	401492	LINC01235	long intergenic non-protein coding RNA 1235	3.82564	44.0656	10.0913	11.4911	0.0389726	0.961027
ENSG00000234840	441389	LINC01239	long intergenic non-protein coding RNA 1239	7.10499	35.621	4.7007	5.00787	0.00322648	0.996774
ENSG00000224957	101927215	LINC01266	long intergenic non-protein coding RNA 1266	0.653078	22.2022	18.1892	33.4987	0.0212428	0.978757
ENSG00000214900	283551	LINC01588	long intergenic non-protein coding RNA 1588	1479.57	813.154	0.549772	0.549592	1.49882e-05	0.999985
ENSG00000228397	101928043	LINC01635	long intergenic non-protein coding RNA 1635	6.78781	21.0908	2.93588	3.10407	0.0371715	0.962828
ENSG00000224718	101928751	LINC01657	long intergenic non-protein coding RNA 1657	0.909995	16.5141	11.33	17.9611	0.0476877	0.952312
ENSG00000236532	101927973	LINC01695	long intergenic non-protein coding RNA 1695	3.58731	32.1448	7.81909	8.93857	8.31851e-08	1
ENSG00000226203	101926955	LINC01733	long intergenic non-protein coding RNA 1733	0.690255	23.3887	18.5845	33.4146	0.00922658	0.990773
ENSG00000229051	101927244	LINC01788	long intergenic non-protein coding RNA 1788	0.648459	9.51389	8.09788	14.4639	0.0310169	0.968983
ENSG00000222030	101927285	LINC01793	long intergenic non-protein coding RNA 1793	10.2528	54.8974	5.11342	5.35013	0.0334119	0.966588
ENSG00000267767	400685	LINC01801	long intergenic non-protein coding RNA 1801	0.303332	13.4364	15.5294	42.9144	0.010861	0.989139
ENSG00000224655	101927801	LINC01823	long intergenic non-protein coding RNA 1823	1.70705	13.7102	6.20154	7.99058	0.0391618	0.960838
ENSG00000260902	152274	LINC02011	long intergenic non-protein coding RNA 2011	0.606663	11.5307	10.0489	18.7148	0.0141783	0.985822
ENSG00000253490	101929450	LINC02099	long intergenic non-protein coding RNA 2099	2.89243	25.0909	7.35513	8.64822	0.00228745	0.997713
ENSG00000235385	109729169	LINC02154	long intergenic non-protein coding RNA 2154	12.3685	43.2572	3.38171	3.49534	0.000328654	0.999671
ENSG00000261623	101927228	LINC02179	long intergenic non-protein coding RNA 2179	0.345127	17.654	19.3029	49.74	0.00870194	0.991298
ENSG00000280639	101929151	LINC02204	long intergenic non-protein coding RNA 2204	6.9782	36.3463	4.87505	5.20253	0.0169241	0.983076
ENSG00000250708	101928478	LINC02269	long intergenic non-protein coding RNA 2269	16.5284	63.7143	3.75473	3.8531	0.0124969	0.987503
ENSG00000257504	642426	LINC02297	long intergenic non-protein coding RNA 2297	2.61674	21.6813	6.92563	8.25787	0.0338859	0.966114
ENSG00000277448	101926897	LINC02338	long intergenic non-protein coding RNA 2338	3.61052	56.0366	13.4496	15.4803	0.0216769	0.978323
ENSG00000250754	101928877	LINC02436	long intergenic non-protein coding RNA 2436	10.1554	43.2341	4.07539	4.25406	0.0268834	0.973117
ENSG00000256268	105369807	LINC02454	long intergenic non-protein coding RNA 2454	17.796	2.80254	0.184986	0.157955	0.0203465	0.979653
ENSG00000230262	158257	LINC02603	long intergenic non-protein coding RNA 2603	1.11901	20.5609	12.3062	18.2204	0.0387948	0.961205
ENSG00000234756	105378325	LINC02621	long intergenic non-protein coding RNA 2621	9.9651	40.1783	3.85956	4.02886	0.00236425	0.997636
ENSG00000181908	100996455	LINC02724	long intergenic non-protein coding RNA 2724	11.2805	35.3825	3.02861	3.13472	0.0234811	0.976519
ENSG00000250303	283140	LINC02762	long intergenic non-protein coding RNA 2762	49.2127	101.739	2.05445	2.06711	0.000538921	0.999461
ENSG00000232453	105378753	LINC02777	long intergenic non-protein coding RNA 2777	85.1534	22.6736	0.271406	0.266354	0.00784683	0.992153
ENSG00000228189	286238	LINC02843	long intergenic non-protein coding RNA 2843	3.9882	44.6199	9.8546	11.1625	0.0239397	0.97606
ENSG00000222004	285941	LINC02860	long intergenic non-protein coding RNA 2860	1.95461	34.014	13.5468	17.3184	0.0151318	0.984868
ENSG00000271601	128077	LIX1L	limb and CNS expressed 1 like	42.7573	86.6838	2.01311	2.0271	0.000708519	0.999291
ENSG00000176619	84823	LMNB2	lamin B2	183.337	64.763	0.355358	0.353281	0.0236063	0.976394
ENSG00000144320	80856	LNPK	lunapark, ER junction formation factor	163.96	302.276	1.84051	1.84354	0.000579834	0.99942
ENSG00000239219	100128164	LOC100128164	four and a half LIM domains 1 pseudogene	7.79536	22.9358	2.80331	2.93975	0.0338158	0.966184
ENSG00000251143	100128494	LOC100128494	uncharacterized LOC100128494	36.0834	80.3014	2.20537	2.2251	0.0178543	0.982146
ENSG00000226180	100129215	LOC100129215	uncharacterized LOC100129215	11.5514	37.2265	3.11284	3.22077	0.000562132	0.999438
ENSG00000213963	100130691	LOC100130691	uncharacterized LOC100130691	13.8046	48.4598	3.40575	3.5086	0.0229344	0.977066
ENSG00000261253	100287036	LOC100287036	uncharacterized LOC100287036	19.8512	3.82289	0.216287	0.192984	6.16256e-05	0.999938
ENSG00000186019	100379224	LOC100379224	uncharacterized LOC100379224	23.241	78.1149	3.30161	3.36007	4.3471e-08	1
ENSG00000235652	100507557	LOC100507557	uncharacterized LOC100507557	27.2685	58.9566	2.13703	2.16165	0.00129482	0.998705
ENSG00000287978	100996756	LOC100996756	uncharacterized LOC100996756	28.8987	10.2319	0.367213	0.354286	0.0230581	0.976942
ENSG00000249328	101927040	LOC101927040	uncharacterized LOC101927040	9.31816	35.0083	3.59006	3.75404	0.00866668	0.991333
ENSG00000250241	101927359	LOC101927359	uncharacterized LOC101927359	2.21615	23.6375	8.60508	10.6226	0.00387447	0.996126
ENSG00000253593	101927822	LOC101927822	uncharacterized LOC101927822	84.6451	27.4526	0.329086	0.324406	0.00324502	0.996755
ENSG00000238005	101927851	LOC101927851	uncharacterized LOC101927851	55.2933	22.9673	0.421654	0.415478	0.000199828	0.9998
ENSG00000262966	101928266	LOC101928266	uncharacterized LOC101928266	2.21153	16.2177	5.98069	7.30474	9.47596e-05	0.999905
ENSG00000272677	101928963	LOC101928963	uncharacterized LOC101928963	27.2194	8.82154	0.338681	0.324338	0.00377812	0.996222
ENSG00000237686	101929705	LOC101929705	uncharacterized LOC101929705	46.5567	17.6288	0.386565	0.378786	0.014024	0.985976
ENSG00000225032	102723566	LOC102723566	uncharacterized LOC102723566	231.311	44.9603	0.196458	0.194407	0.00123161	0.998768
ENSG00000272758	102723582	LOC102723582	uncharacterized LOC102723582	559.418	302.447	0.54114	0.540655	0.00276508	0.997235
ENSG00000237870	102724434	LOC102724434	uncharacterized LOC102724434	6.47512	23.174	3.36004	3.57495	0.00288184	0.997118
ENSG00000275496	102724701	LOC102724701	uncharacterized LOC102724701	1.90136	28.7804	11.7433	15.0628	0.0190535	0.980946
ENSG00000258240	105369980	LOC105369980	uncharacterized LOC105369980	2.36013	28.4529	9.81307	12.009	0.00732382	0.992676
ENSG00000261136	105370941	LOC105370941	uncharacterized LOC105370941	12.9288	47.6112	3.56349	3.6805	2.90869e-05	0.999971
ENSG00000269043	105372316	LOC105372316	uncharacterized LOC105372316	1.01679	13.7102	8.84823	13.3622	0.0101988	0.989801
ENSG00000268119	105372321	LOC105372321	uncharacterized LOC105372321	5.75704	27.4033	4.40478	4.75344	0.0015758	0.998424
ENSG00000233633	105373352	LOC105373352	uncharacterized LOC105373352	0.326539	7.04402	8.24565	20.9605	0.0336956	0.966304
ENSG00000239482	105374042	LOC105374042	uncharacterized LOC105374042	0.933202	13.9063	9.45834	14.7544	0.0475554	0.952445
ENSG00000272269	105374952	LOC105374952	uncharacterized LOC105374952	59.4908	20.646	0.353572	0.347156	0.000507925	0.999492
ENSG00000284523	105375421	LOC105375421	uncharacterized LOC105375421	5.22012	37.3051	6.51224	7.13467	0.0123011	0.987699
ENSG00000273297	105375519	LOC105375519	uncharacterized LOC105375519	0.326539	13.7458	15.4743	40.8742	0.00839173	0.991608
ENSG00000255491	105375743	LOC105375743	uncharacterized LOC105375743	1493.63	219.533	0.147323	0.146985	0	1
ENSG00000284692	105376686	LOC105376686	uncharacterized LOC105376686	3.21436	16.9075	4.58935	5.24677	0.0370804	0.96292
ENSG00000286329	105377177	LOC105377177	uncharacterized LOC105377177	1.30616	15.0445	8.20524	11.4383	0.0386995	0.9613
ENSG00000288049	105377224	LOC105377224	uncharacterized LOC105377224	4.45562	25.0657	5.07621	5.61528	0.0423774	0.957623
ENSG00000287385	107984016	LOC107984016	uncharacterized LOC107984016	6.57421	24.4221	3.48759	3.71071	0.0297593	0.970241
ENSG00000250155	107986412	LOC107986412	uncharacterized LOC107986412	23.3907	62.9525	2.64901	2.69062	6.91748e-05	0.999931
ENSG00000276256	389831	LOC389831	uncharacterized LOC389831	5.71185	60.8968	9.74228	10.6446	0.0364691	0.963531
ENSG00000237596	644135	LOC644135	uncharacterized LOC644135	22.603	60.3222	2.62558	2.66803	0.01332	0.98668
ENSG00000196365	9361	LONP1	lon peptidase 1, mitochondrial	473.422	179.976	0.380945	0.380173	0.0035516	0.996448
ENSG00000102910	83752	LONP2	lon peptidase 2, peroxisomal	1367.7	813.921	0.595281	0.595107	0.0253816	0.974618
ENSG00000064547	9170	LPAR2	lysophosphatidic acid receptor 2	173.802	77.8134	0.449613	0.447743	0.000188561	0.999811
ENSG00000167419	4025	LPO	lactoperoxidase	25.9292	63.6559	2.42205	2.45442	0.0059939	0.994006
ENSG00000168702	53353	LRP1B	LDL receptor related protein 1B	1.01679	14.8183	9.53334	14.4413	0.0413812	0.958619
ENSG00000130764	57470	LRRC47	leucine rich repeat containing 47	167.022	82.3718	0.494996	0.493211	0.00287509	0.997125
ENSG00000188993	339977	LRRC66	leucine rich repeat containing 66	4.80063	21.5872	4.10793	4.48947	0.00133599	0.998664
ENSG00000187905	400891	LRRC74B	leucine rich repeat containing 74B	12.8978	51.7536	3.87855	4.01025	0.00965624	0.990344
ENSG00000133640	84125	LRRIQ1	leucine rich repeats and IQ motif containing 1	8.23473	32.5395	3.75087	3.94792	0.0303158	0.969684
ENSG00000162620	127255	LRRIQ3	leucine rich repeats and IQ motif containing 3	4.40909	22.8247	4.67602	5.16729	0.0430353	0.956965
ENSG00000198739	347731	LRRTM3	leucine rich repeat transmembrane neuronal 3	0.653078	14.6901	12.1969	22.1695	0.000139702	0.99986
ENSG00000185565	4045	LSAMP	limbic system associated membrane protein	14.2379	70.0826	4.7635	4.91949	0.000227648	0.999772
ENSG00000130332	51690	LSM7	LSM7 homolog, U6 small nuclear RNA and mRNA degradation associated	841.611	364.803	0.433862	0.433465	0.0104678	0.989532
ENSG00000049323	4052	LTBP1	latent transforming growth factor beta binding protein 1	1.30616	16.4608	8.94803	12.5144	0.00460385	0.995396
ENSG00000119681	4053	LTBP2	latent transforming growth factor beta binding protein 2	121.03	36.7887	0.307401	0.304022	0.00162235	0.998378
ENSG00000111321	4055	LTBR	lymphotoxin beta receptor	1383.78	568.464	0.411061	0.410809	0.0269288	0.973071
ENSG00000248323	100505994	LUCAT1	lung cancer associated transcript 1	10235.1	4134.26	0.403967	0.403932	1.86403e-05	0.999981
ENSG00000122224	4063	LY9	lymphocyte antigen 9	127.31	306.947	2.4044	2.41091	0.00313055	0.996869
ENSG00000186687	90624	LYRM7	LYR motif containing 7	88.5216	166.929	1.87977	1.88564	0.000865549	0.999134
ENSG00000179632	84232	MAF1	MAF1 homolog, negative regulator of RNA polymerase III	327.96	114.054	0.348961	0.347789	2.07896e-05	0.999979
ENSG00000099399	4113	MAGEB2	MAGE family member B2	0.653078	7.51809	6.47605	11.3533	0.0321084	0.967892
ENSG00000196782	55534	MAML3	mastermind like transcriptional coactivator 3	339.611	113.307	0.334816	0.333659	0.0267311	0.973269
ENSG00000112893	4124	MAN2A1	mannosidase alpha class 2A member 1	468.727	218.303	0.466419	0.465747	0.000189449	0.999811
ENSG00000104774	4125	MAN2B1	mannosidase alpha class 2B member 1	9861.66	2589.33	0.26261	0.262566	0.0382833	0.961717
ENSG00000189221	4128	MAOA	monoamine oxidase A	263.328	27.4305	0.106207	0.104203	0	1
ENSG00000212916	54627	MAP10	microtubule associated protein 10	85.1033	17.1163	0.206722	0.201217	0.0061741	0.993826
ENSG00000137764	5607	MAP2K5	mitogen-activated protein kinase kinase 5	33.1191	8.17696	0.260309	0.247123	0.0223101	0.97769
ENSG00000173327	4296	MAP3K11	mitogen-activated protein kinase kinase kinase 11	504.008	306.354	0.608303	0.607844	0.0279845	0.972016
ENSG00000091436	51776	MAP3K20	mitogen-activated protein kinase kinase kinase 20	4462.64	1714.65	0.384306	0.384225	0.000319098	0.999681
ENSG00000234263	101928461	MAP3K5-AS1	MAP3K5 antisense RNA 1	3.91858	17.2355	3.94677	4.38974	0.0206439	0.979356
ENSG00000135341	6885	MAP3K7	mitogen-activated protein kinase kinase kinase 7	2196.14	852.984	0.388569	0.388405	5.75231e-06	0.999994
ENSG00000107968	1326	MAP3K8	mitogen-activated protein kinase kinase kinase 8	5740.69	2452.88	0.42734	0.427281	0.00018403	0.999816
ENSG00000012983	11183	MAP4K5	mitogen-activated protein kinase kinase kinase kinase 5	356.952	174.355	0.489314	0.48847	0.0181874	0.981813
ENSG00000164114	79884	MAP9	microtubule associated protein 9	6.52165	24.794	3.56555	3.79751	0.000250454	0.99975
ENSG00000156711	5603	MAPK13	mitogen-activated protein kinase 13	1350.97	393.135	0.291318	0.291008	1.17128e-05	0.999988
ENSG00000107643	5599	MAPK8	mitogen-activated protein kinase 8	1442.19	430.846	0.299037	0.29875	0.000201582	0.999798
ENSG00000277443	4082	MARCKS	myristoylated alanine rich protein kinase C substrate	5558.84	3305.69	0.594716	0.594673	0.0439937	0.956006
ENSG00000019169	8685	MARCO	macrophage receptor with collagenous structure	2271.73	374.327	0.164997	0.16478	5.38218e-05	0.999946
ENSG00000071655	53615	MBD3	methyl-CpG binding domain protein 3	331.516	122.805	0.371573	0.370454	5.34506e-06	0.999995
ENSG00000204406	55777	MBD5	methyl-CpG binding domain protein 5	97.0152	182.327	1.87395	1.87927	0.00236191	0.997638
ENSG00000139793	10150	MBNL2	muscleblind like splicing regulator 2	121.236	54.6409	0.453408	0.450745	1.57498e-05	0.999984
ENSG00000166508	4176	MCM7	minichromosome maintenance complex component 7	1804.92	916.387	0.507881	0.50772	0.00152499	0.998475
ENSG00000144893	116931	MED12L	mediator complex subunit 12L	1.65128	34.0401	15.3832	20.4963	0.00500599	0.994994
ENSG00000164758	90390	MED30	mediator complex subunit 30	617.937	321.56	0.520843	0.520386	0.000725714	0.999274
ENSG00000141026	55090	MED9	mediator complex subunit 9	802.335	398.69	0.497288	0.496918	0.000191565	0.999808
ENSG00000176845	284207	METRNL	meteorin like, glial cell differentiation regulator	542.175	243.127	0.449039	0.448439	3.20728e-05	0.999968
ENSG00000169519	196074	METTL15	methyltransferase like 15	55.2606	96.4735	1.73777	1.74566	0.00640193	0.993598
ENSG00000168282	4247	MGAT2	alpha-1,6-mannosyl-glycoprotein 2-beta-N-acetylglucosaminyltransferase	2285.72	522.131	0.228634	0.228435	0.00678825	0.993212
ENSG00000071073	11320	MGAT4A	alpha-1,3-mannosyl-glycoprotein 4-beta-N-acetylglucosaminyltransferase A	744.387	274.195	0.368859	0.368358	0.00115973	0.99884
ENSG00000152127	4249	MGAT5	alpha-1,6-mannosylglycoprotein 6-beta-N-acetylglucosaminyltransferase	181.004	84.6245	0.469288	0.467557	0.00123924	0.998761
ENSG00000102858	23295	MGRN1	mahogunin ring finger 1	383.463	191.939	0.501322	0.500554	2.90452e-06	0.999997
ENSG00000100139	85377	MICALL1	MICAL like 1	500.963	226.596	0.452976	0.452331	0.00050072	0.999499
ENSG00000164877	79778	MICALL2	MICAL like 2	126.749	37.6146	0.300082	0.296821	0.000110533	0.999889
ENSG00000167470	90007	MIDN	midnolin	141.811	59.3219	0.420769	0.418357	5.32907e-15	1
ENSG00000240972	4282	MIF	macrophage migration inhibitory factor	4334.36	1587.77	0.366408	0.366322	0.00019187	0.999808
ENSG00000141503	50488	MINK1	misshapen like kinase 1	242.068	88.1446	0.365706	0.364159	6.74853e-09	1
ENSG00000224184	100506457	MIR3681HG	MIR3681 host gene	3.53628	25.1675	6.22891	7.09969	0.00257279	0.997427
ENSG00000172965	541471	MIR4435-2HG	MIR4435-2 host gene	3406.6	1257.19	0.369158	0.369049	0.0159142	0.984086
ENSG00000247516	100505738	MIR4458HG	MIR4458 host gene	59.7188	163.647	2.72297	2.74	2.34901e-05	0.999977
ENSG00000179455	7681	MKRN3	makorin ring finger protein 3	2.86923	110.967	32.1539	38.544	0.000560332	0.99944
ENSG00000130382	4298	MLLT1	MLLT1 super elongation complex subunit	154.772	53.0465	0.345279	0.342781	3.33067e-16	1
ENSG00000275023	4302	MLLT6	MLLT6, PHD finger containing	1553.52	685.902	0.441729	0.441517	0.0339847	0.966015
ENSG00000175727	22877	MLXIP	MLX interacting protein	1128.08	608.043	0.539254	0.539013	0.00532307	0.994677
ENSG00000196549	4311	MME	membrane metalloendopeptidase	45.3403	154.781	3.3822	3.41322	0.00373011	0.99627
ENSG00000235989	150291	MORC2-AS1	MORC2 antisense RNA 1	101.627	159.486	1.56599	1.56927	0.0462157	0.953784
ENSG00000171160	118812	MORN4	MORN repeat containing 4	1.90358	16.8955	6.98684	8.83449	0.000298585	0.999701
ENSG00000204420	80739	MPIG6B	megakaryocyte and platelet inhibitory receptor G6b	13.6034	43.6425	3.11483	3.20658	0.0165544	0.983446
ENSG00000154889	65258	MPPE1	metallophosphoesterase 1	76.2995	149.854	1.9565	1.9639	2.68732e-09	1
ENSG00000149573	10205	MPZL2	myelin protein zero like 2	6.16729	25.75	3.89349	4.17012	0.000200448	0.9998
ENSG00000122140	51116	MRPS2	mitochondrial ribosomal protein S2	1216.63	414.72	0.341202	0.340882	0.0034035	0.996597
ENSG00000125901	64949	MRPS26	mitochondrial ribosomal protein S26	361.109	88.4113	0.246087	0.244854	0.031461	0.968539
ENSG00000110077	64231	MS4A6A	membrane spanning 4-domains A6A	902.492	375.395	0.416342	0.41596	1.38778e-13	1
ENSG00000166959	83661	MS4A8	membrane spanning 4-domains A8	2.86923	13.9341	4.18892	4.84301	0.0103565	0.989644
ENSG00000178860	9242	MSC	musculin	34533.7	7761.15	0.224755	0.224742	0.00953829	0.990462
ENSG00000102854	10232	MSLN	mesothelin	0	47.4045	79.933	4741.45	0	1
ENSG00000172167	27085	MTBP	MDM2 binding protein	15.5225	50.9533	3.19752	3.28107	0.0262522	0.973748
ENSG00000066855	9650	MTFR1	mitochondrial fission regulator 1	86.7563	30.308	0.353819	0.349421	0.0024439	0.997556
ENSG00000120254	25902	MTHFD1L	methylenetetrahydrofolate dehydrogenase (NADP+ dependent) 1 like	220.172	51.3748	0.235425	0.233374	9.46069e-07	0.999999
ENSG00000170873	9788	MTSS1	MTSS I-BAR domain containing 1	8427.67	3384.18	0.401598	0.401556	0.0431506	0.956849
ENSG00000132781	4595	MUTYH	mutY DNA glycosylase	562.889	270.534	0.481171	0.480627	0.00200813	0.997992
ENSG00000119950	4601	MXI1	MAX interactor 1, dimerization protein	63.3776	140.553	2.20627	2.21751	0.00164868	0.998351
ENSG00000136997	4609	MYC	MYC proto-oncogene, bHLH transcription factor	4299.42	1137.37	0.264643	0.264542	0.000585241	0.999415
ENSG00000074842	56005	MYDGF	myeloid derived growth factor	4515.69	1275.4	0.282533	0.282439	1.7116e-08	1
ENSG00000007944	29116	MYLIP	myosin regulatory light chain interacting protein	450.137	226.589	0.50404	0.503389	0.000250963	0.999749
ENSG00000136286	64005	MYO1G	myosin IG	11667.4	4369.7	0.374554	0.374523	0.00561706	0.994383
ENSG00000099331	4650	MYO9B	myosin IXB	1328.16	677.132	0.510049	0.509832	7.7765e-06	0.999992
ENSG00000164976	57462	MYORG	myogenesis regulating glycosidase (putative)	17.5142	64.0228	3.56744	3.65397	0.00176892	0.998231
ENSG00000099326	7593	MZF1	myeloid zinc finger 1	230.91	130.41	0.565894	0.564784	2.07966e-06	0.999998
ENSG00000204990	NA	NA	NA	1.32013	20.2638	10.8629	15.242	0.0217224	0.978278
ENSG00000205562	NA	NA	NA	16.3346	37.6448	2.25833	2.3038	0.0171572	0.982843
ENSG00000223342	NA	NA	NA	0.326539	9.55879	10.9581	28.4329	0.000404101	0.999596
ENSG00000224099	NA	NA	NA	1.33871	10.0518	5.49295	7.4603	0.0101857	0.989814
ENSG00000224616	NA	NA	NA	32.0758	100.353	3.08949	3.12795	0.000320123	0.99968
ENSG00000224846	NA	NA	NA	68.0464	0	0.00874862	0.000146937	0	1
ENSG00000225077	NA	NA	NA	6.86678	40.705	5.5315	5.92065	0.000738287	0.999262
ENSG00000225300	NA	NA	NA	8.84139	43.124	4.63088	4.87313	7.7035e-06	0.999992
ENSG00000225331	NA	NA	NA	24.316	4.38469	0.200078	0.180658	0.000220241	0.99978
ENSG00000225963	NA	NA	NA	12.6481	54.5958	4.16618	4.3139	4.3788e-06	0.999996
ENSG00000226149	NA	NA	NA	11.0437	32.3879	2.83303	2.93096	0.00519219	0.994808
ENSG00000226332	NA	NA	NA	9.56894	0.639917	0.121981	0.0678486	0.0188804	0.98112
ENSG00000226412	NA	NA	NA	3.94179	45.566	10.1636	11.533	0.025184	0.974816
ENSG00000226519	NA	NA	NA	8.44844	31.4716	3.54428	3.72192	2.09404e-06	0.999998
ENSG00000226622	NA	NA	NA	6.83422	27.4344	3.77079	4.00987	0.0419662	0.958034
ENSG00000227487	NA	NA	NA	5.88439	29.7424	4.67898	5.04758	0.0424045	0.957596
ENSG00000228060	NA	NA	NA	0.671666	12.5036	10.3001	18.3573	0.0136135	0.986386
ENSG00000228554	NA	NA	NA	12.025	0.620971	0.0967512	0.052428	0.0463889	0.953611
ENSG00000228918	NA	NA	NA	9.61062	35.4344	3.52897	3.68421	0.0312087	0.968791
ENSG00000229766	NA	NA	NA	0.329804	8.63209	9.92363	25.4326	0.0397178	0.960282
ENSG00000229931	NA	NA	NA	31.5588	7.45866	0.250603	0.236583	0.0122105	0.987789
ENSG00000230658	NA	NA	NA	27.2919	100.103	3.61042	3.66689	0.0274302	0.97257
ENSG00000230676	NA	NA	NA	1.68384	12.0333	5.53049	7.11007	0.0151546	0.984845
ENSG00000230773	NA	NA	NA	5.71063	21.3679	3.48088	3.73699	0.0410795	0.95892
ENSG00000231407	NA	NA	NA	2.25333	18.8415	6.81246	8.3291	0.00702248	0.992978
ENSG00000231672	NA	NA	NA	12.4474	36.5557	2.84767	2.93526	0.000333404	0.999667
ENSG00000231933	NA	NA	NA	15.8568	48.9624	3.01161	3.08648	0.00597169	0.994028
ENSG00000232117	NA	NA	NA	2.47307	36.5025	12.0714	14.7046	0.00344744	0.996553
ENSG00000232533	NA	NA	NA	514.328	165.68	0.322919	0.322141	6.68272e-09	1
ENSG00000233024	NA	NA	NA	285.701	41.1611	0.145866	0.144101	1.2978e-05	0.999987
ENSG00000233656	NA	NA	NA	2.36013	14.5837	5.1286	6.15733	0.0361352	0.963865
ENSG00000233695	NA	NA	NA	20.5893	81.2419	3.86234	3.9444	0.010754	0.989246
ENSG00000234129	NA	NA	NA	0.979616	12.0922	8.03249	12.2292	0.000472854	0.999527
ENSG00000235272	NA	NA	NA	52.9009	112.555	2.115	2.12744	0.0256087	0.974391
ENSG00000235904	NA	NA	NA	4.17076	17.769	3.84998	4.25256	0.00198877	0.998011
ENSG00000237877	NA	NA	NA	5.06217	23.2215	4.20681	4.58019	0.00503286	0.994967
ENSG00000238755	NA	NA	NA	2.14653	31.3773	11.6406	14.5545	0.0261091	0.973891
ENSG00000242242	NA	NA	NA	0.62987	14.2944	12.1054	22.3551	0.0491671	0.950833
ENSG00000244260	NA	NA	NA	0.956409	11.3721	7.68971	11.7778	0.045997	0.954003
ENSG00000245322	NA	NA	NA	4.96934	19.1731	3.55008	3.85253	0.00998909	0.990011
ENSG00000246100	NA	NA	NA	59.3091	102.82	1.72628	1.73351	0.00351294	0.996487
ENSG00000247287	NA	NA	NA	12.8761	64.6583	4.84235	5.01845	1.30709e-05	0.999987
ENSG00000248996	NA	NA	NA	51.3883	12.0616	0.243556	0.234864	4.49847e-09	1
ENSG00000249492	NA	NA	NA	5.576	19.0299	3.17821	3.40849	0.0310305	0.968969
ENSG00000249631	NA	NA	NA	0.326539	11.949	13.5363	35.5354	0.0203039	0.979696
ENSG00000250938	NA	NA	NA	1.93141	19.1045	7.78251	9.84572	0.00120917	0.998791
ENSG00000250950	NA	NA	NA	1.86179	17.257	7.25224	9.22488	0.0100658	0.989934
ENSG00000250961	NA	NA	NA	7.83705	52.1395	6.25059	6.64575	0.0158193	0.984181
ENSG00000251141	NA	NA	NA	2.07076	24.5146	9.40175	11.7864	0.0346805	0.96532
ENSG00000253500	NA	NA	NA	2.23012	14.3312	5.27496	6.40197	0.036429	0.963571
ENSG00000254554	NA	NA	NA	114.254	29.3121	0.260439	0.256617	0	1
ENSG00000254639	NA	NA	NA	11.5003	0.927953	0.126314	0.0814878	0.00184121	0.998159
ENSG00000254731	NA	NA	NA	0.648459	16.0434	13.3255	24.3802	0.00931454	0.990685
ENSG00000255224	NA	NA	NA	85.6437	28.761	0.340447	0.335899	3.04201e-14	1
ENSG00000255446	NA	NA	NA	27.6634	4.99605	0.198012	0.180898	0.0253685	0.974632
ENSG00000255857	NA	NA	NA	42.2562	89.2599	2.09676	2.11209	0.000652944	0.999347
ENSG00000255858	NA	NA	NA	0.303332	10.3173	12.0787	32.9597	0.0386015	0.961398
ENSG00000256424	NA	NA	NA	3.44172	19.1262	4.8801	5.54396	0.00978117	0.990219
ENSG00000257298	NA	NA	NA	1.27833	16.5273	9.11591	12.8362	0.0462642	0.953736
ENSG00000257453	NA	NA	NA	48.2212	0	0.0123012	0.000207335	0	1
ENSG00000258082	NA	NA	NA	46.1359	16.6393	0.368875	0.360798	0.000504514	0.999495
ENSG00000258177	NA	NA	NA	67.5967	23.2086	0.349122	0.343436	3.57315e-06	0.999996
ENSG00000258414	NA	NA	NA	0.326539	9.22118	10.594	27.4298	0.0330262	0.966974
ENSG00000258610	NA	NA	NA	66.1295	3.93618	0.0679865	0.0596645	0.00810844	0.991892
ENSG00000259007	NA	NA	NA	1.65619	20.5047	9.35205	12.3124	0.0298511	0.970149
ENSG00000259039	NA	NA	NA	4.23115	48.7454	10.2129	11.4958	0.0164193	0.983581
ENSG00000259094	NA	NA	NA	23.4308	2.16756	0.115188	0.092896	0.00355872	0.996441
ENSG00000259172	NA	NA	NA	1.39107	42.1629	21.4715	30.1005	1.46529e-10	1
ENSG00000259354	NA	NA	NA	678.477	154.88	0.228958	0.228287	0.00344093	0.996559
ENSG00000259442	NA	NA	NA	2.68667	22.1098	6.90868	8.20267	0.0373595	0.96264
ENSG00000259448	NA	NA	NA	7.82781	52.8873	6.34617	6.749	5.4259e-05	0.999946
ENSG00000259868	NA	NA	NA	6.44268	29.7463	4.30865	4.61146	0.048595	0.951405
ENSG00000259976	NA	NA	NA	20.2641	156.318	7.52078	7.71073	0.00105008	0.99895
ENSG00000260233	NA	NA	NA	133.321	70.0601	0.527628	0.525535	9.96762e-06	0.99999
ENSG00000260391	NA	NA	NA	10.8896	47.8128	4.21346	4.38758	0.0259488	0.974051
ENSG00000260786	NA	NA	NA	0.956409	20.7387	13.7056	21.4699	0.0189518	0.981048
ENSG00000260805	NA	NA	NA	75.1266	28.0369	0.378167	0.373279	0.0116979	0.988302
ENSG00000261026	NA	NA	NA	10.417	40.0293	3.68773	3.83995	6.92136e-06	0.999993
ENSG00000261098	NA	NA	NA	4.21256	19.4599	4.16786	4.61091	0.010304	0.989696
ENSG00000261451	NA	NA	NA	1.32474	17.4371	9.36872	13.0715	0.0393197	0.96068
ENSG00000261526	NA	NA	NA	293.666	137.673	0.469891	0.468825	5.61253e-06	0.999994
ENSG00000261542	NA	NA	NA	19.3883	48.2229	2.44253	2.48645	0.0337567	0.966243
ENSG00000262049	NA	NA	NA	227.998	125.481	0.551541	0.550379	0.0301171	0.969883
ENSG00000262899	NA	NA	NA	0.436797	15.6087	15.6254	34.9569	2.12679e-06	0.999998
ENSG00000264019	NA	NA	NA	0.351865	8.89904	9.97406	24.6198	0.0282211	0.971779
ENSG00000264578	NA	NA	NA	91.5237	0	0.00651909	0.000109249	0	1
ENSG00000265206	NA	NA	NA	91.4807	23.0706	0.257069	0.252273	2.51713e-07	1
ENSG00000265334	NA	NA	NA	0.974998	20.3513	13.298	20.6714	0.0137566	0.986243
ENSG00000265458	NA	NA	NA	23.5672	0.930288	0.0633427	0.0398812	4.09087e-07	1
ENSG00000265912	NA	NA	NA	1.25974	27.9028	15.3219	21.9831	0.0497156	0.950284
ENSG00000266213	NA	NA	NA	0.653078	15.2081	12.6101	22.9506	0.0269995	0.973
ENSG00000267002	NA	NA	NA	71.2898	176.56	2.46431	2.47644	0.0136857	0.986314
ENSG00000267053	NA	NA	NA	8.08062	37.0943	4.34214	4.58609	0.0247275	0.975273
ENSG00000267106	NA	NA	NA	42.1336	71.8993	1.69653	1.70629	0.0474462	0.952554
ENSG00000267215	NA	NA	NA	2.31371	16.1894	5.76128	6.97135	0.0122667	0.987733
ENSG00000267239	NA	NA	NA	11.6102	41.1893	3.42237	3.54548	0.0425119	0.957488
ENSG00000267325	NA	NA	NA	7.06331	61.0017	8.03799	8.62561	0.0481502	0.95185
ENSG00000267432	NA	NA	NA	76.8023	35.0686	0.460825	0.456679	0.0102165	0.989783
ENSG00000268734	NA	NA	NA	0	356.406	594.451	35641.6	0	1
ENSG00000270120	NA	NA	NA	24.3765	8.479	0.363517	0.348103	0.0063086	0.993691
ENSG00000270157	NA	NA	NA	72.8383	19.857	0.278566	0.272718	0.00238126	0.997619
ENSG00000271367	NA	NA	NA	1.62346	11.1599	5.28792	6.83819	0.0410578	0.958942
ENSG00000271933	NA	NA	NA	85.2381	33.6569	0.399091	0.394929	0.00129035	0.99871
ENSG00000271971	NA	NA	NA	0.303332	13.4767	15.5739	43.0428	0.019305	0.980695
ENSG00000272477	NA	NA	NA	2.64487	18.4042	5.85585	6.93602	2.61784e-05	0.999974
ENSG00000272788	NA	NA	NA	3.6291	38.4758	9.23863	10.5756	0.0386833	0.961317
ENSG00000272973	NA	NA	NA	0.345127	11.3316	12.6173	31.9366	0.0404394	0.959561
ENSG00000273002	NA	NA	NA	55.87	104.589	1.86273	1.87185	0.04031	0.95969
ENSG00000273341	NA	NA	NA	108.387	45.0314	0.418688	0.415521	3.19966e-06	0.999997
ENSG00000273356	NA	NA	NA	25.3515	95.3448	3.69703	3.75983	0.0113886	0.988611
ENSG00000274021	NA	NA	NA	1278.18	380.05	0.297666	0.297341	0.000900241	0.9991
ENSG00000274104	NA	NA	NA	18.1519	5.66919	0.334343	0.312698	0.0301829	0.969817
ENSG00000274492	NA	NA	NA	7.51974	35.0166	4.38619	4.65177	0.0258546	0.974145
ENSG00000274828	NA	NA	NA	118.102	52.43	0.446753	0.443986	0.00834453	0.991655
ENSG00000275512	NA	NA	NA	0.326539	19.6447	21.837	58.4023	0.0211042	0.978896
ENSG00000275676	NA	NA	NA	1.27607	12.9342	7.21227	10.065	0.000810581	0.999189
ENSG00000276348	NA	NA	NA	0.386543	13.1003	13.8798	33.0615	0.0429865	0.957013
ENSG00000276403	NA	NA	NA	3.84884	51.7164	11.7582	13.4046	0.0135219	0.986478
ENSG00000277142	NA	NA	NA	25.378	0	0.0231178	0.000393887	0.00107746	0.998923
ENSG00000277144	NA	NA	NA	1.23653	10.1751	5.86558	8.17073	0.0184821	0.981518
ENSG00000277151	NA	NA	NA	5.02511	21.0881	3.85531	4.19021	0.000318587	0.999681
ENSG00000278000	NA	NA	NA	2.88782	16.246	4.82933	5.60974	0.000610016	0.99939
ENSG00000278472	NA	NA	NA	1.01679	18.1315	11.5819	17.6682	0.0274039	0.972596
ENSG00000280206	NA	NA	NA	171.722	82.3035	0.481099	0.479314	0.00214295	0.997857
ENSG00000280614	NA	NA	NA	196.59	85.3604	0.435928	0.434234	2.52963e-05	0.999975
ENSG00000280800	NA	NA	NA	196.59	85.3604	0.435928	0.434234	2.52963e-05	0.999975
ENSG00000281181	NA	NA	NA	196.59	85.3604	0.435928	0.434234	2.52963e-05	0.999975
ENSG00000281406	NA	NA	NA	5.06217	26.8368	4.84525	5.29296	0.0194267	0.980573
ENSG00000283033	NA	NA	NA	5.70922	46.0994	7.40119	8.06218	0.00672194	0.993278
ENSG00000283633	NA	NA	NA	77.7664	17.6465	0.232842	0.227016	0.00130652	0.998693
ENSG00000284976	NA	NA	NA	78.9581	29.577	0.379312	0.37467	0.00467555	0.995324
ENSG00000284977	NA	NA	NA	21.8089	57.7297	2.60293	2.64631	0.00962628	0.990374
ENSG00000285630	NA	NA	NA	118.685	72.2987	0.611133	0.609199	0.0342646	0.965735
ENSG00000285634	NA	NA	NA	6.17191	21.644	3.28456	3.50281	0.00192197	0.998078
ENSG00000285651	NA	NA	NA	32.619	122.586	3.70824	3.75726	0.0383246	0.961675
ENSG00000285732	NA	NA	NA	0.979616	16.1856	10.6229	16.3655	0.039268	0.960732
ENSG00000285734	NA	NA	NA	1.28295	14.2507	7.88488	11.0296	0.0448162	0.955184
ENSG00000285887	NA	NA	NA	11.1551	104.115	8.90766	9.32592	0.0297248	0.970275
ENSG00000286141	NA	NA	NA	0.653078	12.2088	10.2177	18.4274	0.0398794	0.960121
ENSG00000286153	NA	NA	NA	173.74	58.2239	0.337411	0.335159	3.91538e-05	0.999961
ENSG00000286217	NA	NA	NA	11.861	152.082	12.2523	12.8121	0.0123342	0.987666
ENSG00000286232	NA	NA	NA	0.956409	21.5102	14.2011	22.2682	0.0120545	0.987945
ENSG00000286266	NA	NA	NA	7.8464	27.349	3.30883	3.48239	0.000869841	0.99913
ENSG00000286362	NA	NA	NA	0.648459	7.35334	6.36809	11.1827	0.0490585	0.950941
ENSG00000286402	NA	NA	NA	6.84357	47.268	6.43037	6.8983	0.0153449	0.984655
ENSG00000286414	NA	NA	NA	1.88499	13.3487	5.61213	7.04948	0.00617436	0.993826
ENSG00000286519	NA	NA	NA	0.690255	10.4797	8.58392	14.9799	0.0272163	0.972784
ENSG00000286527	NA	NA	NA	2.84602	21.0231	6.27392	7.36446	3.59842e-05	0.999964
ENSG00000286538	NA	NA	NA	5.14114	32.3197	5.73352	6.27621	0.0183067	0.981693
ENSG00000286623	NA	NA	NA	2.28839	32.6427	11.507	14.2067	0.021312	0.978688
ENSG00000286661	NA	NA	NA	7.7396	35.3636	4.31216	4.56457	0.000291816	0.999708
ENSG00000286686	NA	NA	NA	0.909995	12.1255	8.4247	13.1908	0.00179526	0.998205
ENSG00000286763	NA	NA	NA	12.2833	64.4801	5.05132	5.24595	0.0479782	0.952022
ENSG00000286797	NA	NA	NA	1.64666	11.103	5.20801	6.70808	0.0246614	0.975339
ENSG00000286836	NA	NA	NA	1.32474	11.4549	6.26158	8.58961	0.00200652	0.997993
ENSG00000287009	NA	NA	NA	88.8212	16.6717	0.193155	0.187791	6.09452e-10	1
ENSG00000287063	NA	NA	NA	1.23653	19.8169	11.114	15.9057	0.0166098	0.98339
ENSG00000287086	NA	NA	NA	0	59.8775	100.702	5988.75	0	1
ENSG00000287466	NA	NA	NA	2.30436	28.7226	10.0943	12.4149	0.022265	0.977735
ENSG00000287530	NA	NA	NA	9.89846	33.9797	3.29366	3.43037	0.0338427	0.966157
ENSG00000287593	NA	NA	NA	11.8314	40.7543	3.3265	3.44253	0.00283168	0.997168
ENSG00000287646	NA	NA	NA	2.23012	21.3446	7.75259	9.53278	0.0293682	0.970632
ENSG00000287684	NA	NA	NA	6.26474	35.9207	5.31969	5.72625	5.73245e-06	0.999994
ENSG00000287702	NA	NA	NA	1.01679	14.8655	9.56255	14.4873	0.0446256	0.955374
ENSG00000287783	NA	NA	NA	10.4447	34.3316	3.16262	3.28478	0.0279935	0.972006
ENSG00000287792	NA	NA	NA	11.2943	55.6126	4.72581	4.92046	0.020845	0.979155
ENSG00000287825	NA	NA	NA	26.5918	6.27457	0.252833	0.236246	2.43289e-05	0.999976
ENSG00000287907	NA	NA	NA	1.30616	28.339	15.1777	21.5393	0.00651402	0.993486
ENSG00000288025	NA	NA	NA	2.28115	25.2362	8.96576	11.019	0.0094252	0.990575
ENSG00000288040	NA	NA	NA	3.60128	19.4718	4.77704	5.39471	0.00588704	0.994113
ENSG00000288054	NA	NA	NA	0.993587	16.4998	10.7269	16.4508	0.0401083	0.959892
ENSG00000288110	NA	NA	NA	0.648459	21.5285	17.7171	32.7105	0.0400416	0.959958
ENSG00000172766	79612	NAA16	N(alpha)-acetyltransferase 16, NatA auxiliary subunit	247.575	132.027	0.534408	0.533298	0.000458424	0.999542
ENSG00000077616	10003	NAALAD2	N-acetylated alpha-linked acidic dipeptidase 2	4.12897	28.1146	6.07145	6.79507	0.00782589	0.992174
ENSG00000008130	65220	NADK	NAD kinase	2080.93	3199.87	1.53756	1.53771	5.68925e-06	0.999994
ENSG00000271086	100996569	NAMA	non-protein coding RNA, associated with MAP kinase pathway and growth arrest	4.50192	22.6793	4.56245	5.02874	0.00607771	0.993922
ENSG00000161048	222236	NAPEPLD	N-acyl phosphatidylethanolamine phospholipase D	69.7151	116.131	1.66011	1.6657	0.00198467	0.998015
ENSG00000163382	128240	NAXE	NAD(P)HX epimerase	221.639	65.6717	0.298201	0.296332	0.000216415	0.999784
ENSG00000151779	51594	NBAS	NBAS subunit of NRZ tethering complex	476.597	168.777	0.354942	0.354142	0.00123261	0.998767
ENSG00000268043	149013	NBPF12	NBPF member 12	758.709	394.268	0.520036	0.519662	0.0170288	0.982971
ENSG00000271383	101060226	NBPF19	NBPF member 19	5055.66	3061.3	0.605566	0.60552	0.00208093	0.997919
ENSG00000269713	400818	NBPF9	NBPF member 9	1551.27	791.146	0.510189	0.510002	0.0136724	0.986328
ENSG00000149294	4684	NCAM1	neural cell adhesion molecule 1	51.0631	147.475	2.86615	2.88773	1.67825e-08	1
ENSG00000196498	9612	NCOR2	nuclear receptor corepressor 2	1673.64	592.913	0.354497	0.354269	0	1
ENSG00000107130	23413	NCS1	neuronal calcium sensor 1	302.863	127.614	0.422505	0.421379	0.00327777	0.996722
ENSG00000130202	5819	NECTIN2	nectin cell adhesion molecule 2	445.177	50.4589	0.11454	0.113366	0.000873906	0.999126
ENSG00000188986	25920	NELFB	negative elongation factor complex member B	57.4663	19.8509	0.352205	0.345549	0.00211194	0.997888
ENSG00000215041	84461	NEURL4	neuralized E3 ubiquitin protein ligase 4	120.299	40.0266	0.336039	0.33278	5.83063e-09	1
ENSG00000186575	4771	NF2	neurofibromin 2	699.398	281.692	0.403275	0.402772	0.0211734	0.978827
ENSG00000176953	84901	NFATC2IP	nuclear factor of activated T cells 2 interacting protein	704.681	389.678	0.553367	0.552992	5.31177e-06	0.999995
ENSG00000008441	4784	NFIX	nuclear factor I X	2.60307	21.9892	7.05127	8.41889	0.00874787	0.991252
ENSG00000104825	4793	NFKBIB	NFKB inhibitor beta	835.416	463.998	0.555729	0.555415	0.00303107	0.996969
ENSG00000204498	4795	NFKBIL1	NFKB inhibitor like 1	166.378	68.0091	0.41089	0.408799	4.48095e-08	1
ENSG00000182768	51335	NGRN	neugrin, neurite outgrowth associated	3803.4	1908.93	0.50198	0.501902	0.00768203	0.992318
ENSG00000171786	4807	NHLH1	nescient helix-loop-helix 1	6.18114	35.128	5.26837	5.67552	0.0200407	0.979959
ENSG00000187566	378884	NHLRC1	NHL repeat containing E3 ubiquitin protein ligase 1	91.2293	24.459	0.272892	0.268185	0.0439749	0.956025
ENSG00000188158	4810	NHS	NHS actin remodeling regulator	6.73204	21.7161	3.04349	3.22248	0.00979936	0.990201
ENSG00000136830	64855	NIBAN2	niban apoptosis regulator 2	666.142	224.336	0.337367	0.33678	1.94797e-07	1
ENSG00000170113	123606	NIPA1	NIPA magnesium transporter 1	64.5619	100.552	1.55232	1.55737	0.028309	0.971691
ENSG00000186416	55922	NKRF	NFKB repressing factor	95.6482	44.9033	0.472774	0.469519	1.27485e-07	1
ENSG00000165246	22829	NLGN4Y	neuroligin 4 Y-linked	1.29692	66.3202	35.2681	50.7531	0.00125315	0.998747
ENSG00000184967	79050	NOC4L	nucleolar complex associated 4 homolog	1428.22	468.377	0.328227	0.32795	3.4872e-08	1
ENSG00000225921	51406	NOL7	nucleolar protein 7	1543.14	610.037	0.395556	0.395325	0.00324194	0.996758
ENSG00000146909	64434	NOM1	nucleolar protein with MIF4G domain 1	300.245	116.433	0.389016	0.387814	0.0212132	0.978787
ENSG00000087269	8602	NOP14	NOP14 nucleolar protein	1564.3	402.862	0.257821	0.25754	4.10741e-05	0.999959
ENSG00000055044	51602	NOP58	NOP58 ribonucleoprotein	3668.9	1375.14	0.374911	0.37481	0.00111907	0.998881
ENSG00000148400	4851	NOTCH1	notch receptor 1	1161.06	369.19	0.318329	0.317982	0.0298248	0.970175
ENSG00000264343	388677	NOTCH2NLA	notch 2 N-terminal like A	3673.66	1263.96	0.344167	0.344061	7.41675e-07	0.999999
ENSG00000286019	100996763	NOTCH2NLB	notch 2 N-terminal like B	1105.85	378.201	0.342357	0.342005	1.74093e-05	0.999983
ENSG00000131697	261734	NPHP4	nephrocystin 4	400.797	137.408	0.343821	0.342854	0.0353612	0.964639
ENSG00000183426	9284	NPIPA1	nuclear pore complex interacting protein family member A1	468.108	255.116	0.545577	0.545004	7.77083e-07	0.999999
ENSG00000198156	728741	NPIPB6	nuclear pore complex interacting protein family member B6	20.0014	40.4936	1.99467	2.02402	0.0356436	0.964356
ENSG00000164128	4886	NPY1R	neuropeptide Y receptor Y1	1.58628	22.169	10.4121	13.8942	0.040261	0.959739
ENSG00000025434	10062	NR1H3	nuclear receptor subfamily 1 group H member 3	47.1208	212.488	4.46527	4.50869	1.41298e-11	1
ENSG00000134986	9315	NREP	neuronal regeneration related protein	44.6811	85.1751	1.89427	1.90609	0.0356979	0.964302
ENSG00000154146	4900	NRGN	neurogranin	30.7049	7.4898	0.258433	0.244175	0.0399245	0.960075
ENSG00000037474	54888	NSUN2	NOP2/Sun RNA methyltransferase 2	4104.97	1698.95	0.413962	0.413877	0.0126022	0.987398
ENSG00000163545	81788	NUAK2	NUAK family kinase 2	256.068	71.8698	0.28235	0.280695	3.75334e-09	1
ENSG00000122824	170685	NUDT10	nudix hydrolase 10	14.7651	2.17924	0.18091	0.14817	0.00134097	0.998659
ENSG00000110713	4928	NUP98	nucleoporin 98	5655.97	2571.38	0.454689	0.454633	0.0238344	0.976166
ENSG00000176046	26471	NUPR1	nuclear protein 1, transcriptional regulator	6.26485	19.2704	2.89436	3.07265	0.0201367	0.979863
ENSG00000130045	158046	NXNL2	nucleoredoxin like 2	1.25512	11.7925	6.67844	9.32916	0.00106702	0.998933
ENSG00000144227	11249	NXPH2	neurexophilin 2	0.979616	20.9935	13.6656	21.2239	0.0110166	0.988983
ENSG00000132661	29107	NXT1	nuclear transport factor 2 like export factor 1	992.474	319.058	0.321888	0.321485	6.40261e-07	0.999999
ENSG00000177989	440836	ODF3B	outer dense fiber of sperm tails 3B	126.205	40.8591	0.326955	0.323805	0.00242945	0.997571
ENSG00000182950	161753	ODF3L1	outer dense fiber of sperm tails 3 like 1	36.4324	10.7031	0.305234	0.293975	0.0306601	0.96934
ENSG00000106809	4969	OGN	osteoglycin	1.68384	10.1206	4.69319	5.98083	0.0293651	0.970635
ENSG00000178814	26873	OPLAH	5-oxoprolinase, ATP-hydrolysing	137.194	33.3929	0.246697	0.243455	0.000500935	0.999499
ENSG00000280236	26529	OR12D2	olfactory receptor family 12 subfamily D member 2 (gene/pseudogene)	1.01679	17.2751	11.0524	16.8341	0.0468124	0.953188
ENSG00000221970	346528	OR2A1	olfactory receptor family 2 subfamily A member 1	2.98076	23.1343	6.6274	7.7386	0.00149485	0.998505
ENSG00000180658	79541	OR2A4	olfactory receptor family 2 subfamily A member 4	3.37155	38.0392	9.72776	11.252	0.000313901	0.999686
ENSG00000182783	343563	OR2T29	olfactory receptor family 2 subfamily T member 29	0.303332	11.4266	13.3059	36.5001	0.0110666	0.988933
ENSG00000279514	219428	OR4C16	olfactory receptor family 4 subfamily C member 16 (gene/pseudogene)	1.95923	17.5025	7.07206	8.89304	0.0144477	0.985552
ENSG00000176230	390436	OR4K17	olfactory receptor family 4 subfamily K member 17	2.5891	34.5722	11.0271	13.3054	0.0207099	0.97929
ENSG00000183251	79339	OR51B4	olfactory receptor family 51 subfamily B member 4	1.01679	18.8781	12.0435	18.3953	0.0403208	0.959679
ENSG00000176922	119692	OR51S1	olfactory receptor family 51 subfamily S member 1	0.979616	9.2448	6.23052	9.35191	0.0430291	0.956971
ENSG00000183389	120793	OR56A4	olfactory receptor family 56 subfamily A member 4	7.52448	22.6122	2.85694	3.00249	0.0202857	0.979714
ENSG00000169327	390445	OR5AU1	olfactory receptor family 5 subfamily AU member 1	7.73948	48.5735	5.89614	6.26926	0.00840022	0.9916
ENSG00000170953	219858	OR8B12	olfactory receptor family 8 subfamily B member 12	2.30436	18.4042	6.54226	7.9565	4.75576e-05	0.999952
ENSG00000160991	80228	ORAI2	ORAI calcium release-activated calcium modulator 2	5722.78	1879.07	0.328419	0.32835	0.0485407	0.951459
ENSG00000229314	5004	ORM1	orosomucoid 1	6.85731	58.9311	7.98239	8.58285	0.0494711	0.950529
ENSG00000110048	5007	OSBP	oxysterol binding protein	456.111	283.278	0.62157	0.62108	2.8778e-05	0.999971
ENSG00000248550	100309464	OTX2-AS1	OTX2 antisense RNA 1 (head to head)	0.62987	11.6529	9.95863	18.227	0.000446845	0.999553
ENSG00000262664	124641	OVCA2	OVCA2 serine hydrolase domain containing	1572.35	461.714	0.293916	0.293651	0.000341644	0.999658
ENSG00000175591	5029	P2RY2	purinergic receptor P2Y2	422.306	126.386	0.300272	0.299293	0	1
ENSG00000124507	29993	PACSIN1	protein kinase C and casein kinase substrate in neurons 1	2.27653	14.3784	5.20628	6.29267	0.0149819	0.985018
ENSG00000276747	353238	PADI6	peptidyl arginine deiminase 6	11.1134	1.24428	0.157491	0.11276	0.0238668	0.976133
ENSG00000180370	5062	PAK2	p21 (RAC1) activated kinase 2	2901.98	1140	0.392961	0.392838	0.00496014	0.99504
ENSG00000178685	84875	PARP10	poly(ADP-ribose) polymerase family member 10	622.258	250.648	0.403379	0.402813	1.73499e-05	0.999983
ENSG00000138617	54956	PARP16	poly(ADP-ribose) polymerase family member 16	77.748	23.9384	0.313203	0.307987	0.0314413	0.968559
ENSG00000150275	65217	PCDH15	protocadherin related 15	0.303332	16.9241	19.3878	54.0452	0.000305567	0.999694
ENSG00000081842	56142	PCDHA6	protocadherin alpha 6	1.03538	16.4818	10.4419	15.7759	0.0342267	0.965773
ENSG00000187372	56123	PCDHB13	protocadherin beta 13	1.48249	29.353	14.3796	19.6739	0.00435326	0.995647
ENSG00000253305	56100	PCDHGB6	protocadherin gamma subfamily B, 6	15.1109	41.4205	2.67455	2.73995	0.0349954	0.965005
ENSG00000132635	64773	PCED1A	PC-esterase domain containing 1A	112.834	41.8968	0.374642	0.37137	1.86319e-05	0.999981
ENSG00000179715	91523	PCED1B	PC-esterase domain containing 1B	35.8826	16.7983	0.476901	0.468294	0.0251014	0.974899
ENSG00000140479	5046	PCSK6	proprotein convertase subtilisin/kexin type 6	39.7923	89.1281	2.2214	2.23952	0.0379239	0.962076
ENSG00000106244	11333	PDAP1	PDGFA associated protein 1	800.113	377.744	0.472509	0.47212	0.00870079	0.991299
ENSG00000065989	5141	PDE4A	phosphodiesterase 4A	421.142	121.343	0.289142	0.288146	3.4608e-06	0.999997
ENSG00000178104	9659	PDE4DIP	phosphodiesterase 4D interacting protein	44269.7	19283.3	0.435594	0.435586	0.00829152	0.991708
ENSG00000138735	8654	PDE5A	phosphodiesterase 5A	8.84613	27.4033	2.96441	3.0954	0.0466955	0.953305
ENSG00000205268	5150	PDE7A	phosphodiesterase 7A	1004.66	497.861	0.495853	0.495556	2.06841e-09	1
ENSG00000100311	5155	PDGFB	platelet derived growth factor subunit B	121.892	22.8273	0.191259	0.187341	1.78057e-05	0.999982
ENSG00000113721	5159	PDGFRB	platelet derived growth factor receptor beta	193.66	87.3654	0.452825	0.451156	1.6736e-06	0.999998
ENSG00000155660	9601	PDIA4	protein disulfide isomerase family A member 4	2477.08	1217.86	0.491774	0.491653	1.75785e-07	1
ENSG00000143870	10130	PDIA6	protein disulfide isomerase family A member 6	7159.88	3186.56	0.445104	0.445058	2.82437e-11	1
ENSG00000131435	8572	PDLIM4	PDZ and LIM domain 4	67.2489	11.545	0.179007	0.171798	6.29447e-05	0.999937
ENSG00000196923	9260	PDLIM7	PDZ and LIM domain 7	9500.09	3685.28	0.387959	0.387921	0.0170539	0.982946
ENSG00000140992	5170	PDPK1	3-phosphoinositide dependent protein kinase 1	1684.51	791.763	0.470215	0.470029	0.00933013	0.99067
ENSG00000121892	23244	PDS5A	PDS5 cohesin associated factor A	684.18	353.217	0.516687	0.51627	0.0235404	0.97646
ENSG00000162366	10158	PDZK1IP1	PDZK1 interacting protein 1	0.648459	18.3572	15.178	27.8942	0.0152518	0.984748
ENSG00000282164	359809	PEG13	paternally expressed 13	3.31654	21.6679	5.68494	6.51666	0.00300843	0.996992
ENSG00000187642	84808	PERM1	PPARGC1 and ESRR induced regulator, muscle 1	28.7877	8.19281	0.299214	0.284843	0.00770117	0.992299
ENSG00000166821	8800	PEX11A	peroxisomal biogenesis factor 11 alpha	8.30768	31.2274	3.57287	3.75555	1.38599e-06	0.999999
ENSG00000170525	5209	PFKFB3	6-phosphofructo-2-kinase/fructose-2,6-biphosphatase 3	6950.72	2437.64	0.35076	0.350705	0.00146793	0.998532
ENSG00000197121	80055	PGAP1	post-GPI attachment to proteins inositol deacylase 1	35.0861	80.8422	2.28216	2.30374	7.87245e-09	1
ENSG00000137338	84547	PGBD1	piggyBac transposable element derived 1	22.8923	5.60509	0.264151	0.245176	0.00311843	0.996882
ENSG00000087157	9489	PGS1	phosphatidylglycerophosphate synthase 1	2000.74	843.076	0.421556	0.421385	8.17408e-09	1
ENSG00000118482	23469	PHF3	PHD finger protein 3	963.301	410.559	0.426558	0.426206	0.0185172	0.981483
ENSG00000092621	26227	PHGDH	phosphoglycerate dehydrogenase	1702.84	372.179	0.218839	0.218568	1.23631e-07	1
ENSG00000173868	162466	PHOSPHO1	phosphoethanolamine/phosphocholine phosphatase 1	173.839	12.4742	0.074953	0.0718106	0.0433772	0.956623
ENSG00000116793	10745	PHTF1	putative homeodomain transcription factor 1	465.36	213.798	0.460121	0.459436	7.33233e-06	0.999993
ENSG00000105229	51588	PIAS4	protein inhibitor of activated STAT 4	1066.33	428.783	0.402449	0.402118	0.000261772	0.999738
ENSG00000105851	5294	PIK3CG	phosphatidylinositol-4,5-bisphosphate 3-kinase catalytic subunit gamma	1736.65	776.23	0.447161	0.446973	0.000289781	0.99971
ENSG00000143398	8394	PIP5K1A	phosphatidylinositol-4-phosphate 5-kinase type 1 alpha	2008.59	1079.69	0.537675	0.537539	0.0139674	0.986033
ENSG00000107242	8395	PIP5K1B	phosphatidylinositol-4-phosphate 5-kinase type 1 beta	157.84	72.3688	0.460549	0.45853	0.00624171	0.993758
ENSG00000107593	9033	PKD2L1	polycystin 2 like 1, transient receptor potential cation channel	103.036	39.3831	0.385806	0.382286	0.00576943	0.994231
ENSG00000123143	5585	PKN1	protein kinase N1	1094.36	412.352	0.377141	0.376805	0.0128145	0.987186
ENSG00000184363	11187	PKP3	plakophilin 3	0.956409	11.1762	7.56389	11.575	0.00525281	0.994747
ENSG00000181690	5324	PLAG1	PLAG1 zinc finger	25.3496	86.4131	3.35311	3.40791	0.0128374	0.987163
ENSG00000126003	5326	PLAGL2	PLAG1 like zinc finger 2	1421.9	679.353	0.477997	0.477781	7.25744e-08	1
ENSG00000122861	5328	PLAU	plasminogen activator, urokinase	1765.65	243.395	0.138143	0.137855	3.65171e-06	0.999996
ENSG00000100558	26499	PLEK2	pleckstrin 2	303.981	27.6956	0.0929019	0.0911397	0	1
ENSG00000105520	64748	PLPPR2	phospholipid phosphatase related 2	1257.26	461.375	0.36727	0.366972	0.000283044	0.999717
ENSG00000188313	5359	PLSCR1	phospholipid scramblase 1	6006.17	3681.38	0.612972	0.612934	0.0212045	0.978795
ENSG00000114554	5361	PLXNA1	plexin A1	680.329	284.407	0.418557	0.418052	0.00193492	0.998065
ENSG00000118557	83449	PMFBP1	polyamine modulated factor 1 binding protein 1	76.6619	32.3521	0.426503	0.422085	0.0402409	0.959759
ENSG00000147588	5375	PMP2	peripheral myelin protein 2	0.653078	23.5605	19.2726	35.5471	0.00305942	0.996941
ENSG00000039650	11284	PNKP	polynucleotide kinase 3'-phosphatase	814.942	267.725	0.329015	0.328528	0	1
ENSG00000180316	285848	PNPLA1	patatin like phospholipase domain containing 1	1078.49	469.911	0.436025	0.435716	8.47541e-11	1
ENSG00000032444	10908	PNPLA6	patatin like phospholipase domain containing 6	2026.79	569.92	0.281406	0.281197	0.0018299	0.99817
ENSG00000143442	23126	POGZ	pogo transposable element derived with ZNF domain	934.26	459.218	0.491857	0.491536	0.00299253	0.997007
ENSG00000168495	661	POLR3D	RNA polymerase III subunit D	483.64	248.923	0.515289	0.514697	5.15332e-08	1
ENSG00000272391	100101267	POM121C	POM121 transmembrane nucleoporin C	422.184	169.065	0.401304	0.400467	1.403e-08	1
ENSG00000115138	5443	POMC	proopiomelanocortin	103.954	6.39917	0.066948	0.0616478	0.000143399	0.999857
ENSG00000144647	84892	POMGNT2	protein O-linked mannose N-acetylglucosaminyltransferase 2 (beta 1,4-)	28.5675	6.2476	0.234783	0.218969	4.57817e-05	0.999954
ENSG00000105854	5445	PON2	paraoxonase 2	72.6219	38.8559	0.538857	0.535108	0.000329251	0.999671
ENSG00000028277	5452	POU2F2	POU class 2 homeobox 2	1273.72	545.082	0.428213	0.427948	4.40487e-06	0.999996
ENSG00000112033	5467	PPARD	peroxisome proliferator activated receptor delta	624.975	249.833	0.400325	0.399758	0.0145837	0.985416
ENSG00000138621	60490	PPCDC	phosphopantothenoylcysteine decarboxylase	844.922	404.915	0.479604	0.47924	0.000802195	0.999198
ENSG00000166794	5479	PPIB	peptidylprolyl isomerase B	14146.4	8290.66	0.586078	0.586061	0.00389873	0.996101
ENSG00000175175	22843	PPM1E	protein phosphatase, Mg2+/Mn2+ dependent 1E	2.5659	14.6619	4.82005	5.69585	0.0012122	0.998788
ENSG00000125503	54776	PPP1R12C	protein phosphatase 1 regulatory subunit 12C	280.87	147.95	0.527766	0.526773	0.000867399	0.999133
ENSG00000196422	9858	PPP1R26	protein phosphatase 1 regulatory subunit 26	356.164	127.682	0.359572	0.35851	0.0393561	0.960644
ENSG00000066027	5525	PPP2R5A	protein phosphatase 2 regulatory subunit B'alpha	203.876	116.124	0.570846	0.569603	0.0229626	0.977037
ENSG00000138814	5530	PPP3CA	protein phosphatase 3 catalytic subunit alpha	676.108	326.083	0.482754	0.482302	0.000276624	0.999723
ENSG00000149923	5531	PPP4C	protein phosphatase 4 catalytic subunit	9213.16	4554.12	0.49434	0.494307	0.0123992	0.987601
ENSG00000110075	55291	PPP6R3	protein phosphatase 6 regulatory subunit 3	3749.03	1751.15	0.46718	0.467096	0.00324135	0.996759
ENSG00000198056	5557	PRIM1	DNA primase subunit 1	0.671666	9.2897	7.77395	13.6426	0.0270341	0.972966
ENSG00000198890	55170	PRMT6	protein arginine methyltransferase 6	565.257	172.164	0.305313	0.304588	0.0116115	0.988388
ENSG00000100033	5625	PRODH	proline dehydrogenase 1	6.33126	23.1197	3.42194	3.64749	0.00167765	0.998322
ENSG00000117707	5629	PROX1	prospero homeobox 1	8.76101	32.2019	3.50395	3.67254	0.0142311	0.985769
ENSG00000230461	100505832	PROX1-AS1	PROX1 antisense RNA 1	5.61166	39.5342	6.46061	7.03426	0.00582851	0.994171
ENSG00000110107	27339	PRPF19	pre-mRNA processing factor 19	107.909	48.9146	0.456321	0.453346	0.0025793	0.997421
ENSG00000224383	92340	PRR29	proline rich 29	77.8786	37.7957	0.489255	0.485382	5.99107e-05	0.99994
ENSG00000204469	7916	PRRC2A	proline rich coiled-coil 2A	187.927	89.1313	0.475963	0.474316	0.00690256	0.993097
ENSG00000108344	5709	PSMD3	proteasome 26S subunit, non-ATPase 3	1287.71	350.824	0.272778	0.272445	0.000124004	0.999876
ENSG00000068878	23198	PSME4	proteasome activator subunit 4	832.359	472.322	0.567762	0.567455	0.0248728	0.975127
ENSG00000169403	5724	PTAFR	platelet activating factor receptor	19880.9	6748.06	0.339444	0.339424	9.74593e-05	0.999903
ENSG00000104960	53635	PTOV1	PTOV1 extended AT-hook containing adaptor protein	102.672	55.2499	0.540806	0.538165	0.0156258	0.984374
ENSG00000179295	5781	PTPN11	protein tyrosine phosphatase non-receptor type 11	2297.15	875.229	0.381168	0.381009	1.72857e-05	0.999983
ENSG00000143851	5778	PTPN7	protein tyrosine phosphatase non-receptor type 7	4752.97	1622.14	0.341372	0.34129	1.25247e-06	0.999999
ENSG00000149177	5795	PTPRJ	protein tyrosine phosphatase receptor type J	1024.78	533.888	0.521258	0.520983	0.00241826	0.997582
ENSG00000187024	138428	PTRH1	peptidyl-tRNA hydrolase 1 homolog	256.131	67.794	0.266405	0.264714	0.0123392	0.987661
ENSG00000146676	5814	PURB	purine rich element binding protein B	371.398	204.27	0.55073	0.550016	0.000178513	0.999821
ENSG00000177192	80324	PUS1	pseudouridine synthase 1	164.074	78.6225	0.48109	0.479222	4.58948e-08	1
ENSG00000169972	126789	PUSL1	pseudouridine synthase like 1	401.539	117.208	0.292955	0.291915	0.000877791	0.999122
ENSG00000073008	5817	PVR	PVR cell adhesion molecule	1415.04	335.978	0.237757	0.237439	1.32142e-10	1
ENSG00000101417	11264	PXMP4	peroxisomal membrane protein 4	27.3339	65.1648	2.35427	2.38352	0.000395765	0.999604
ENSG00000089159	5829	PXN	paxillin	4013.72	1096.69	0.273344	0.273237	8.44725e-05	0.999916
ENSG00000104524	65263	PYCR3	pyrroline-5-carboxylate reductase 3	368.501	120.927	0.329254	0.328179	0.0189505	0.981049
ENSG00000163348	90780	PYGO2	pygopus family PHD finger 2	436.08	143.718	0.330491	0.329584	0.0341852	0.965815
ENSG00000145337	100996939	PYURF	PIGY upstream reading frame	1903.62	376.028	0.197787	0.197538	0.00503341	0.994967
ENSG00000115828	25797	QPCT	glutaminyl-peptide cyclotransferase	4097.07	1433.4	0.349954	0.34986	2.8777e-13	1
ENSG00000198858	91300	R3HDM4	R3H domain containing 4	1332.56	507.223	0.380916	0.380641	4.16025e-09	1
ENSG00000111737	11021	RAB35	RAB35, member RAS oncogene family	862.528	453.121	0.525671	0.525346	0.0270066	0.972993
ENSG00000197562	57799	RAB40C	RAB40C, member RAS oncogene family	124.325	54.6893	0.442584	0.439937	0.00537332	0.994627
ENSG00000265817	25788	RAD54B	RAD54 homolog B	15.7871	50.7032	3.13062	3.21027	0.0324093	0.967591
ENSG00000164080	23132	RAD54L2	RAD54 like 2	1122.33	647.172	0.57686	0.576637	0.00340181	0.996598
ENSG00000151164	144715	RAD9B	RAD9 checkpoint clamp component B	22.7561	6.22372	0.292177	0.273816	0.00361674	0.996383
ENSG00000132155	5894	RAF1	Raf-1 proto-oncogene, serine/threonine kinase	7213.84	4382.66	0.607567	0.607535	0.0207701	0.97923
ENSG00000170471	57148	RALGAPB	Ral GTPase activating protein non-catalytic beta subunit	758.43	377.349	0.497936	0.497546	0.0245948	0.975405
ENSG00000099901	5902	RANBP1	RAN binding protein 1	548.736	88.7585	0.162667	0.161766	0.00076667	0.999233
ENSG00000031823	8498	RANBP3	RAN binding protein 3	298.873	165.3	0.553974	0.553093	0.0155751	0.984425
ENSG00000107263	2889	RAPGEF1	Rap guanine nucleotide exchange factor 1	3875.36	1394.81	0.360016	0.359918	0.0479745	0.952026
ENSG00000228016	91149	RAPGEF4-AS1	RAPGEF4 antisense RNA 1	3.60128	19.8143	4.85856	5.48956	0.0235184	0.976482
ENSG00000155903	5922	RASA2	RAS p21 protein activator 2	326.99	118.699	0.364173	0.363025	3.41511e-09	1
ENSG00000281358	102060282	RASSF1-AS1	RASSF1 antisense RNA 1	24.328	4.42628	0.20165	0.182278	0.000220481	0.99978
ENSG00000161847	125950	RAVER1	ribonucleoprotein, PTB binding 1	312.684	113.46	0.364079	0.362878	0.000243966	0.999756
ENSG00000239306	10432	RBM14	RNA binding motif protein 14	5142.58	2023.31	0.393514	0.393444	0.0337274	0.966273
ENSG00000259956	29890	RBM15B	RNA binding motif protein 15B	440.163	205.639	0.467914	0.4672	0.000517848	0.999482
ENSG00000126254	79171	RBM42	RNA binding motif protein 42	1569.39	386.369	0.246479	0.246195	0.0103138	0.989686
ENSG00000056586	54542	RC3H2	ring finger and CCCH-type domains 2	2192.02	980.45	0.447433	0.447284	0.012267	0.987733
ENSG00000179051	55920	RCC2	regulator of chromosome condensation 2	1105.61	363.088	0.328769	0.328411	0.0118907	0.988109
ENSG00000142552	57333	RCN3	reticulocalbin 3	32.955	10.6941	0.336594	0.32471	0.00078711	0.999213
ENSG00000168476	80346	REEP4	receptor accessory protein 4	502.061	112.167	0.22434	0.223428	0.0417479	0.958252
ENSG00000134193	83998	REG4	regenerating family member 4	3.31654	16.0827	4.2591	4.83769	0.0227308	0.977269
ENSG00000173039	5970	RELA	RELA proto-oncogene, NF-kB subunit	3068.84	1686.57	0.549667	0.54958	0.019951	0.980049
ENSG00000104856	5971	RELB	RELB proto-oncogene, NF-kB subunit	636.004	260.816	0.410641	0.410094	0.00109892	0.998901
ENSG00000214022	29803	REPIN1	replication initiator 1	70.8408	26.7721	0.383149	0.378008	0.00384953	0.99615
ENSG00000128253	10739	RFPL2	ret finger protein like 2	2.12337	20.4569	7.73052	9.59369	0.0353703	0.96463
ENSG00000223638	342931	RFPL4A	ret finger protein like 4A	2.1211	66.9479	24.8188	31.4193	0.000455289	0.999545
ENSG00000131378	23180	RFTN1	raftlin, lipid raft linker 1	617.321	168.105	0.273021	0.272325	0.00492123	0.995079
ENSG00000181827	64864	RFX7	regulatory factor X7	101.381	65.5747	0.648893	0.646848	0.0422473	0.957753
ENSG00000119729	23433	RHOQ	ras homolog family member Q	671.39	353.531	0.526989	0.526573	0.000666928	0.999333
ENSG00000124784	83732	RIOK1	RIO kinase 1	1254.03	590.813	0.471386	0.471137	0.0165805	0.98342
ENSG00000169385	6036	RNASE2	ribonuclease A family member 2	451.437	108.087	0.240439	0.239445	0	1
ENSG00000026297	8635	RNASET2	ribonuclease T2	1725.98	373.663	0.216766	0.216498	0.000751209	0.999249
ENSG00000115963	390	RND3	Rho family GTPase 3	21.0954	204.496	9.45322	9.68976	0.0479204	0.95208
ENSG00000070423	55658	RNF126	ring finger protein 126	113.972	21.1834	0.190132	0.185936	0.0100619	0.989938
ENSG00000145860	153830	RNF145	ring finger protein 145	570.954	362.467	0.635229	0.634852	0.000287994	0.999712
ENSG00000142327	57140	RNPEPL1	arginyl aminopeptidase like 1	817.992	356.725	0.436512	0.436105	6.75835e-05	0.999932
ENSG00000067900	6093	ROCK1	Rho associated coiled-coil containing protein kinase 1	3752.59	1782	0.474956	0.474873	0.0241642	0.975836
ENSG00000223949	101927034	ROR1-AS1	ROR1 antisense RNA 1	4.61807	22.9428	4.5114	4.95948	0.000398395	0.999602
ENSG00000153574	22934	RPIA	ribose 5-phosphate isomerase A	544.409	164.421	0.302786	0.30203	5.2143e-09	1
ENSG00000167526	6137	RPL13	ribosomal protein L13	12123.3	4901.5	0.404334	0.404305	0.000713492	0.999287
ENSG00000162244	6159	RPL29	ribosomal protein L29	9080.11	4220.95	0.464892	0.464857	3.50656e-05	0.999965
ENSG00000136942	11224	RPL35	ribosomal protein L35	4206.19	2274.97	0.540928	0.540863	0.0479958	0.952004
ENSG00000187051	91582	RPS19BP1	ribosomal protein S19 binding protein 1	2091.26	925.089	0.442519	0.442362	2.81197e-12	1
ENSG00000179041	23212	RRS1	ribosome biogenesis regulator 1 homolog	365.867	106.352	0.291847	0.290703	0.0255163	0.974484
ENSG00000081019	54665	RSBN1	round spermatid basic protein 1	576.436	329.379	0.571852	0.571413	0.000167117	0.999833
ENSG00000111834	345895	RSPH4A	radial spoke head component 4A	1.58166	19.0727	9.01521	11.9892	0.000647179	0.999353
ENSG00000137815	23168	RTF1	RTF1 homolog, Paf1/RNA polymerase II complex component	979.419	266.174	0.272213	0.271774	8.19345e-14	1
ENSG00000134590	8933	RTL8C	retrotransposon Gag like 8C	892.108	405.826	0.455274	0.454914	0.0496128	0.950387
ENSG00000040608	65078	RTN4R	reticulon 4 receptor	0.690255	12.454	10.1134	17.7992	0.00820922	0.991791
ENSG00000171509	59350	RXFP1	relaxin family peptide receptor 1	0.648459	12.1802	10.2326	18.5133	0.0446366	0.955363
ENSG00000182631	51289	RXFP3	relaxin family peptide receptor 3	1.30616	11.3104	6.24681	8.60108	0.00411299	0.995887
ENSG00000204231	6257	RXRB	retinoid X receptor beta	370.401	198.664	0.537098	0.53636	0.00900384	0.990996
ENSG00000188643	140576	S100A16	S100 calcium binding protein A16	64.8394	13.659	0.217903	0.210781	0.032223	0.967777
ENSG00000171643	170591	S100Z	S100 calcium binding protein Z	8.03369	35.7064	4.20499	4.4403	0.0450285	0.954971
ENSG00000160633	6294	SAFB	scaffold attachment factor B	3800.94	1804.88	0.474935	0.474853	0.00135574	0.998644
ENSG00000179134	55095	SAMD4B	sterile alpha motif domain containing 4B	627.431	384.329	0.612915	0.61255	0.00319973	0.9968
ENSG00000156876	163786	SASS6	SAS-6 centriolar assembly protein	27.6804	61.154	2.1836	2.20885	0.0018429	0.998157
ENSG00000100241	6305	SBF1	SET binding factor 1	701.662	256.376	0.365927	0.365393	2.43705e-05	0.999976
ENSG00000064932	22904	SBNO2	strawberry notch homolog 2	214.482	79.6076	0.372918	0.371192	0.0338909	0.966109
ENSG00000171222	51282	SCAND1	SCAN domain containing 1	1300.86	337.252	0.259595	0.259259	3.2057e-07	1
ENSG00000128228	23753	SDF2L1	stromal cell derived factor 2 like 1	353.795	120.112	0.340616	0.339515	0.0156482	0.984352
ENSG00000078808	51150	SDF4	stromal cell derived factor 4	262.736	100.387	0.38349	0.382104	2.26889e-06	0.999998
ENSG00000166562	90701	SEC11C	SEC11 homolog C, signal peptidase complex subunit	439.723	247.783	0.564092	0.563507	0.0440709	0.955929
ENSG00000073169	83642	SELENOO	selenoprotein O	151.986	79.4798	0.524818	0.522972	0.000200416	0.9998
ENSG00000174175	6403	SELP	selectin P	5.22	31.2705	5.47559	5.98097	2.35217e-06	0.999998
ENSG00000153993	223117	SEMA3D	semaphorin 3D	12.6284	57.1994	4.36918	4.52662	0.0186652	0.981335
ENSG00000196189	64218	SEMA4A	semaphorin 4A	10416.7	3989.69	0.383045	0.38301	0.0291392	0.970861
ENSG00000119231	205564	SENP5	SUMO specific peptidase 5	1473.88	814.597	0.552872	0.552693	0.00014919	0.999851
ENSG00000166192	123228	SENP8	SUMO peptidase family member, NEDD8 specific	48.742	86.9354	1.77405	1.78342	0.000398366	0.999602
ENSG00000100167	55964	SEPTIN3	septin 3	10.4882	42.4327	3.88081	4.04287	2.3473e-06	0.999998
ENSG00000184640	10801	SEPTIN9	septin 9	763.682	313.776	0.411335	0.41088	0.00107785	0.998922
ENSG00000139718	23067	SETD1B	SET domain containing 1B, histone lysine methyltransferase	142.298	85.2367	0.600686	0.599029	5.1389e-06	0.999995
ENSG00000136169	83852	SETDB2	SET domain bifurcated histone lysine methyltransferase 2	263.342	444.314	1.68565	1.68719	0.00294106	0.997059
ENSG00000168066	7536	SF1	splicing factor 1	2364.89	884.746	0.374277	0.374121	0.0206249	0.979375
ENSG00000099995	10291	SF3A1	splicing factor 3a subunit 1	1037.9	461.623	0.445089	0.444774	0.00051538	0.999485
ENSG00000104897	8175	SF3A2	splicing factor 3a subunit 2	63.8238	32.0641	0.507023	0.502462	0.000722759	0.999277
ENSG00000061936	6433	SFSWAP	splicing factor SWAP	861.483	474.559	0.551176	0.550868	0.000233512	0.999766
ENSG00000166224	8879	SGPL1	sphingosine-1-phosphate lyase 1	9739.13	3865.16	0.396906	0.39687	0.00358426	0.996416
ENSG00000141985	6455	SH3GL1	SH3 domain containing GRB2 like 1, endophilin A2	337.602	99.2156	0.295137	0.293904	0.0367546	0.963245
ENSG00000154447	57630	SH3RF1	SH3 domain containing ring finger 1	937.646	464.112	0.495299	0.494981	0.0468714	0.953129
ENSG00000226627	100874198	SHANK2-AS1	SHANK2 antisense RNA 1	7.07728	40.3467	5.33317	5.69424	0.0457422	0.954258
ENSG00000182199	6472	SHMT2	serine hydroxymethyltransferase 2	6755.55	3184.77	0.471477	0.471431	0.00708124	0.992919
ENSG00000197417	23729	SHPK	sedoheptulokinase	156.082	29.1675	0.18999	0.186925	5.31385e-11	1
ENSG00000196470	6477	SIAH1	siah E3 ubiquitin protein ligase 1	412.63	200.952	0.487749	0.487016	6.79117e-09	1
ENSG00000213445	6494	SIPA1	signal-induced proliferation-associated 1	84.4211	29.7351	0.356799	0.3523	9.55515e-05	0.999904
ENSG00000124523	23408	SIRT5	sirtuin 5	71.7072	152.742	2.12069	2.12992	5.06211e-11	1
ENSG00000138083	6496	SIX3	SIX homeobox 3	0.326539	9.60603	11.0091	28.5733	0.0134423	0.986558
ENSG00000184302	4990	SIX6	SIX homeobox 6	1.23653	23.9316	13.3537	19.2065	0.0201869	0.979813
ENSG00000182628	348235	SKA2	spindle and kinetochore associated complex subunit 2	24.4662	53.3183	2.15101	2.17878	0.0141354	0.985865
ENSG00000158714	56833	SLAMF8	SLAM family member 8	997.006	134.978	0.135904	0.135392	0.0009448	0.999055
ENSG00000141469	6563	SLC14A1	solute carrier family 14 member 1 (Kidd blood group)	17.3116	64.609	3.64051	3.73054	0.00379521	0.996205
ENSG00000110446	51296	SLC15A3	solute carrier family 15 member 3	875.434	403.417	0.461189	0.460826	1.84334e-05	0.999982
ENSG00000173638	6573	SLC19A1	solute carrier family 19 member 1	338.342	90.7453	0.269503	0.268228	0.000595292	0.999405
ENSG00000110628	5002	SLC22A18	solute carrier family 22 member 18	216.298	66.6534	0.310072	0.308188	0.0417446	0.958255
ENSG00000197208	6583	SLC22A4	solute carrier family 22 member 4	1576.21	585.33	0.371593	0.371358	0.000683775	0.999316
ENSG00000153291	9481	SLC25A27	solute carrier family 25 member 27	1.58166	19.8929	9.39108	12.5045	0.035985	0.964015
ENSG00000114120	55186	SLC25A36	solute carrier family 25 member 36	764.074	374.296	0.490269	0.489875	0.00301562	0.996984
ENSG00000147454	51312	SLC25A37	solute carrier family 25 member 37	4983.95	2093.49	0.420117	0.420048	0.0345779	0.965422
ENSG00000140107	283600	SLC25A47	solute carrier family 25 member 47	1.58628	10.1561	4.91882	6.36865	0.0370002	0.963
ENSG00000151229	114134	SLC2A13	solute carrier family 2 member 13	25.9858	53.2096	2.02397	2.04723	0.00405177	0.995948
ENSG00000116704	23169	SLC35D1	solute carrier family 35 member D1	604.518	290.114	0.480425	0.479918	0.0373254	0.962675
ENSG00000110660	54733	SLC35F2	solute carrier family 35 member F2	376.31	161.207	0.429301	0.428405	0.00773661	0.992263
ENSG00000115084	80255	SLC35F5	solute carrier family 35 member F5	3363.2	1599.47	0.475674	0.475582	0.000354246	0.999646
ENSG00000111371	81539	SLC38A1	solute carrier family 38 member 1	2711.31	1251.8	0.461816	0.461698	0.0215937	0.978406
ENSG00000104635	23516	SLC39A14	solute carrier family 39 member 14	338.297	113.993	0.338136	0.336981	0.00125141	0.998749
ENSG00000141873	29985	SLC39A3	solute carrier family 39 member 3	585.391	170.485	0.291959	0.291245	0.00020661	0.999793
ENSG00000169026	84179	SLC49A3	solute carrier family 49 member 3	287.573	19.4019	0.0694114	0.0675003	0.013323	0.986677
ENSG00000138463	84925	SLC49A4	solute carrier family 49 member 4	153.085	66.3872	0.435875	0.433699	0.000690738	0.999309
ENSG00000004939	6521	SLC4A1	solute carrier family 4 member 1 (Diego blood group)	2.29974	80.6404	28.0111	34.9175	0.000718433	0.999282
ENSG00000122490	80148	SLC66A2	solute carrier family 66 member 2	129.466	78.4896	0.608077	0.606289	0.0142147	0.985785
ENSG00000250033	641364	SLC7A11-AS1	SLC7A11 antisense RNA 1	185.965	112.539	0.606436	0.605186	2.73283e-06	0.999997
ENSG00000092068	23428	SLC7A8	solute carrier family 7 member 8	18.2448	43.6067	2.34579	2.38932	0.0113687	0.988631
ENSG00000115616	6549	SLC9A2	solute carrier family 9 member A2	8.15435	52.3427	6.04726	6.41235	0.0448947	0.955105
ENSG00000153147	8467	SMARCA5	SWI/SNF related, matrix associated, actin dependent regulator of chromatin, subfamily a, member 5	2940.81	979.164	0.333093	0.332959	0.022665	0.977335
ENSG00000166002	56935	SMCO4	single-pass membrane protein with coiled-coil domains 4	745.663	253.282	0.340205	0.339682	4.44089e-16	1
ENSG00000256537	100129361	SMIM10L1	small integral membrane protein 10 like 1	736.898	316.103	0.42943	0.428973	0.00537419	0.994626
ENSG00000111850	57150	SMIM8	small integral membrane protein 8	82.3593	164.786	1.99358	2.0007	2.73616e-05	0.999973
ENSG00000143499	56950	SMYD2	SET and MYND domain containing 2	137.67	41.8402	0.306939	0.303966	0.0104965	0.989503
ENSG00000165684	6621	SNAPC4	small nuclear RNA activating complex polypeptide 4	188.44	67.7376	0.3615	0.359499	0.0268554	0.973145
ENSG00000196756	388796	SNHG17	small nucleolar RNA host gene 17	1615.62	1008.66	0.624459	0.624322	0.0442342	0.955766
ENSG00000251676	101927305	SNHG27	small nucleolar RNA host gene 27	1.99179	23.5934	9.33281	11.7911	0.0342116	0.965788
ENSG00000137642	6653	SORL1	sortilin related receptor 1	3104.69	889.657	0.28669	0.286555	1.52819e-06	0.999998
ENSG00000186788	389762	SPATA31D3	SPATA31 subfamily D member 3	10.3494	29.8572	2.78154	2.8831	0.0251109	0.974889
ENSG00000167523	124045	SPATA33	spermatogenesis associated 33	49.875	120.069	2.39066	2.40712	0.0172462	0.982754
ENSG00000042317	55812	SPATA7	spermatogenesis associated 7	9.98678	47.8614	4.57735	4.78868	0.00573029	0.99427
ENSG00000090487	51324	SPG21	SPG21 abhydrolase domain containing, maspardin	1744.2	868.212	0.497944	0.497774	0.019455	0.980545
ENSG00000197912	6687	SPG7	SPG7 matrix AAA peptidase subunit, paraplegin	1382.24	839.018	0.60717	0.607002	0.0290257	0.970974
ENSG00000182557	201305	SPNS3	sphingolipid transporter 3 (putative)	24.8484	4.52225	0.201298	0.182323	0.00136463	0.998635
ENSG00000164056	10252	SPRY1	sprouty RTK signaling antagonist 1	6.63307	19.6272	2.79635	2.95604	0.0326259	0.967374
ENSG00000137877	51332	SPTBN5	spectrin beta, non-erythrocytic 5	344.339	61.0171	0.178633	0.177225	9.46895e-07	0.999999
ENSG00000183888	149563	SRARP	steroid receptor associated and regulated protein	14.942	83.514	5.41187	5.58613	0.0136507	0.986349
ENSG00000116649	6723	SRM	spermidine synthase	161.286	27.4982	0.173571	0.170545	0.00854649	0.991454
ENSG00000177679	222183	SRRM3	serine/arginine repetitive matrix 3	14.1683	65.6037	4.48269	4.62775	0.0445948	0.955405
ENSG00000226763	100170229	SRRM5	serine/arginine repetitive matrix 5	6.02078	62.2106	9.48617	10.3172	0.0249505	0.97505
ENSG00000149136	6749	SSRP1	structure specific recognition protein 1	368.914	184.8	0.501741	0.500943	7.18113e-05	0.999928
ENSG00000157350	6483	ST3GAL2	ST3 beta-galactoside alpha-2,3-sialyltransferase 2	656.275	334.399	0.509989	0.509548	0.000811035	0.999189
ENSG00000184005	256435	ST6GALNAC3	ST6 N-acetylgalactosaminide alpha-2,6-sialyltransferase 3	50.6297	170.891	3.34746	3.37484	0.012018	0.987982
ENSG00000010327	23166	STAB1	stabilin 1	3469.44	717.198	0.206856	0.206721	0.037158	0.962842
ENSG00000214530	10809	STARD10	StAR related lipid transfer domain containing 10	113.405	42.3052	0.376349	0.373102	1.90556e-11	1
ENSG00000072786	6793	STK10	serine/threonine kinase 10	14872.7	8601.95	0.578387	0.57837	0.0475389	0.952461
ENSG00000117632	3925	STMN1	stathmin 1	74.68	185.331	2.46985	2.48147	7.60076e-05	0.999924
ENSG00000103266	10273	STUB1	STIP1 homology and U-box containing protein 1	124.019	53.588	0.434832	0.432141	0.0288944	0.971106
ENSG00000106089	6804	STX1A	syntaxin 1A	1246.76	428.267	0.34382	0.34351	0.002415	0.997585
ENSG00000135823	10228	STX6	syntaxin 6	4503.69	1454.66	0.323083	0.322994	2.58145e-05	0.999974
ENSG00000164828	23353	SUN1	Sad1 and UNC84 domain containing 1	1967.88	601.325	0.305782	0.305573	1.71813e-05	0.999983
ENSG00000148248	6836	SURF4	surfeit 4	14185.4	4762.72	0.335776	0.335749	7.23023e-07	0.999999
ENSG00000148296	6838	SURF6	surfeit 6	570.09	122.212	0.2152	0.214387	0.00335798	0.996642
ENSG00000197321	6840	SVIL	supervillin	2114.18	925.536	0.437936	0.437779	1.5987e-06	0.999998
ENSG00000165025	6850	SYK	spleen associated tyrosine kinase	7643.59	2354.48	0.308088	0.308034	0	1
ENSG00000125755	8189	SYMPK	symplekin	647.581	378.247	0.584477	0.584098	0.00407838	0.995922
ENSG00000008056	6853	SYN1	synapsin I	17.2373	2.6095	0.179958	0.151879	3.75282e-05	0.999962
ENSG00000185666	8224	SYN3	synapsin III	8.72845	25.415	2.78867	2.90956	0.0261927	0.973807
ENSG00000078269	8871	SYNJ2	synaptojanin 2	1456.29	741.465	0.509348	0.509149	0.000515816	0.999484
ENSG00000143469	255928	SYT14	synaptotagmin 14	5.4073	30.0556	5.10267	5.54993	0.0219036	0.978096
ENSG00000143858	127833	SYT2	synaptotagmin 2	6.29278	27.055	4.01192	4.29414	0.00590607	0.994094
ENSG00000103168	9013	TAF1C	TATA-box binding protein associated factor, RNA polymerase I subunit C	745.878	321.943	0.432086	0.431637	0.00419624	0.995804
ENSG00000135801	27097	TAF5L	TATA-box binding protein associated factor 5 like	171.783	84.4933	0.493632	0.491891	0.00118178	0.998818
ENSG00000198673	338811	TAFA2	TAFA chemokine like family member 2	6.97037	26.3748	3.56302	3.77986	0.0042751	0.995725
ENSG00000149591	6876	TAGLN	transgelin	63.3657	128.315	2.01537	2.02483	0.00241146	0.997589
ENSG00000170921	26115	TANC2	tetratricopeptide repeat, ankyrin repeat and coiled-coil containing 2	1024.79	412.703	0.403068	0.402724	2.22045e-16	1
ENSG00000127366	54429	TAS2R5	taste 2 receptor member 5	3.12153	28.098	7.71032	8.9758	0.000856293	0.999144
ENSG00000065882	23216	TBC1D1	TBC1 domain family member 1	781.688	388.434	0.497303	0.496923	0.0366715	0.963329
ENSG00000099992	83874	TBC1D10A	TBC1 domain family member 10A	1203.73	487.979	0.405687	0.405395	0.00899519	0.991005
ENSG00000169221	26000	TBC1D10B	TBC1 domain family member 10B	395.354	155.95	0.395374	0.394471	9.66103e-10	1
ENSG00000108239	23232	TBC1D12	TBC1 domain family member 12	387.658	180.841	0.467323	0.466511	0.000810324	0.99919
ENSG00000274512	729873	TBC1D3	TBC1 domain family member 3	318.915	64.9143	0.205044	0.203572	2.13163e-14	1
ENSG00000109436	23158	TBC1D9	TBC1 domain family member 9	484.957	195.359	0.403576	0.402849	0.0138197	0.98618
ENSG00000089225	6910	TBX5	T-box transcription factor 5	0.671666	26.1417	21.0199	38.3643	0.00240956	0.99759
ENSG00000255399	255480	TBX5-AS1	TBX5 antisense RNA 1	0.933202	14.0361	9.54297	14.892	0.0231996	0.9768
ENSG00000133142	79921	TCEAL4	transcription elongation factor A like 4	314.445	168.559	0.536935	0.536066	0.0180895	0.981911
ENSG00000113649	10915	TCERG1	transcription elongation regulator 1	2439.47	724.536	0.297178	0.297008	0.0416424	0.958358
ENSG00000110719	10312	TCIRG1	T cell immune regulator 1, ATPase H+ transporting V0 subunit a3	16595.2	5340.86	0.321856	0.321832	0.024762	0.975238
ENSG00000100726	9894	TELO2	telomere maintenance 2	1118.25	395.666	0.354172	0.353831	0.0437504	0.95625
ENSG00000112941	11044	TENT4A	terminal nucleotidyltransferase 4A	351.462	152.824	0.435787	0.434839	0.0400647	0.959935
ENSG00000183508	54855	TENT5C	terminal nucleotidyltransferase 5C	128.749	327.252	2.53462	2.54166	8.71605e-07	0.999999
ENSG00000112561	7942	TFEB	transcription factor EB	237.738	138.331	0.582916	0.58188	0.0404253	0.959575
ENSG00000172673	387357	THEMIS	thymocyte selection associated	4.18935	36.8681	7.82239	8.78184	2.36792e-07	1
ENSG00000172009	7064	THOP1	thimet oligopeptidase 1	279.49	90.0108	0.323507	0.322078	0.027511	0.972489
ENSG00000127666	148022	TICAM1	toll like receptor adaptor molecule 1	1655.11	828.913	0.501001	0.500823	0.00373672	0.996263
ENSG00000180346	166815	TIGD2	tigger transposable element derived 2	193.185	62.3159	0.32467	0.322606	0.0326107	0.967389
ENSG00000145850	91937	TIMD4	T cell immunoglobulin and mucin domain containing 4	2.55666	16.4341	5.39546	6.40681	0.0298016	0.970198
ENSG00000100234	7078	TIMP3	TIMP metallopeptidase inhibitor 3	11.7974	36.5892	2.99966	3.09968	0.0430016	0.956998
ENSG00000150455	114609	TIRAP	TIR domain containing adaptor protein	271.671	150.314	0.554278	0.553309	1.20562e-05	0.999988
ENSG00000187554	7100	TLR5	toll like receptor 5	236.292	513.9	2.17188	2.1748	0.00775176	0.992248
ENSG00000086598	10959	TMED2	transmembrane p24 trafficking protein 2	13385.8	6697.36	0.500354	0.500332	0.000263213	0.999737
ENSG00000127419	84286	TMEM175	transmembrane protein 175	150.332	48.4712	0.325125	0.322474	0.00213173	0.997868
ENSG00000240849	387521	TMEM189	transmembrane protein 189	3396.74	970.27	0.285774	0.28565	0.000182411	0.999818
ENSG00000139291	55266	TMEM19	transmembrane protein 19	125.332	216.563	1.72444	1.72785	4.50123e-05	0.999955
ENSG00000119777	54867	TMEM214	transmembrane protein 214	2529.49	978.228	0.386875	0.386732	0.000356259	0.999644
ENSG00000182087	91304	TMEM259	transmembrane protein 259	227.699	88.581	0.390634	0.389054	0	1
ENSG00000151715	120224	TMEM45B	transmembrane protein 45B	198.063	61.5062	0.312623	0.310573	0.0260537	0.973946
ENSG00000151117	144110	TMEM86A	transmembrane protein 86A	220.01	75.0463	0.342897	0.341134	0.0305123	0.969488
ENSG00000185973	55217	TMLHE	trimethyllysine hydroxylase, epsilon	88.8608	147.84	1.65927	1.66365	0.0302765	0.969723
ENSG00000128872	29767	TMOD2	tropomodulin 2	79.213	204.327	2.56758	2.57927	0.0150961	0.984904
ENSG00000120802	7112	TMPO	thymopoietin	252.823	136.117	0.539482	0.538406	0.0109141	0.989086
ENSG00000006327	51330	TNFRSF12A	TNF receptor superfamily member 12A	1872.24	317.144	0.169659	0.169397	6.19108e-06	0.999994
ENSG00000186891	8784	TNFRSF18	TNF receptor superfamily member 18	519.246	44.2681	0.0863112	0.0852721	0.0453906	0.954609
ENSG00000067182	7132	TNFRSF1A	TNF receptor superfamily member 1A	4572.67	965.614	0.211274	0.211172	0.00540471	0.994595
ENSG00000186827	7293	TNFRSF4	TNF receptor superfamily member 4	956.278	81.7619	0.0860741	0.0855097	0.0375208	0.962479
ENSG00000120949	943	TNFRSF8	TNF receptor superfamily member 8	218.885	80.7431	0.370611	0.368913	4.24539e-09	1
ENSG00000181634	9966	TNFSF15	TNF superfamily member 15	1993.07	731.969	0.367447	0.36726	0.00229795	0.997702
ENSG00000106952	944	TNFSF8	TNF superfamily member 8	20171.9	4869.73	0.241434	0.241412	1.69627e-05	0.999983
ENSG00000145901	10318	TNIP1	TNFAIP3 interacting protein 1	15403.3	5385.01	0.349627	0.349602	0.00673747	0.993263
ENSG00000173273	8658	TNKS	tankyrase	869.324	380.983	0.43864	0.438258	0.0221158	0.977884
ENSG00000149115	85456	TNKS1BP1	tankyrase 1 binding protein 1	326.11	146.151	0.44918	0.448182	0.00700338	0.992997
ENSG00000079308	7145	TNS1	tensin 1	9233.88	2780.13	0.301125	0.30108	0.0125338	0.987466
ENSG00000130204	10452	TOMM40	translocase of outer mitochondrial membrane 40	104.75	39.3312	0.379035	0.375535	0.00103874	0.998961
ENSG00000198900	7150	TOP1	DNA topoisomerase I	2187.92	1299.95	0.594263	0.594154	1.89705e-09	1
ENSG00000184428	116447	TOP1MT	DNA topoisomerase I mitochondrial	153.759	64.4903	0.421685	0.419463	6.45716e-08	1
ENSG00000198113	54863	TOR4A	torsin family 4 member A	92.1232	40.4047	0.44223	0.438655	1.56929e-06	0.999998
ENSG00000167460	7171	TPM4	tropomyosin 4	16134.7	3421.69	0.2121	0.212071	6.84272e-05	0.999932
ENSG00000134900	7174	TPP2	tripeptidyl peptidase 2	3468.97	1369.96	0.395025	0.394922	0.00132513	0.998675
ENSG00000047410	7175	TPR	translocated promoter region, nuclear basket protein	2882.29	1110.46	0.385398	0.385272	0.000190135	0.99981
ENSG00000234076	100874043	TPRG1-AS1	TPRG1 antisense RNA 1	121.997	48.5022	0.40052	0.397618	0.0114827	0.988517
ENSG00000102871	8717	TRADD	TNFRSF1A associated via death domain	77.4056	32.9338	0.429894	0.425545	0.000122759	0.999877
ENSG00000056972	10758	TRAF3IP2	TRAF3 interacting protein 2	1103.99	595.781	0.53991	0.539664	9.33156e-09	1
ENSG00000182606	22906	TRAK1	trafficking kinesin protein 1	330.076	175.295	0.531925	0.531088	0.00129823	0.998702
ENSG00000160218	7109	TRAPPC10	trafficking protein particle complex 10	398.395	265.828	0.667749	0.667257	0.0201813	0.979819
ENSG00000173626	100128327	TRAPPC3L	trafficking protein particle complex 3 like	12.5868	72.6579	5.55521	5.76877	0.0467389	0.953261
ENSG00000163519	50852	TRAT1	T cell receptor associated transmembrane adaptor 1	10.7389	68.4466	6.08907	6.36868	0.0191971	0.980803
ENSG00000124731	54210	TREM1	triggering receptor expressed on myeloid cells 1	20154.5	6492.37	0.322151	0.322131	3.12286e-07	1
ENSG00000108448	147166	TRIM16L	tripartite motif containing 16 like	544.621	201.124	0.369987	0.369304	0.000128847	0.999871
ENSG00000204713	5987	TRIM27	tripartite motif containing 27	3176.73	987.425	0.310961	0.310833	0.000129108	0.999871
ENSG00000130726	10155	TRIM28	tripartite motif containing 28	835.302	377.034	0.451769	0.451381	0.00551679	0.994483
ENSG00000204449	642612	TRIM49C	tripartite motif containing 49C	6.11063	82.8616	12.4363	13.5397	0.0211012	0.978899
ENSG00000169871	81844	TRIM56	tripartite motif containing 56	1371.16	655.462	0.478261	0.478037	0.000138066	0.999862
ENSG00000166436	9866	TRIM66	tripartite motif containing 66	36.711	84.687	2.28582	2.3065	0.0376733	0.962327
ENSG00000038382	7204	TRIO	trio Rho guanine nucleotide exchange factor	793.885	396.556	0.499892	0.49952	0.000982801	0.999017
ENSG00000099899	27037	TRMT2A	tRNA methyltransferase 2 homolog A	2510.05	956.14	0.381073	0.380927	0.0170427	0.982957
ENSG00000130529	54795	TRPM4	transient receptor potential cation channel subfamily M member 4	44.8046	93.4492	2.07135	2.08547	0.0165601	0.98344
ENSG00000196367	8295	TRRAP	transformation/transcription domain associated protein	663.694	345.37	0.52081	0.520383	0.000363232	0.999637
ENSG00000102804	8848	TSC22D1	TSC22 domain family member 1	4869.9	1589.53	0.326483	0.326402	0.00349216	0.996508
ENSG00000179981	10194	TSHZ1	teashirt zinc finger homeobox 1	104.878	172.241	1.63864	1.64223	0.0257194	0.974281
ENSG00000214063	7106	TSPAN4	tetraspanin 4	523.599	239.349	0.457745	0.457133	0.00428865	0.995711
ENSG00000228927	728137	TSPY3	testis specific protein Y-linked 3	0.203232	12.4408	16.2247	58.3909	0.0393814	0.960619
ENSG00000189241	7259	TSPYL1	TSPY like 1	1756.99	863.02	0.491368	0.491197	0.0217942	0.978206
ENSG00000068724	57217	TTC7A	tetratricopeptide repeat domain 7A	692.915	352.815	0.5096	0.509182	0.0375272	0.962473
ENSG00000137561	7274	TTPA	alpha tocopherol transfer protein	3.94641	41.7159	9.30651	10.5464	0.0400485	0.959952
ENSG00000128791	57045	TWSG1	twisted gastrulation BMP signaling modulator 1	220.986	87.175	0.396122	0.394509	0.00340943	0.996591
ENSG00000156521	219743	TYSND1	trypsin domain containing 1	51.3173	104.253	2.0196	2.03133	0.00990608	0.990094
ENSG00000063244	11338	U2AF2	U2 small nuclear RNA auxiliary factor 2	383.34	167.26	0.437204	0.436337	0.000993869	0.999006
ENSG00000081307	79876	UBA5	ubiquitin like modifier activating enzyme 5	334.751	122.578	0.367311	0.366195	0.000650987	0.999349
ENSG00000182179	7318	UBA7	ubiquitin like modifier activating enzyme 7	312.22	97.1241	0.312398	0.311097	0.000189379	0.999811
ENSG00000153443	124402	UBALD1	UBA like domain containing 1	80.7502	33.0267	0.413362	0.409072	0.000511682	0.999488
ENSG00000131508	7322	UBE2D2	ubiquitin conjugating enzyme E2 D2	1482.92	717.596	0.484118	0.483912	0.000422216	0.999578
ENSG00000184182	140739	UBE2F	ubiquitin conjugating enzyme E2 F (putative)	1051.3	415.123	0.395211	0.394872	0.0216356	0.978364
ENSG00000077152	29089	UBE2T	ubiquitin conjugating enzyme E2 T	1.29692	10.8526	6.03599	8.31164	0.0469579	0.953042
ENSG00000009335	9690	UBE3C	ubiquitin protein ligase E3C	977.905	526.28	0.538454	0.538175	0.0101333	0.989867
ENSG00000118900	29855	UBN1	ubinuclein 1	835.263	471.799	0.565164	0.564856	0.0116702	0.98833
ENSG00000135018	29979	UBQLN1	ubiquilin 1	7606.68	2956.51	0.388721	0.388674	9.02249e-06	0.999991
ENSG00000165886	80019	UBTD1	ubiquitin domain containing 1	175.092	41.9824	0.242372	0.239817	0.000454164	0.999546
ENSG00000255009	642623	UBTFL1	upstream binding transcription factor like 1	2.79961	35.3795	10.5818	12.5959	0.0156844	0.984316
ENSG00000162543	127733	UBXN10	UBX domain protein 10	11.4291	94.8438	7.93409	8.29207	0.0347878	0.965212
ENSG00000176125	402682	UFSP1	UFM1 specific peptidase 1 (inactive)	20.3651	3.75437	0.207718	0.184754	0.0172521	0.982748
ENSG00000177169	8408	ULK1	unc-51 like autophagy activating kinase 1	430.934	166.204	0.386537	0.385697	0.000440141	0.99956
ENSG00000125351	65109	UPF3B	UPF3B regulator of nonsense mediated mRNA decay	394.316	223.42	0.567261	0.566613	0.000280292	0.99972
ENSG00000233954	440567	UQCRHL	ubiquinol-cytochrome c reductase hinge protein like	47.9343	83.5719	1.73427	1.74331	0.0340682	0.965932
ENSG00000135093	84749	USP30	ubiquitin specific peptidase 30	213.544	128.069	0.600853	0.59975	0.0355455	0.964454
ENSG00000124164	9217	VAPB	VAMP associated protein B and C	1001.09	476	0.475794	0.475485	0.000278458	0.999722
ENSG00000204394	7407	VARS1	valyl-tRNA synthetase 1	813.137	210.692	0.259656	0.259119	1.98203e-06	0.999998
ENSG00000151650	27287	VENTX	VENT homeobox	138.248	48.3652	0.352657	0.349892	0.00281655	0.997183
ENSG00000134086	7428	VHL	von Hippel-Lindau tumor suppressor	2503.25	1206.47	0.482087	0.481965	3.02043e-09	1
ENSG00000229124	100507347	VIM-AS1	VIM antisense RNA 1	873.101	424.639	0.486711	0.486363	0.00652493	0.993475
ENSG00000182853	284013	VMO1	vitelline membrane outer layer 1 homolog	107.94	26.6857	0.251391	0.247296	0.000384416	0.999616
ENSG00000154978	81552	VOPP1	VOPP1 WW domain binding protein	2092.41	785.675	0.375667	0.37549	9.35818e-06	0.999991
ENSG00000151502	112936	VPS26B	VPS26, retromer complex component B	91.8988	45.2741	0.495946	0.492707	6.5233e-05	0.999935
ENSG00000132612	27183	VPS4A	vacuolar protein sorting 4 homolog A	401.605	222.422	0.554497	0.553842	2.88552e-07	1
ENSG00000102763	23078	VWA8	von Willebrand factor A domain containing 8	2004.8	362.061	0.180843	0.180602	0.0211907	0.978809
ENSG00000112290	8936	WASF1	WASP family member 1	14.3278	2.85004	0.231145	0.199476	0.00582574	0.994174
ENSG00000164961	9897	WASHC5	WASH complex subunit 5	2123.75	665.734	0.313665	0.313474	0	1
ENSG00000139668	115825	WDFY2	WD repeat and FYVE domain containing 2	833.264	403.221	0.484277	0.483912	0	1
ENSG00000120008	55717	WDR11	WD repeat domain 11	2375.17	1225.3	0.515998	0.515878	0.000129296	0.999871
ENSG00000196363	11091	WDR5	WD repeat domain 5	111.344	31.4619	0.286414	0.282629	0.000459413	0.999541
ENSG00000092470	79968	WDR76	WD repeat domain 76	6.10217	33.3436	5.06423	5.45692	0.0012807	0.998719
ENSG00000196151	151525	WDSUB1	WD repeat, sterile alpha motif and U-box domain containing 1	704.758	261.718	0.371894	0.371368	0.0310299	0.96897
ENSG00000116729	79971	WLS	Wnt ligand secretion mediator	165.411	71.0067	0.431338	0.429308	0.00752964	0.99247
ENSG00000111186	81029	WNT5B	Wnt family member 5B	11.3965	48.8709	4.12362	4.28534	0.0255347	0.974465
ENSG00000018408	25937	WWTR1	WW domain containing transcription regulator 1	11.8482	38.7686	3.16249	3.27018	0.0265516	0.973448
ENSG00000221947	389668	XKR9	XK related 9	3.35833	18.7153	4.87911	5.55923	0.0246133	0.975387
ENSG00000169180	23214	XPO6	exportin 6	1338.56	674.141	0.503856	0.503637	0.00947099	0.990529
ENSG00000184575	11260	XPOT	exportin for tRNA	3276.76	1474.61	0.450122	0.450023	0.022598	0.977402
ENSG00000103489	64131	XYLT1	xylosyltransferase 1	432.979	788.842	1.82076	1.82188	3.7237e-05	0.999963
ENSG00000060138	8531	YBX3	Y-box binding protein 3	407.911	189.358	0.465002	0.464227	9.92635e-07	0.999999
ENSG00000174851	10897	YIF1A	Yip1 interacting factor homolog A, membrane trafficking protein	2200.49	674.66	0.306785	0.306598	0.00447557	0.995524
ENSG00000119596	56252	YLPM1	YLP motif containing 1	1225.73	560.896	0.457866	0.457604	0.0222651	0.977735
ENSG00000083896	91746	YTHDC1	YTH domain containing 1	995.586	649.035	0.652123	0.651916	3.89681e-05	0.999961
ENSG00000149658	54915	YTHDF1	YTH N6-methyladenosine RNA binding protein 1	482.534	259.476	0.538312	0.537746	0.00292479	0.997075
ENSG00000166913	7529	YWHAB	tyrosine 3-monooxygenase/tryptophan 5-monooxygenase activation protein beta	10917.7	3468.04	0.31769	0.317653	1.28968e-10	1
ENSG00000134308	10971	YWHAQ	tyrosine 3-monooxygenase/tryptophan 5-monooxygenase activation protein theta	11684.3	3108.37	0.266067	0.26603	0.00246948	0.997531
ENSG00000186919	353174	ZACN	zinc activated ion channel	170.988	19.0506	0.114525	0.111467	2.44249e-15	1
ENSG00000232040	114821	ZBED9	zinc finger BED-type containing 9	15.3128	1.60576	0.138647	0.105448	0.000103094	0.999897
ENSG00000181472	57621	ZBTB2	zinc finger and BTB domain containing 2	1018.53	442.962	0.435238	0.43491	0.0280724	0.971928
ENSG00000178199	340152	ZC3H12D	zinc finger CCCH-type containing 12D	9.65704	35.5831	3.5275	3.6819	0.00944628	0.990554
ENSG00000014164	23144	ZC3H3	zinc finger CCCH-type containing 3	1422.34	423.373	0.297956	0.297665	0.00167546	0.998325
ENSG00000148516	6935	ZEB1	zinc finger E-box binding homeobox 1	296.14	123.542	0.418355	0.417195	0.00201308	0.997987
ENSG00000156639	60685	ZFAND3	zinc finger AN1-type containing 3	159.938	79.7063	0.500233	0.498388	0.00342503	0.996575
ENSG00000198939	80108	ZFP2	ZFP2 zinc finger protein	13.4178	46.6063	3.3675	3.47163	0.0400988	0.959901
ENSG00000184939	146198	ZFP90	ZFP90 zinc finger protein	85.2738	158.915	1.85755	1.86349	3.10783e-05	0.999969
ENSG00000005889	7543	ZFX	zinc finger protein X-linked	1705.31	866.401	0.508234	0.508064	0.00433082	0.995669
ENSG00000159733	57732	ZFYVE28	zinc finger FYVE-type containing 28	9.81498	40.1977	3.91706	4.0924	0.0439275	0.956072
ENSG00000165156	11244	ZHX1	zinc fingers and homeoboxes 1	856.165	452.942	0.529366	0.529041	0.0301627	0.969837
ENSG00000172667	64393	ZMAT3	zinc finger matrin-type 3	50.9272	104.124	2.0324	2.04437	0.00108972	0.99891
ENSG00000108175	57178	ZMIZ1	zinc finger MIZ-type containing 1	5099.29	2368.74	0.464587	0.464525	0.00576051	0.994239
ENSG00000141497	84225	ZMYND15	zinc finger MYND-type containing 15	18.963	4.78407	0.275237	0.252678	0.00180541	0.998195
ENSG00000196247	51427	ZNF107	zinc finger protein 107	28.8567	77.7391	2.65943	2.69338	0.000538282	0.999462
ENSG00000188629	7730	ZNF177	zinc finger protein 177	6.18588	29.0978	4.37612	4.69792	4.80752e-07	1
ENSG00000122386	7755	ZNF205	zinc finger protein 205	30.5513	3.40483	0.128576	0.111737	0.0362237	0.963776
ENSG00000158805	92822	ZNF276	zinc finger protein 276	381.948	239.008	0.62635	0.625772	0.00116095	0.998839
ENSG00000162702	23528	ZNF281	zinc finger protein 281	2190.74	1328.61	0.606573	0.606467	0.000370886	0.999629
ENSG00000170265	8427	ZNF282	zinc finger protein 282	88.1584	45.1738	0.515715	0.512471	1.8723e-06	0.999998
ENSG00000170684	162979	ZNF296	zinc finger protein 296	33.0525	9.66437	0.305022	0.292609	3.87128e-05	0.999961
ENSG00000166188	57567	ZNF319	zinc finger protein 319	80.7887	21.8677	0.276059	0.270768	1.18081e-05	0.999988
ENSG00000169740	7580	ZNF32	zinc finger protein 32	185.794	81.9765	0.443024	0.441253	0.0484564	0.951544
ENSG00000162664	284695	ZNF326	zinc finger protein 326	1224.48	697.837	0.570114	0.569907	0.00224435	0.997756
ENSG00000169131	6940	ZNF354A	zinc finger protein 354A	575.913	260.609	0.453085	0.452525	0.00976342	0.990237
ENSG00000187595	201181	ZNF385C	zinc finger protein 385C	15.1433	74.9855	4.80098	4.94912	0.0131096	0.98689
ENSG00000186496	252884	ZNF396	zinc finger protein 396	30.126	63.4812	2.08555	2.10683	0.000342261	0.999658
ENSG00000186812	84307	ZNF397	zinc finger protein 397	331.749	567.257	1.70862	1.70988	0.000326768	0.999673
ENSG00000170954	55786	ZNF415	zinc finger protein 415	2.015	19.7824	7.79293	9.77401	3.51508e-06	0.999996
ENSG00000267871	105372476	ZNF460-AS1	ZNF460 antisense RNA 1	13.5988	35.4455	2.53857	2.60533	0.00176899	0.998231
ENSG00000164185	133923	ZNF474	zinc finger protein 474	4.38589	28.4309	5.82207	6.46989	0.00547283	0.994527
ENSG00000198546	118472	ZNF511	zinc finger protein 511	125.153	35.2001	0.284688	0.281313	0.0354156	0.964584
ENSG00000167555	84436	ZNF528	zinc finger protein 528	102.332	167.529	1.6334	1.63705	1.16679e-05	0.999988
ENSG00000183647	348327	ZNF530	zinc finger protein 530	107.994	174.877	1.61589	1.61926	4.57946e-06	0.999995
ENSG00000171817	163255	ZNF540	zinc finger protein 540	4.18935	21.944	4.70667	5.22795	0.000739114	0.999261
ENSG00000198131	27300	ZNF544	zinc finger protein 544	85.3925	133.246	1.55649	1.56033	0.0411647	0.958835
ENSG00000186017	84924	ZNF566	zinc finger protein 566	63.3407	130.257	2.04653	2.05629	0.0324587	0.967541
ENSG00000196967	199704	ZNF585A	zinc finger protein 585A	276.079	548.355	1.98408	1.98619	0.0011639	0.998836
ENSG00000102870	23361	ZNF629	zinc finger protein 629	335.257	138.87	0.415268	0.414238	0.0269198	0.97308
ENSG00000167394	79759	ZNF668	zinc finger protein 668	1027.11	451.331	0.439747	0.439425	0.00431142	0.995689
ENSG00000171161	79894	ZNF672	zinc finger protein 672	266.205	111.718	0.420976	0.419691	0.0375257	0.962474
ENSG00000173041	340252	ZNF680	zinc finger protein 680	19.0912	61.5269	3.15499	3.22162	2.19189e-07	1
ENSG00000117010	127396	ZNF684	zinc finger protein 684	47.9158	86.1379	1.78782	1.79753	0.0222781	0.977722
ENSG00000156853	115509	ZNF689	zinc finger protein 689	795.67	474.95	0.597223	0.596924	2.94608e-05	0.999971
ENSG00000140548	374655	ZNF710	zinc finger protein 710	407.781	182.055	0.447268	0.446467	1.11148e-09	1
ENSG00000259291	109729181	ZNF710-AS1	ZNF710 antisense RNA 1	96.9413	43.2211	0.44926	0.445905	0.000488333	0.999512
ENSG00000160352	148206	ZNF714	zinc finger protein 714	91.8463	162.29	1.762	1.76689	0.00251337	0.997487
ENSG00000182111	441234	ZNF716	zinc finger protein 716	4.82384	65.0332	12.0997	13.4558	0.0155734	0.984427
ENSG00000197302	124411	ZNF720	zinc finger protein 720	118.114	224.996	1.90033	1.90483	0.00495534	0.995045
ENSG00000169955	65988	ZNF747	zinc finger protein 747	322.94	104.668	0.325365	0.324132	8.52472e-06	0.999991
ENSG00000141579	79755	ZNF750	zinc finger protein 750	7.03075	24.3308	3.26698	3.45713	0.00635353	0.993646
ENSG00000169951	92595	ZNF764	zinc finger protein 764	74.0443	30.7408	0.419873	0.415247	0.000288704	0.999711
ENSG00000174276	741	ZNHIT2	zinc finger HIT-type containing 2	171.792	52.6249	0.308745	0.306369	0.000292446	0.999708
ENSG00000149506	22917	ZP1	zona pellucida glycoprotein 1	2.5891	19.0182	6.15071	7.32105	0.00329226	0.996708
ENSG00000176371	54993	ZSCAN2	zinc finger and SCAN domain containing 2	54.6516	109.451	1.99181	2.00252	2.92263e-07	1
ENSG00000132003	65249	ZSWIM4	zinc finger SWIM-type containing 4	63.4983	14.7251	0.239095	0.232019	3.27494e-10	1
ENSG00000214655	23053	ZSWIM8	zinc finger SWIM-type containing 8	603.913	375.717	0.622513	0.622143	4.0569e-06	0.999996
