# Supplementary material for: Mutations in the splicing factor SF3B1 are linked to frequent emergence of HLA-DRlow/neg monocytes in lower-risk myelodysplastic neoplasms
Source: Leukemia. 2024 Apr 17;38(6):1427–31. doi: 10.1038/s41375-024-02249-z (PMC11147767; doi:10.1038/s41375-024-02249-z)
Supplement: Supplementary file 4 — Supplementary_Table_6 [file 41375_2024_2249_MOESM4_ESM.xlsx]

## Sheet: Table S6 (I) DSG_rMATS
Supplemental Table 6 (I): Differentially spliced genes (DSG)_rMATS in SF3B1K700E LR-MDS compared to HD classical monocytes
Abbreviations: ID, rMATS event ID; chr, chromosome; IJC, included junction counts; SJC, skipped junction counts
ID	GeneID	GeneSymbol	chr	IJC_SAMPLE_1	SJC_SAMPLE_1	IJC_SAMPLE_2	SJC_SAMPLE_2	FDR	IncLevel1	IncLevel2	IncLevelDifference	Type
12028	ENSG00000213185	FAM24B	chr10	12,49,40	0,2,2	0,35,0	1,12,6	4.30198e-05	1.0,0.93,0.915	0.0,0.612,0.0	0.744	SE
12027	ENSG00000213185	FAM24B	chr10	5,38,34	0,2,2	0,38,0	1,12,6	0.000218881	1.0,0.92,0.912	0.0,0.658,0.0	0.725	SE
8673	ENSG00000028310	BRD9	chr5	8,13,4	27,38,49	34,27,27	2,6,2	0	0.125,0.142,0.038	0.892,0.685,0.867	-0.713	SE
64525	ENSG00000151092	NGLY1	chr3	5,16,5	1,8,0	0,5,0	10,14,1	0.000141341	0.734,0.524,1.0	0.0,0.165,0.0	0.698	SE
8672	ENSG00000028310	BRD9	chr5	5,9,5	27,38,49	24,22,18	2,6,2	0	0.085,0.106,0.049	0.857,0.647,0.818	-0.694	SE
2222	ENSG00000113108	APBB3	chr5	13,27,15	0,4,2	24,5,2	27,43,6	5.463e-08	1.0,0.658,0.681	0.202,0.032,0.087	0.673	RI
9797	ENSG00000072210	ALDH3A2	chr17	27,23,8	147,137,56	23,6,9	35,0,0	0.000459018	0.091,0.084,0.072	0.264,1.0,1.0	-0.672	SE
38107	ENSG00000239998	LILRA2	chr19	10,29,11	0,1,2	13,2,2	18,3,14	2.5925e-09	1.0,0.959,0.816	0.368,0.35,0.103	0.651	SE
6299	ENSG00000132781	MUTYH	chr1	9,8,7	0,6,0	12,5,0	11,12,1	0.0158265	1.0,0.4,1.0	0.353,0.172,0.0	0.625	RI
4915	ENSG00000278053	DDX52	chr17	12,7,14	1,0,0	27,12,16	13,8,2	0.000165453	0.556,1.0,1.0	0.178,0.135,0.455	0.596	RI
38728	ENSG00000248323	LUCAT1	chr5	39,16,29	2,0,9	20,3,0	11,5,3	0.00469191	0.932,1.0,0.692	0.559,0.295,0.0	0.59	SE
69481	ENSG00000119777	TMEM214	chr2	25,18,32	175,277,121	86,53,66	55,32,1	1.90705e-10	0.086,0.041,0.148	0.507,0.521,0.977	-0.577	SE
3468	ENSG00000138386	NAB1	chr2	5,0,4	45,15,10	19,5,2	15,2,0	0.00356396	0.048,0.0,0.155	0.368,0.534,1.0	-0.566	SE
5715	ENSG00000068120	COASY	chr17	20,7,10	0,0,1	13,13,1	9,4,6	3.91452e-06	1.0,1.0,0.84	0.431,0.63,0.08	0.566	RI
69405	ENSG00000108443	RPS6KB1	chr17	8,19,4	9,9,9	15,7,9	0,1,0	9.28021e-07	0.372,0.585,0.229	1.0,0.824,1.0	-0.546	SE
1702	ENSG00000131503	ANKHD1	chr5	5,8,5	39,33,6	20,27,47	3,7,18	3.73712e-08	0.108,0.186,0.44	0.863,0.784,0.711	-0.541	A3SS
3128	ENSG00000125447	GGA3	chr17	1,3,9	12,11,4	23,4,2	1,3,0	0.00672321	0.046,0.136,0.566	0.93,0.436,1.0	-0.539	SE
24315	ENSG00000153823	PID1	chr2	286,192,162	883,788,292	528,666,207	113,138,42	0	0.119,0.092,0.187	0.66,0.667,0.672	-0.534	SE
5811	ENSG00000113163	CERT1	chr5	64,80,70	0,6,0	50,44,43	2,5,14	0.0257561	1.0,0.26,1.0	0.398,0.188,0.075	0.533	A3SS
6808	ENSG00000255717	SNHG1	chr11	13,41,21	1,1,0	15,16,1	14,1,2	0.000241719	0.7,0.88,1.0	0.161,0.742,0.082	0.532	RI
11031	ENSG00000107669	ATE1	chr10	10,27,9	47,31,24	42,13,2	7,7,0	0.000264189	0.175,0.466,0.273	0.857,0.65,1.0	-0.531	MXE
6708	ENSG00000149182	ARFGAP2	chr11	29,54,25	67,73,68	322,178,37	34,20,13	0	0.262,0.377,0.232	0.886,0.879,0.7	-0.531	A3SS
3862	ENSG00000072609	CHFR	chr12	9,9,3	11,2,0	1,3,2	14,5,6	0.0136437	0.336,0.735,1.0	0.042,0.27,0.171	0.529	SE
16032	ENSG00000138942	RNF185	chr22	14,7,9	3,6,1	5,1,5	11,9,19	0.00053997	0.738,0.414,0.845	0.216,0.063,0.137	0.527	SE
9240	ENSG00000119777	TMEM214	chr2	34,34,17	3,7,10	24,10,11	40,27,42	5.90132e-08	0.907,0.806,0.593	0.34,0.241,0.183	0.514	A3SS
45641	ENSG00000122912	SLC25A16	chr10	1,1,1	26,10,7	2,8,4	0,18,3	0.00765027	0.022,0.056,0.078	1.0,0.209,0.442	-0.498	SE
40110	ENSG00000198431	TXNRD1	chr12	13,8,3	15,10,2	126,61,116	10,6,10	2.6019e-09	0.332,0.314,0.462	0.878,0.853,0.869	-0.497	SE
75018	ENSG00000136059	VILL	chr3	51,40,21	6,5,0	29,11,1	16,4,6	0.00428747	0.812,0.802,1.0	0.479,0.582,0.078	0.492	SE
20304	ENSG00000107099	DOCK8	chr9	14,5,5	6,7,6	11,13,7	2,1,0	0.00100236	0.569,0.288,0.321	0.757,0.88,1.0	-0.486	SE
12138	ENSG00000173064	HECTD4	chr12	2,16,0	12,10,3	16,2,12	0,6,0	0.0168057	0.171,0.664,0.0	1.0,0.292,1.0	-0.486	MXE
18765	ENSG00000136104	RNASEH2B	chr13	17,12,7	18,28,8	12,17,3	8,1,0	0.0162182	0.38,0.218,0.362	0.493,0.917,1.0	-0.483	SE
6845	ENSG00000148187	MRRF	chr9	13,7,9	0,4,0	48,17,6	15,24,21	0.0131241	1.0,0.486,1.0	0.633,0.277,0.134	0.481	SE
4730	ENSG00000032742	IFT88	chr13	4,3,3	12,3,12	22,5,2	6,4,0	0.0327351	0.167,0.376,0.131	0.688,0.43,1.0	-0.481	RI
50263	ENSG00000139112	GABARAPL1	chr12	73,27,63	8,5,1	5,8,5	7,14,2	3.12356e-05	0.84,0.756,0.973	0.291,0.247,0.59	0.48	SE
13986	ENSG00000163257	DCAF16	chr4	65,103,57	16,33,11	44,29,8	106,47,18	0	0.694,0.635,0.743	0.188,0.256,0.199	0.476	SE
69248	ENSG00000135297	MTO1	chr6	0,6,7	16,8,19	13,8,5	13,4,0	0.0368246	0.0,0.297,0.172	0.361,0.53,1.0	-0.474	SE
6071	ENSG00000174718	RESF1	chr12	35,51,29	4,33,28	90,39,4	317,71,83	4.00083e-05	0.919,0.667,0.573	0.269,0.416,0.059	0.472	MXE
8668	ENSG00000179818	PCBP1-AS1	chr2	9,3,7	4,11,2	6,1,0	25,7,11	0.0164939	0.729,0.246,0.807	0.223,0.146,0.0	0.471	MXE
64605	ENSG00000113328	CCNG1	chr5	14,14,12	2,0,0	45,30,0	9,8,1	0.0129263	0.781,1.0,1.0	0.718,0.656,0.0	0.469	SE
5595	ENSG00000204351	SKIV2L	chr6	10,18,10	42,39,17	32,24,6	10,12,1	3.0668e-06	0.144,0.245,0.293	0.693,0.585,0.809	-0.468	A3SS
63118	ENSG00000140105	WARS	chr14	24,686,14	44,40,51	780,514,307	49,21,32	0.00562614	0.24,0.909,0.137	0.902,0.934,0.847	-0.466	SE
6910	ENSG00000089022	MAPKAPK5	chr12	29,19,10	12,11,8	0,12,0	11,13,1	0.022399	0.699,0.624,0.546	0.0,0.47,0.0	0.466	A5SS
63125	ENSG00000140105	WARS	chr14	24,711,17	44,40,51	853,563,312	49,21,32	0.00519204	0.226,0.905,0.152	0.903,0.935,0.839	-0.465	SE
69480	ENSG00000119777	TMEM214	chr2	56,45,38	175,277,121	70,38,37	55,32,1	0.000180789	0.159,0.088,0.157	0.43,0.413,0.956	-0.465	SE
1887	ENSG00000104974	LILRA1	chr19	24,19,8	5,3,2	17,25,0	16,20,8	0.00211698	0.698,0.753,0.658	0.338,0.375,0.0	0.465	RI
11259	ENSG00000214655	ZSWIM8	chr10	7,19,12	17,8,13	31,15,15	7,0,0	0.000167609	0.272,0.683,0.456	0.801,1.0,1.0	-0.463	A3SS
4733	ENSG00000099330	OCEL1	chr19	3,20,4	5,2,6	18,19,17	2,2,0	0.0115446	0.202,0.808,0.219	0.791,0.8,1.0	-0.454	A3SS
63116	ENSG00000140105	WARS	chr14	6,42,2	18,28,8	60,24,33	12,9,6	0.000466823	0.162,0.465,0.126	0.743,0.607,0.761	-0.453	SE
9459	ENSG00000198131	ZNF544	chr19	5,7,2	5,21,3	7,9,10	4,2,0	0.00193411	0.448,0.213,0.351	0.587,0.785,1.0	-0.453	A3SS
1503	ENSG00000175061	SNHG29	chr17	16,14,7	11,0,2	21,7,5	23,15,10	0.0418641	0.367,1.0,0.583	0.267,0.157,0.166	0.453	RI
34232	ENSG00000125089	SH3TC1	chr4	392,188,114	3,0,2	59,74,7	7,2,2	0.00245989	0.915,1.0,0.825	0.411,0.754,0.224	0.45	SE
2050	ENSG00000104852	SNRNP70	chr19	25,23,17	40,25,5	25,16,18	0,2,4	0.0179509	0.057,0.081,0.246	1.0,0.434,0.301	-0.45	A5SS
56915	ENSG00000152942	RAD17	chr5	2,2,1	9,10,8	19,8,6	27,9,0	0.0214179	0.116,0.106,0.069	0.294,0.344,1.0	-0.449	SE
5608	ENSG00000004975	DVL2	chr17	62,24,25	2,2,0	14,28,2	7,5,9	0.000114794	0.954,0.89,1.0	0.575,0.791,0.131	0.449	A3SS
3503	ENSG00000108509	CAMTA2	chr17	0,5,5	30,24,4	16,10,2	13,9,0	0.0476654	0.0,0.159,0.531	0.528,0.502,1.0	-0.447	MXE
3407	ENSG00000267575	AC006504.5	chr19	14,14,15	0,1,2	22,17,0	5,7,2	0.0184582	1.0,0.917,0.855	0.776,0.656,0.0	0.447	A5SS
38688	ENSG00000248323	LUCAT1	chr5	33,22,16	0,11,1	45,19,4	21,15,18	0.00721283	1.0,0.546,0.906	0.563,0.433,0.118	0.446	SE
4675	ENSG00000136404	TM6SF1	chr15	20,22,6	10,21,14	16,12,6	2,3,0	0.00319764	0.596,0.436,0.241	0.855,0.747,1.0	-0.443	A5SS
869	ENSG00000198198	SZT2	chr1	9,8,2	9,9,2	21,2,7	1,1,0	2.72719e-05	0.405,0.377,0.405	0.935,0.577,1.0	-0.442	A3SS
65610	ENSG00000115568	ZNF142	chr2	51,41,10	7,8,7	14,14,0	12,21,9	0.00359947	0.801,0.739,0.441	0.391,0.269,0.0	0.44	SE
23368	ENSG00000213024	NUP62	chr19	32,8,10	3,6,4	11,4,0	12,8,5	0.0168599	0.858,0.431,0.587	0.342,0.221,0.0	0.438	SE
63122	ENSG00000140105	WARS	chr14	6,44,4	18,28,8	72,26,36	12,9,6	0.000224644	0.152,0.457,0.211	0.763,0.607,0.763	-0.438	SE
6957	ENSG00000214655	ZSWIM8	chr10	23,31,35	0,11,6	16,5,14	12,5,12	0.0183404	1.0,0.471,0.648	0.296,0.24,0.269	0.438	RI
12712	ENSG00000112130	RNF8	chr6	23,25,14	17,10,7	13,5,0	17,15,3	0.0496065	0.604,0.738,0.693	0.463,0.273,0.0	0.433	MXE
63119	ENSG00000140105	WARS	chr14	24,687,14	214,123,140	775,516,304	114,131,83	0.00339736	0.061,0.764,0.055	0.797,0.695,0.68	-0.431	SE
63126	ENSG00000140105	WARS	chr14	24,711,19	214,123,140	854,569,312	114,131,83	0.00333133	0.057,0.756,0.068	0.801,0.699,0.668	-0.429	SE
14977	ENSG00000089916	GPATCH2L	chr14	4,17,18	0,8,2	9,10,13	10,11,10	0.0489224	1.0,0.546,0.836	0.337,0.34,0.424	0.427	SE
9793	ENSG00000151651	ADAM8	chr10	7,4,12	2,6,5	2,7,1	9,18,5	0.0172846	0.798,0.429,0.73	0.2,0.305,0.184	0.423	MXE
4484	ENSG00000177054	ZDHHC13	chr11	73,73,71	2,1,0	87,53,14	9,1,4	0.0209867	0.562,0.72,1.0	0.254,0.651,0.11	0.422	A3SS
1863	ENSG00000130723	PRRC2B	chr9	9,9,12	5,10,6	1,12,0	14,15,2	0.0399826	0.638,0.469,0.662	0.065,0.44,0.0	0.421	A3SS
8345	ENSG00000146070	PLA2G7	chr6	33,16,10	8,1,4	14,4,4	18,4,10	0.000821412	0.793,0.937,0.699	0.419,0.481,0.271	0.419	MXE
1947	ENSG00000206503	HLA-A	chr6	220,62,129	8,6,3	290,109,37	10,894,23	0.00353955	0.948,0.874,0.966	0.951,0.075,0.518	0.415	MXE
38766	ENSG00000248323	LUCAT1	chr5	338,351,348	0,11,1	178,148,68	21,15,18	3.63614e-10	1.0,0.839,0.983	0.581,0.617,0.382	0.414	SE
11672	ENSG00000100813	ACIN1	chr14	83,90,39	46,63,33	118,99,39	25,10,0	1.20383e-06	0.501,0.442,0.396	0.724,0.846,1.0	-0.41	SE
3314	ENSG00000166278	C2	chr6	10,7,4	50,44,27	20,15,10	31,11,4	0.000111389	0.157,0.129,0.121	0.376,0.56,0.7	-0.41	MXE
636	ENSG00000148187	MRRF	chr9	114,120,83	15,6,6	73,72,18	54,22,8	2.59992e-06	0.585,0.788,0.719	0.2,0.378,0.294	0.407	A5SS
20867	ENSG00000176142	TMEM39A	chr3	23,19,23	3,4,2	18,15,3	5,13,10	0.0117652	0.777,0.683,0.839	0.62,0.343,0.12	0.405	SE
9950	ENSG00000198520	ARMH1	chr1	41,18,33	22,1,8	13,7,1	14,4,8	0.0310486	0.525,0.914,0.71	0.355,0.509,0.069	0.405	A3SS
21000	ENSG00000164548	TRA2A	chr7	16,10,18	72,44,49	50,22,43	46,19,6	0.000164833	0.122,0.124,0.187	0.405,0.42,0.817	-0.403	SE
79522	ENSG00000242048	AC093583.1	chr7	158,78,71	20,12,6	74,11,13	36,18,6	3.94193e-05	0.741,0.702,0.811	0.427,0.181,0.44	0.402	SE
1649	ENSG00000204577	LILRB3	chr19	32,565,238	0,63,45	59,65,37	54,67,14	3.85424e-06	1.0,0.851,0.771	0.41,0.381,0.627	0.401	A5SS
12720	ENSG00000196126	HLA-DRB1	chr6	2,1237,0	22,2,19	11706,4,718	81,10,0	0.0364889	0.086,0.998,0.0	0.993,0.291,1.0	-0.4	MXE
8791	ENSG00000237765	FAM200B	chr4	4,17,12	6,9,15	16,29,16	6,1,3	0.00781226	0.278,0.521,0.316	0.606,0.944,0.755	-0.397	SE
28234	ENSG00000106305	AIMP2	chr7	4,0,6	9,25,22	7,6,10	10,10,0	0.0410924	0.181,0.0,0.12	0.259,0.23,1.0	-0.396	SE
8641	ENSG00000148737	TCF7L2	chr10	35,17,25	44,67,72	51,22,27	45,10,4	0.000509805	0.42,0.187,0.24	0.507,0.667,0.86	-0.396	A3SS
5511	ENSG00000182923	CEP63	chr3	1,2,1	13,18,16	15,8,0	6,4,5	0.026517	0.085,0.118,0.07	0.751,0.707,0.0	-0.395	MXE
39281	ENSG00000106348	IMPDH1	chr7	11,20,0	69,46,12	8,16,5	9,7,3	0.000783982	0.095,0.222,0.0	0.369,0.601,0.523	-0.392	SE
19640	ENSG00000135541	AHI1	chr6	30,34,16	8,0,4	22,9,33	13,29,16	0.0051694	0.705,1.0,0.719	0.519,0.165,0.568	0.391	SE
66041	ENSG00000107669	ATE1	chr10	30,22,9	3,23,4	6,6,1	19,13,2	0.00656037	0.843,0.34,0.547	0.145,0.199,0.212	0.391	SE
24990	ENSG00000072803	FBXW11	chr5	28,12,27	8,18,9	1,9,19	0,1,2	0.012841	0.627,0.243,0.591	1.0,0.812,0.82	-0.39	SE
65838	ENSG00000187688	TRPV2	chr17	16,28,19	3,0,0	21,41,3	10,10,3	0.000995631	0.744,1.0,1.0	0.534,0.691,0.353	0.389	SE
710	ENSG00000120705	ETF1	chr5	14,22,21	10,2,15	18,3,2	15,16,14	0.0244783	0.434,0.858,0.434	0.396,0.093,0.073	0.388	SE
17963	ENSG00000026652	AGPAT4	chr6	59,42,69	6,14,13	83,31,18	51,34,30	5.49852e-05	0.837,0.611,0.735	0.46,0.323,0.239	0.387	SE
33998	ENSG00000105402	NAPA	chr19	6,15,8	1,13,5	5,1,3	8,6,15	0.0193131	0.754,0.371,0.45	0.242,0.079,0.093	0.387	SE
23654	ENSG00000285437	POLR2J3	chr7	18,30,2	6,81,15	49,50,25	32,15,1	0.0414376	0.581,0.146,0.058	0.414,0.606,0.92	-0.385	SE
40107	ENSG00000198431	TXNRD1	chr12	18,8,13	14,9,11	78,32,44	12,8,5	4.56766e-05	0.424,0.337,0.404	0.788,0.696,0.834	-0.384	SE
9024	ENSG00000079134	THOC1	chr18	1,12,9	70,154,77	65,41,16	92,66,10	5.19214e-13	0.012,0.064,0.093	0.383,0.353,0.584	-0.384	A3SS
7460	ENSG00000101452	DHX35	chr20	2,5,0	7,31,18	18,17,2	10,12,4	4.12461e-05	0.201,0.125,0.0	0.614,0.556,0.306	-0.383	A3SS
32719	ENSG00000171735	CAMTA1	chr1	10,22,5	12,11,3	5,16,5	1,3,0	0.0255959	0.327,0.539,0.493	0.745,0.757,1.0	-0.381	SE
54322	ENSG00000164144	ARFIP1	chr4	5,1,0	25,22,26	6,8,5	35,1,7	0.0156858	0.124,0.031,0.0	0.109,0.85,0.337	-0.38	SE
50454	ENSG00000198538	ZNF28	chr19	32,25,7	35,18,29	60,70,17	28,28,1	0.020222	0.339,0.437,0.119	0.545,0.583,0.905	-0.379	SE
16231	ENSG00000153113	CAST	chr5	133,136,110	83,0,0	1,99,72	192,107,0	0.0188438	0.56,1.0,1.0	0.004,0.423,1.0	0.378	SE
80497	ENSG00000143569	UBAP2L	chr1	1,8,6	16,28,27	17,8,13	12,9,7	0.000103949	0.045,0.176,0.142	0.514,0.399,0.581	-0.377	SE
3737	ENSG00000160055	TMEM234	chr1	14,23,8	0,0,2	12,5,5	7,16,0	0.00575332	1.0,1.0,0.451	0.261,0.06,1.0	0.377	A3SS
144	ENSG00000013375	PGM3	chr6	19,22,14	2,5,0	19,6,12	20,2,6	0.0109419	0.812,0.667,1.0	0.302,0.578,0.477	0.374	A5SS
4740	ENSG00000143367	TUFT1	chr1	5,27,2	3,9,8	5,0,0	12,8,11	0.00925328	0.526,0.667,0.143	0.217,0.0,0.0	0.373	SE
10428	ENSG00000214900	LINC01588	chr14	10,10,13	13,9,2	5,9,0	17,21,2	0.0445754	0.29,0.371,0.776	0.135,0.186,0.0	0.372	A3SS
4070	ENSG00000197343	ZNF655	chr7	266,317,191	26,17,5	248,123,77	94,78,12	9.49119e-06	0.745,0.842,0.916	0.43,0.311,0.647	0.372	RI
7328	ENSG00000137776	SLTM	chr15	21,45,37	258,285,198	155,139,53	245,157,26	9.21235e-12	0.067,0.122,0.141	0.357,0.437,0.641	-0.368	A3SS
5270	ENSG00000105352	CEACAM4	chr19	17,28,5	8,5,8	18,3,0	17,24,4	0.0395696	0.528,0.746,0.247	0.357,0.062,0.0	0.367	MXE
66357	ENSG00000173588	CEP83	chr12	20,50,10	14,9,7	16,26,3	2,1,0	0.00198371	0.45,0.761,0.45	0.821,0.937,1.0	-0.366	SE
3335	ENSG00000234608	MAPKAPK5-AS1	chr12	31,29,11	0,0,1	39,7,2	2,2,4	0.0015062	1.0,1.0,0.849	0.909,0.641,0.203	0.365	SE
15830	ENSG00000000938	FGR	chr1	6,14,14	10,9,14	51,18,16	15,3,3	0.00513532	0.262,0.48,0.372	0.668,0.781,0.76	-0.365	SE
10611	ENSG00000108395	TRIM37	chr17	1,12,1	15,35,16	16,19,8	21,24,4	0.00276602	0.053,0.225,0.05	0.392,0.402,0.629	-0.365	A3SS
47977	ENSG00000143353	LYPLAL1	chr1	16,21,5	1,1,0	24,15,1	21,16,0	0.000640922	0.898,0.921,1.0	0.387,0.341,1.0	0.364	SE
18479	ENSG00000198001	IRAK4	chr12	2,6,3	10,34,11	23,6,14	38,11,1	0.0376867	0.121,0.109,0.159	0.295,0.274,0.906	-0.362	SE
32121	ENSG00000121897	LIAS	chr4	8,18,3	0,0,2	15,10,0	22,0,5	0.0370947	1.0,1.0,0.175	0.088,1.0,0.0	0.362	SE
81026	ENSG00000185215	TNFAIP2	chr14	24,18,16	17,6,17	4,4,15	23,23,57	1.88208e-05	0.429,0.615,0.334	0.085,0.085,0.123	0.362	SE
4498	ENSG00000129197	RPAIN	chr17	25,37,20	0,1,1	17,12,4	0,4,6	0.00853666	1.0,0.722,0.584	1.0,0.174,0.045	0.362	RI
5942	ENSG00000114030	KPNA1	chr3	36,34,25	0,6,7	21,12,10	13,5,8	0.0217735	1.0,0.684,0.577	0.381,0.478,0.323	0.36	SE
62712	ENSG00000122008	POLK	chr5	14,19,9	1,12,7	17,24,7	2,0,0	0.000699747	0.88,0.453,0.402	0.816,1.0,1.0	-0.36	SE
5296	ENSG00000075884	ARHGAP15	chr2	18,1,2	11,8,14	29,16,76	19,9,31	0.0406122	0.599,0.102,0.115	0.582,0.619,0.691	-0.359	MXE
7623	ENSG00000171202	TMEM126A	chr11	46,36,46	17,35,13	19,30,8	84,40,18	0.000374993	0.793,0.593,0.834	0.243,0.515,0.386	0.359	MXE
5736	ENSG00000119725	ZNF410	chr14	3,7,4	27,33,38	26,11,20	27,16,13	5.11096e-07	0.089,0.157,0.085	0.458,0.376,0.574	-0.359	A3SS
28	ENSG00000137955	RABGGTB	chr1	21,33,15	56,67,51	52,68,36	40,39,10	1.79702e-06	0.187,0.232,0.153	0.444,0.517,0.689	-0.359	RI
10947	ENSG00000100461	RBM23	chr14	22,25,10	0,1,4	9,11,2	7,7,2	0.00152122	1.0,0.956,0.683	0.526,0.575,0.463	0.358	A3SS
31272	ENSG00000161265	U2AF1L4	chr19	19,46,13	0,11,0	26,12,9	11,10,5	0.00822399	1.0,0.758,1.0	0.639,0.474,0.574	0.357	SE
60951	ENSG00000106077	ABHD11	chr7	48,42,44	6,4,5	73,27,5	10,15,15	0.0375909	0.731,0.781,0.749	0.712,0.379,0.102	0.356	SE
63114	ENSG00000140105	WARS	chr14	7,229,3	124,159,80	285,168,115	182,76,57	5.49012e-06	0.032,0.455,0.021	0.476,0.561,0.539	-0.356	SE
65611	ENSG00000115568	ZNF142	chr2	69,76,28	7,8,7	47,22,4	12,21,9	0.00413601	0.663,0.655,0.444	0.439,0.173,0.082	0.356	SE
18060	ENSG00000284770	TBCE	chr1	73,103,40	1,9,2	85,37,30	19,22,22	1.20258e-06	0.979,0.88,0.927	0.741,0.518,0.465	0.354	SE
6816	ENSG00000128739	SNRPN	chr15	99,116,47	1,5,6	50,47,19	16,12,23	4.7179e-06	0.984,0.933,0.825	0.653,0.702,0.332	0.352	A3SS
66359	ENSG00000173588	CEP83	chr12	22,44,13	11,29,9	3,22,0	15,19,10	0.0209128	0.596,0.529,0.516	0.129,0.461,0.0	0.35	SE
1137	ENSG00000135108	FBXO21	chr12	36,90,16	102,152,80	63,57,7	42,33,4	5.90132e-08	0.236,0.342,0.149	0.568,0.602,0.606	-0.35	A3SS
60723	ENSG00000119688	ABCD4	chr14	146,150,80	16,12,4	99,69,10	23,29,12	0.000645081	0.831,0.871,0.915	0.699,0.562,0.31	0.349	SE
80183	ENSG00000135679	MDM2	chr12	32,21,2	5,12,5	6,3,0	12,6,8	0.0489224	0.798,0.519,0.198	0.236,0.236,0.0	0.348	SE
1943	ENSG00000206503	HLA-A	chr6	203,61,131	4,3,6	252,109,30	9,891,6	0.0115429	0.971,0.932,0.936	0.949,0.076,0.77	0.348	MXE
3043	ENSG00000164733	CTSB	chr8	115,68,61	204,119,77	141,110,95	104,32,18	1.88592e-05	0.229,0.232,0.295	0.417,0.645,0.736	-0.347	SE
2913	ENSG00000162241	SLC25A45	chr11	6,6,1	13,12,1	18,26,8	24,2,0	0.017233	0.411,0.431,0.602	0.532,0.952,1.0	-0.347	MXE
3652	ENSG00000075785	RAB7A	chr3	11,10,10	20,8,9	17,13,18	4,4,3	0.00214988	0.312,0.507,0.478	0.778,0.728,0.832	-0.347	MXE
33621	ENSG00000174720	LARP7	chr4	18,15,19	3,3,1	8,14,10	16,4,7	0.0132298	0.814,0.785,0.933	0.267,0.718,0.51	0.346	SE
79800	ENSG00000135241	PNPLA8	chr7	5,19,16	5,4,13	6,9,15	29,19,47	0.00372236	0.364,0.731,0.413	0.106,0.213,0.154	0.345	SE
40937	ENSG00000182718	ANXA2	chr15	159,86,122	34,39,22	307,212,154	20,3,3	8.08973e-09	0.622,0.437,0.661	0.844,0.961,0.947	-0.344	SE
79773	ENSG00000075826	SEC31B	chr10	2,21,25	0,0,2	3,24,6	6,6,0	0.00962227	1.0,1.0,0.844	0.178,0.634,1.0	0.344	SE
40950	ENSG00000182718	ANXA2	chr15	54,31,21	92,137,50	109,44,40	65,20,25	3.73013e-10	0.3,0.142,0.235	0.551,0.617,0.539	-0.343	SE
47644	ENSG00000180957	PITPNB	chr22	14,10,10	1,2,5	14,5,1	16,6,1	0.0138639	0.93,0.826,0.655	0.454,0.442,0.487	0.343	SE
51331	ENSG00000160688	FLAD1	chr1	13,16,0	0,12,10	24,3,4	0,2,0	0.014706	1.0,0.445,0.0	1.0,0.475,1.0	-0.343	SE
3012	ENSG00000284770	TBCE	chr1	1,9,2	35,51,30	21,22,22	50,10,30	4.03884e-05	0.021,0.116,0.047	0.238,0.621,0.353	-0.343	MXE
58232	ENSG00000025156	HSF2	chr6	16,25,10	19,23,23	40,28,16	27,11,1	0.0440248	0.382,0.444,0.242	0.521,0.652,0.922	-0.342	SE
23864	ENSG00000160570	DEDD2	chr19	211,36,38	0,2,0	5,10,53	5,2,0	0.0081025	1.0,0.84,1.0	0.225,0.592,1.0	0.341	SE
80624	ENSG00000119953	SMNDC1	chr10	20,2,17	2,0,0	30,7,10	4,2,6	0.00421068	0.815,1.0,1.0	0.768,0.607,0.424	0.339	SE
13464	ENSG00000114867	EIF4G1	chr3	53,50,24	28,85,24	22,13,0	45,62,12	0.0104206	0.648,0.364,0.493	0.322,0.169,0.0	0.338	MXE
15466	ENSG00000270629	NBPF14	chr1	93,121,47	25,20,9	40,69,5	25,36,12	0.00502152	0.688,0.782,0.756	0.487,0.532,0.198	0.336	SE
51366	ENSG00000164136	IL15	chr4	24,17,33	13,11,3	64,20,16	5,2,0	0.0257207	0.432,0.389,0.819	0.841,0.805,1.0	-0.335	SE
6843	ENSG00000148187	MRRF	chr9	127,140,92	15,6,6	92,106,14	54,22,8	4.40059e-05	0.8,0.917,0.879	0.446,0.695,0.453	0.334	SE
6164	ENSG00000100445	SDR39U1	chr14	23,25,17	7,30,10	5,7,0	9,11,10	0.0322365	0.682,0.352,0.526	0.266,0.293,0.0	0.334	A5SS
80826	ENSG00000084072	PPIE	chr1	3,4,0	3,8,14	11,11,8	7,8,2	0.0110285	0.345,0.208,0.0	0.453,0.42,0.678	-0.333	SE
52225	ENSG00000011376	LARS2	chr3	73,57,76	3,1,0	58,31,10	15,0,9	0.0081446	0.894,0.952,1.0	0.572,1.0,0.277	0.332	SE
7955	ENSG00000155545	MIER3	chr5	54,59,22	12,6,10	22,44,1	11,18,24	0.0442041	0.815,0.906,0.683	0.662,0.706,0.039	0.332	A3SS
2017	ENSG00000182944	EWSR1	chr22	4964,5454,4130	63,72,91	4987,2798,1402	147,170,259	0.000424624	0.79,0.783,0.684	0.618,0.44,0.205	0.331	SE
32120	ENSG00000121897	LIAS	chr4	13,22,3	0,0,2	34,12,0	22,0,5	0.0209697	1.0,1.0,0.446	0.454,1.0,0.0	0.331	SE
9500	ENSG00000106723	SPIN1	chr9	50,38,25	20,8,7	38,27,11	0,0,1	4.6122e-07	0.536,0.687,0.623	1.0,1.0,0.836	-0.33	SE
29288	ENSG00000110768	GTF2H1	chr11	11,11,7	17,15,12	20,15,27	19,7,2	0.0481512	0.315,0.343,0.293	0.428,0.604,0.906	-0.329	SE
79982	ENSG00000257621	PSMA3-AS1	chr14	56,67,65	9,18,27	47,18,14	32,23,20	0.000900863	0.747,0.639,0.533	0.411,0.271,0.249	0.329	SE
6795	ENSG00000168000	BSCL2	chr11	41,15,15	13,2,1	31,21,19	13,15,28	0.0199073	0.697,0.845,0.916	0.635,0.505,0.331	0.329	A5SS
3026	ENSG00000164733	CTSB	chr8	695,535,269	117,68,65	226,195,91	142,116,110	5.25408e-12	0.793,0.835,0.727	0.506,0.52,0.348	0.327	SE
20050	ENSG00000154144	TBRG1	chr11	52,47,30	168,137,134	75,49,34	88,61,8	0.00207715	0.182,0.198,0.138	0.38,0.366,0.753	-0.327	SE
496	ENSG00000125459	MSTO1	chr1	19,26,25	17,28,26	65,61,15	20,17,2	0.000118925	0.478,0.432,0.441	0.727,0.746,0.86	-0.327	A5SS
5363	ENSG00000138050	THUMPD2	chr2	20,24,14	6,13,3	11,10,10	11,22,12	0.00753845	0.593,0.447,0.671	0.304,0.166,0.267	0.325	SE
3497	ENSG00000164548	TRA2A	chr7	34,18,33	80,53,59	85,36,37	48,19,21	7.5528e-09	0.444,0.39,0.512	0.769,0.781,0.768	-0.324	MXE
6165	ENSG00000100445	SDR39U1	chr14	13,16,12	7,30,10	1,5,0	9,11,10	0.00877228	0.56,0.268,0.451	0.071,0.237,0.0	0.324	A5SS
22360	ENSG00000124788	ATXN1	chr6	0,28,3	68,25,25	28,17,10	32,26,1	0.0392933	0.0,0.358,0.056	0.304,0.246,0.833	-0.323	SE
5946	ENSG00000173588	CEP83	chr12	42,85,15	14,9,7	28,50,8	2,1,0	0.000799501	0.563,0.802,0.479	0.857,0.956,1.0	-0.323	A5SS
1368	ENSG00000115661	STK16	chr2	35,25,30	1,0,0	22,23,2	3,7,0	0.000756922	0.848,1.0,1.0	0.539,0.344,1.0	0.322	A5SS
67057	ENSG00000259431	THTPA	chr14	26,32,22	27,52,30	86,44,32	26,26,5	0.000783982	0.244,0.171,0.197	0.526,0.362,0.682	-0.319	SE
209	ENSG00000064490	RFXANK	chr19	23,20,59	55,39,32	67,41,27	52,20,0	0.0445921	0.291,0.335,0.644	0.558,0.668,1.0	-0.319	A3SS
37383	ENSG00000115234	SNX17	chr2	24,9,18	8,14,11	22,8,0	26,25,15	0.0441548	0.668,0.301,0.523	0.362,0.176,0.0	0.318	SE
43132	ENSG00000083535	PIBF1	chr13	39,49,38	10,24,6	98,33,3	1,3,0	3.53075e-05	0.638,0.48,0.741	0.978,0.832,1.0	-0.317	SE
25670	ENSG00000241258	CRCP	chr7	28,22,12	4,1,0	10,14,12	9,7,3	0.00336711	0.849,0.946,1.0	0.471,0.616,0.762	0.315	SE
1317	ENSG00000117616	RSRP1	chr1	27,11,20	9,12,8	37,6,5	39,42,12	0.0103409	0.632,0.344,0.589	0.352,0.076,0.193	0.315	RI
7461	ENSG00000148396	SEC16A	chr9	35,27,27	26,27,14	17,6,0	19,23,8	0.033889	0.49,0.417,0.579	0.39,0.157,0.0	0.313	SE
38797	ENSG00000248323	LUCAT1	chr5	60,38,50	11,30,10	76,57,6	6,3,0	0.00495478	0.73,0.386,0.713	0.863,0.904,1.0	-0.313	SE
59292	ENSG00000081692	JMJD4	chr1	39,70,19	18,30,13	52,26,13	3,5,1	0.000422491	0.566,0.584,0.468	0.913,0.758,0.887	-0.313	SE
40105	ENSG00000198431	TXNRD1	chr12	5,4,0	14,9,11	10,6,15	12,8,5	0.0282135	0.191,0.227,0.0	0.355,0.331,0.665	-0.311	SE
1002	ENSG00000008130	NADK	chr1	23,2,3	3,0,1	12,24,15	12,4,21	0.0384263	0.858,1.0,0.703	0.441,0.826,0.361	0.311	A5SS
6001	ENSG00000100911	PSME2	chr14	63,120,60	14,29,3	53,59,14	48,19,9	0.017963	0.594,0.574,0.867	0.264,0.503,0.336	0.311	RI
10582	ENSG00000132256	TRIM5	chr11	34,65,30	1,5,4	39,23,20	5,7,22	0.0286621	0.931,0.838,0.749	0.756,0.567,0.266	0.31	SE
26854	ENSG00000174227	PIGG	chr4	13,18,14	8,13,9	17,11,15	4,3,0	0.0215867	0.526,0.486,0.515	0.743,0.714,1.0	-0.31	SE
79171	ENSG00000108395	TRIM37	chr17	17,45,13	12,9,5	48,59,15	1,4,2	0.00136969	0.42,0.718,0.57	0.961,0.883,0.793	-0.31	SE
23367	ENSG00000213024	NUP62	chr19	32,10,10	24,10,4	11,4,0	17,10,7	0.049856	0.431,0.362,0.587	0.269,0.185,0.0	0.309	SE
8272	ENSG00000039650	PNKP	chr19	23,32,22	5,1,6	5,10,8	4,4,8	0.0381372	0.763,0.957,0.72	0.467,0.637,0.412	0.308	SE
50817	ENSG00000128739	SNRPN	chr15	77,79,51	111,100,62	64,120,54	40,48,9	0.000449794	0.275,0.302,0.31	0.467,0.578,0.767	-0.308	SE
56089	ENSG00000236700	LINC01010	chr6	25,11,10	3,0,1	27,23,16	14,24,1	0.0375562	0.816,1.0,0.842	0.507,0.338,0.895	0.306	SE
32295	ENSG00000183826	BTBD9	chr6	18,20,30	25,12,13	10,0,0	14,24,2	0.0016518	0.236,0.417,0.497	0.234,0.0,0.0	0.305	SE
40947	ENSG00000182718	ANXA2	chr15	141,77,114	34,39,22	296,206,137	20,3,3	1.16861e-09	0.676,0.498,0.723	0.882,0.972,0.958	-0.305	SE
4056	ENSG00000165699	TSC1	chr9	107,102,95	0,2,0	151,72,34	1,5,4	0.0041867	1.0,0.813,1.0	0.928,0.55,0.42	0.305	A5SS
3996	ENSG00000134539	KLRD1	chr12	16,12,12	18,16,12	3,11,0	21,25,2	0.0478916	0.438,0.397,0.467	0.111,0.278,0.0	0.304	MXE
2219	ENSG00000113108	APBB3	chr5	35,36,44	12,18,13	37,28,16	10,0,0	0.0248781	0.6,0.507,0.635	0.655,1.0,1.0	-0.304	RI
36221	ENSG00000174718	RESF1	chr12	378,498,260	4,33,28	862,579,205	311,69,84	0.0051694	0.73,0.302,0.21	0.074,0.194,0.065	0.303	SE
38592	ENSG00000182885	ADGRG3	chr16	79,49,66	2,0,8	24,42,10	7,2,14	0.0422475	0.957,1.0,0.825	0.662,0.923,0.289	0.303	SE
80663	ENSG00000183484	GPR132	chr14	106,107,121	4,1,0	100,46,43	7,7,4	0.00127771	0.81,0.945,1.0	0.697,0.515,0.634	0.303	SE
11686	ENSG00000172530	BANP	chr16	33,48,28	36,17,11	46,51,50	7,10,2	0.00287888	0.347,0.621,0.596	0.792,0.747,0.935	-0.303	MXE
2051	ENSG00000104852	SNRNP70	chr19	20,20,14	4,4,0	21,13,15	0,1,0	0.00297999	0.326,0.326,1.0	1.0,0.557,1.0	-0.302	A5SS
325	ENSG00000171469	ZNF561	chr19	51,90,65	12,7,18	76,46,3	41,24,6	0.012791	0.796,0.922,0.769	0.63,0.638,0.315	0.301	A3SS
63120	ENSG00000140105	WARS	chr14	24,184,7	124,159,80	310,149,81	182,76,57	9.63053e-06	0.094,0.383,0.045	0.477,0.512,0.432	-0.3	SE
21304	ENSG00000175354	PTPN2	chr18	9,10,6	6,7,9	9,2,1	23,12,9	0.0187948	0.484,0.472,0.294	0.197,0.094,0.065	0.298	SE
25447	ENSG00000140157	NIPA2	chr15	105,60,13	19,13,14	3,15,32	0,2,2	0.0318243	0.753,0.718,0.339	1.0,0.805,0.898	-0.298	SE
62742	ENSG00000206573	THUMPD3-AS1	chr3	86,62,52	25,25,23	39,19,20	37,29,30	1.88592e-05	0.697,0.624,0.602	0.414,0.305,0.309	0.298	SE
19218	ENSG00000145996	CDKAL1	chr6	4,11,14	4,10,7	13,0,1	14,11,12	0.0258086	0.363,0.386,0.533	0.346,0.0,0.045	0.297	SE
11253	ENSG00000204130	RUFY2	chr10	12,21,14	8,14,12	39,20,22	10,4,2	0.00509594	0.539,0.539,0.476	0.753,0.796,0.896	-0.297	MXE
11671	ENSG00000127314	RAP1B	chr12	89,102,154	4,17,27	143,73,36	65,66,18	5.24384e-07	0.944,0.821,0.813	0.626,0.457,0.604	0.297	MXE
2499	ENSG00000109445	ZNF330	chr4	11,12,8	6,4,6	17,7,11	0,3,0	0.00766535	0.566,0.681,0.487	1.0,0.624,1.0	-0.297	A5SS
1430	ENSG00000243989	ACY1	chr3	11,15,8	25,32,17	6,1,0	32,28,5	0.00503633	0.367,0.382,0.383	0.198,0.045,0.0	0.296	MXE
9652	ENSG00000157326	DHRS4	chr14	71,75,51	22,14,3	50,17,15	35,19,12	2.28567e-05	0.785,0.858,0.951	0.618,0.503,0.586	0.296	MXE
33200	ENSG00000169016	E2F6	chr2	46,30,23	5,4,6	35,13,4	14,14,2	0.0161341	0.83,0.799,0.67	0.57,0.33,0.515	0.295	SE
9771	ENSG00000028203	VEZT	chr12	51,79,50	22,39,43	125,56,21	25,5,0	2.15186e-05	0.682,0.652,0.518	0.822,0.912,1.0	-0.294	A3SS
18361	ENSG00000154889	MPPE1	chr18	5,23,15	0,0,1	21,12,18	6,6,0	0.00177272	1.0,1.0,0.84	0.55,0.411,1.0	0.293	SE
35905	ENSG00000246273	SBF2-AS1	chr11	10,6,7	11,4,15	0,5,0	72,10,10	0.000108079	0.383,0.506,0.241	0.0,0.254,0.0	0.292	SE
5343	ENSG00000173276	ZBTB21	chr21	23,20,12	10,10,7	16,8,2	15,9,21	0.0331329	0.616,0.583,0.545	0.427,0.383,0.062	0.291	SE
3467	ENSG00000143498	TAF1A	chr1	1,5,1	25,46,24	5,3,12	17,12,6	0.00535563	0.034,0.088,0.036	0.208,0.182,0.641	-0.291	A3SS
5582	ENSG00000104763	ASAH1	chr8	46,28,49	0,0,2	40,37,54	6,2,3	0.00276602	1.0,1.0,0.767	0.473,0.713,0.708	0.291	A3SS
4160	ENSG00000161265	U2AF1L4	chr19	32,63,22	0,11,0	47,28,14	11,10,5	0.0152046	1.0,0.75,1.0	0.691,0.594,0.594	0.29	A3SS
39282	ENSG00000106348	IMPDH1	chr7	22,42,2	69,46,12	17,12,6	9,7,3	0.0094617	0.121,0.284,0.067	0.45,0.426,0.464	-0.289	SE
56587	ENSG00000113658	SMAD5	chr5	24,35,15	7,14,10	40,28,15	2,6,0	0.00827907	0.696,0.625,0.5	0.93,0.757,1.0	-0.289	SE
66115	ENSG00000099377	HSD3B7	chr16	40,10,11	0,2,7	92,47,5	0,3,0	0.0322653	1.0,0.628,0.346	1.0,0.841,1.0	-0.289	SE
11358	ENSG00000164327	RICTOR	chr5	49,60,17	24,25,6	13,15,5	21,16,8	0.00355138	0.671,0.706,0.739	0.382,0.484,0.385	0.288	MXE
2290	ENSG00000204525	HLA-C	chr6	12902,23419,8561	5971,5030,4060	7740,8098,1778	11790,5114,3555	9.28268e-05	0.578,0.747,0.572	0.294,0.501,0.241	0.287	MXE
11660	ENSG00000119777	TMEM214	chr2	131,193,76	95,135,64	41,20,1	39,67,18	0.0142772	0.531,0.54,0.494	0.464,0.197,0.044	0.287	MXE
4382	ENSG00000116717	GADD45A	chr1	46,8,8	77,40,28	0,1,0	13,8,15	2.17152e-05	0.479,0.235,0.306	0.0,0.161,0.0	0.286	MXE
10116	ENSG00000086619	ERO1B	chr1	27,28,26	25,33,19	1,11,27	26,41,34	0.0230501	0.509,0.449,0.568	0.036,0.205,0.433	0.284	MXE
939	ENSG00000140853	NLRC5	chr16	5,7,6	15,74,21	12,5,18	19,3,19	0.00148133	0.202,0.067,0.178	0.324,0.558,0.418	-0.284	A5SS
2765	ENSG00000108509	CAMTA2	chr17	4,6,4	70,28,12	33,11,4	12,17,14	0.00568657	0.049,0.163,0.233	0.714,0.37,0.206	-0.282	A3SS
4204	ENSG00000005238	FAM214B	chr9	271,286,231	7,12,11	215,185,33	20,28,7	0.000357937	0.862,0.793,0.772	0.634,0.516,0.432	0.282	A3SS
25989	ENSG00000163738	MTHFD2L	chr4	51,55,46	5,5,8	64,24,7	16,12,9	0.0145404	0.893,0.9,0.824	0.765,0.62,0.388	0.281	SE
16082	ENSG00000105851	PIK3CG	chr7	98,154,148	0,0,2	57,54,26	5,3,0	0.00391809	1.0,1.0,0.837	0.442,0.556,1.0	0.28	SE
20745	ENSG00000196756	SNHG17	chr20	284,45,345	164,93,186	21,4,83	93,53,122	0.00293775	0.533,0.241,0.55	0.129,0.047,0.309	0.28	SE
3470	ENSG00000196756	SNHG17	chr20	48,14,50	284,45,345	10,15,30	21,4,83	0.0430877	0.126,0.209,0.11	0.288,0.761,0.235	-0.28	MXE
13602	ENSG00000149262	INTS4	chr11	32,73,15	67,180,73	101,58,50	100,69,31	0.000234233	0.411,0.373,0.231	0.597,0.552,0.702	-0.279	MXE
2026	ENSG00000182944	EWSR1	chr22	803,765,600	63,72,91	662,451,170	147,170,259	0.000647179	0.912,0.896,0.842	0.785,0.683,0.347	0.278	SE
19500	ENSG00000107593	PKD2L1	chr10	28,18,24	78,76,28	24,22,20	24,23,4	0.0413201	0.167,0.117,0.323	0.358,0.348,0.736	-0.278	SE
13149	ENSG00000095794	CREM	chr10	32,10,13	0,4,21	20,20,30	1,2,0	0.0128053	1.0,0.668,0.333	0.942,0.89,1.0	-0.277	SE
20662	ENSG00000179344	HLA-DQB1	chr6	410,9003,351	29,10,30	4828,1257,298	1475,651,57	0	0.89,0.998,0.871	0.653,0.526,0.75	0.277	SE
38760	ENSG00000248323	LUCAT1	chr5	63,29,63	64,81,84	53,35,20	38,19,5	0.0141351	0.379,0.182,0.317	0.464,0.533,0.713	-0.277	SE
6449	ENSG00000160741	CRTC2	chr1	43,53,42	166,174,143	112,64,22	98,44,34	1.13434e-07	0.191,0.217,0.211	0.51,0.569,0.37	-0.277	A3SS
48198	ENSG00000198836	OPA1	chr3	25,42,31	21,13,9	20,5,13	44,7,11	0.0180417	0.467,0.704,0.717	0.251,0.344,0.465	0.276	SE
33431	ENSG00000047578	KIAA0556	chr16	7,19,12	7,2,3	45,15,8	0,2,0	0.00124477	0.41,0.868,0.735	1.0,0.839,1.0	-0.275	SE
5717	ENSG00000219200	RNASEK	chr17	218,224,266	23,25,18	340,177,237	16,3,0	0.000326611	0.578,0.564,0.681	0.754,0.895,1.0	-0.275	RI
3684	ENSG00000142864	SERBP1	chr1	862,1176,736	516,740,469	1268,997,346	256,129,33	0	0.599,0.587,0.584	0.816,0.873,0.903	-0.274	A3SS
82132	ENSG00000196511	TPK1	chr7	3,4,0	5,4,16	25,2,4	16,2,2	0.0390269	0.302,0.419,0.0	0.53,0.419,0.591	-0.273	SE
2371	ENSG00000175061	SNHG29	chr17	20,21,45	20,19,41	43,45,41	24,15,4	0.0103944	0.425,0.45,0.448	0.57,0.689,0.883	-0.273	A3SS
7542	ENSG00000205352	PRR13	chr12	32,31,23	68,64,46	107,46,32	106,27,14	0.000178837	0.257,0.263,0.269	0.426,0.556,0.627	-0.273	A3SS
4974	ENSG00000173818	ENDOV	chr17	24,34,53	44,28,12	36,32,5	102,47,32	0.0493197	0.223,0.39,0.699	0.157,0.264,0.076	0.272	SE
25817	ENSG00000167065	DUSP18	chr22	105,39,65	4,1,1	176,70,13	51,18,1	2.58076e-05	0.908,0.936,0.961	0.565,0.594,0.83	0.272	SE
3575	ENSG00000113108	APBB3	chr5	28,37,44	25,22,32	61,71,22	15,6,6	1.84596e-05	0.496,0.596,0.547	0.781,0.912,0.763	-0.272	A3SS
577	ENSG00000166435	XRRA1	chr11	41,47,5	26,29,6	130,55,53	30,10,16	0.00463433	0.533,0.539,0.376	0.758,0.799,0.705	-0.271	MXE
3033	ENSG00000164733	CTSB	chr8	853,590,343	117,68,65	299,248,152	142,116,110	0	0.83,0.853,0.779	0.585,0.589,0.481	0.269	SE
32699	ENSG00000165156	ZHX1	chr8	135,110,87	4,6,8	58,42,14	3,24,8	0.0196932	0.628,0.478,0.352	0.492,0.08,0.08	0.269	SE
9140	ENSG00000058673	ZC3H11A	chr1	124,142,81	29,56,41	106,74,51	17,3,8	0.00514624	0.585,0.455,0.394	0.673,0.89,0.678	-0.269	A3SS
10193	ENSG00000113569	NUP155	chr5	18,45,17	26,43,31	46,31,11	37,9,4	0.048173	0.36,0.46,0.308	0.503,0.737,0.691	-0.268	MXE
13546	ENSG00000136270	TBRG4	chr7	227,285,310	159,168,120	289,244,97	100,57,2	0.0117018	0.41,0.452,0.557	0.585,0.676,0.959	-0.267	SE
83279	ENSG00000126653	NSRP1	chr17	0,4,3	40,18,12	22,9,16	31,30,6	0.00123758	0.0,0.113,0.125	0.289,0.147,0.604	-0.267	SE
21222	ENSG00000003436	TFPI	chr2	10,4,17	16,17,6	2,9,0	15,44,14	0.0262645	0.248,0.111,0.599	0.066,0.098,0.0	0.265	SE
50685	ENSG00000044090	CUL7	chr6	4,11,6	8,19,8	2,2,0	21,15,9	0.000910334	0.28,0.31,0.368	0.069,0.094,0.0	0.265	SE
9805	ENSG00000141298	SSH2	chr17	32,20,15	47,22,32	1,11,2	53,19,17	0.0149583	0.463,0.535,0.372	0.023,0.423,0.13	0.265	MXE
3346	ENSG00000104907	TRMT1	chr19	13,41,24	4,3,2	6,14,1	11,15,0	0.0445502	0.749,0.926,0.917	0.334,0.462,1.0	0.265	A5SS
3357	ENSG00000115234	SNX17	chr2	13,27,5	8,14,11	18,4,1	26,25,15	0.0276473	0.47,0.513,0.199	0.274,0.08,0.035	0.264	A5SS
42552	ENSG00000103351	CLUAP1	chr16	6,19,4	1,0,0	5,14,8	4,2,2	0.00140125	0.801,1.0,1.0	0.457,0.825,0.729	0.263	SE
14192	ENSG00000106829	TLE4	chr9	16,16,25	13,9,19	9,9,2	25,20,3	0.00987956	0.565,0.653,0.582	0.276,0.322,0.413	0.263	MXE
10902	ENSG00000196295	GARS-DT	chr7	13,11,10	10,7,6	9,5,0	40,4,4	0.0288799	0.385,0.43,0.445	0.098,0.375,0.0	0.262	SE
30233	ENSG00000222041	CYTOR	chr2	19,18,14	23,9,12	12,7,0	36,12,6	0.0244667	0.289,0.496,0.365	0.141,0.223,0.0	0.262	SE
42072	ENSG00000150527	MIA2	chr14	378,496,316	7,35,16	485,253,97	88,60,45	9.98332e-11	0.967,0.884,0.914	0.748,0.694,0.537	0.262	SE
59641	ENSG00000146757	ZNF92	chr7	23,21,24	0,3,0	29,11,15	4,8,3	0.00463691	1.0,0.81,1.0	0.816,0.456,0.753	0.262	SE
3450	ENSG00000091073	DTX2	chr7	36,22,8	1,0,2	32,22,19	13,5,15	0.000103236	0.966,1.0,0.761	0.662,0.778,0.502	0.262	MXE
8676	ENSG00000179818	PCBP1-AS1	chr2	3,5,9	16,7,9	1,2,0	13,7,7	0.0133556	0.16,0.421,0.504	0.073,0.225,0.0	0.262	MXE
13601	ENSG00000149262	INTS4	chr11	2,4,15	13,5,18	4,0,0	18,35,1	0.0037945	0.118,0.41,0.42	0.162,0.0,0.0	0.262	MXE
2022	ENSG00000182944	EWSR1	chr22	915,934,719	63,72,91	769,524,213	147,170,259	0.000245576	0.921,0.912,0.863	0.807,0.711,0.396	0.261	SE
34017	ENSG00000107938	EDRF1	chr10	101,119,93	14,30,13	95,57,13	25,33,15	0.0323122	0.811,0.702,0.81	0.693,0.507,0.34	0.261	SE
1966	ENSG00000008513	ST3GAL1	chr8	117,105,115	53,81,51	92,31,11	104,46,27	0.00122046	0.713,0.593,0.717	0.498,0.431,0.314	0.26	MXE
6749	ENSG00000198431	TXNRD1	chr12	36,16,18	16,14,11	218,98,175	30,11,5	4.2511e-08	0.746,0.599,0.681	0.905,0.921,0.979	-0.26	MXE
8566	ENSG00000116205	TCEANC2	chr1	13,25,18	10,35,16	24,15,4	48,44,24	0.028333	0.564,0.415,0.528	0.332,0.253,0.142	0.26	MXE
13800	ENSG00000166266	CUL5	chr11	174,161,73	102,120,81	47,54,9	72,107,46	0.00127382	0.621,0.563,0.464	0.386,0.327,0.158	0.259	MXE
11159	ENSG00000004897	CDC27	chr17	31,67,52	145,218,98	87,67,55	127,65,31	0.000189931	0.16,0.215,0.321	0.38,0.479,0.613	-0.259	A3SS
6294	ENSG00000060971	ACAA1	chr3	11,4,17	68,34,34	19,2,11	6,12,5	0.0345272	0.053,0.039,0.149	0.525,0.055,0.434	-0.258	RI
50819	ENSG00000128739	SNRPN	chr15	27,36,19	111,100,62	24,61,28	40,48,9	0.00123758	0.092,0.13,0.113	0.199,0.345,0.563	-0.257	SE
52354	ENSG00000184402	SS18L1	chr20	26,14,18	16,15,15	5,4,0	10,14,4	0.00881539	0.421,0.295,0.35	0.183,0.113,0.0	0.257	SE
17893	ENSG00000015475	BID	chr22	64,28,49	54,32,17	1,14,17	23,17,27	0.0431202	0.42,0.349,0.638	0.026,0.335,0.278	0.256	SE
5195	ENSG00000171307	ZDHHC16	chr10	14,14,5	175,137,60	17,18,18	26,28,45	1.61117e-09	0.066,0.082,0.068	0.364,0.361,0.26	-0.256	A3SS
10901	ENSG00000196295	GARS-DT	chr7	8,8,5	10,7,6	8,2,0	40,4,4	0.0283157	0.345,0.429,0.354	0.116,0.248,0.0	0.255	SE
67056	ENSG00000259431	THTPA	chr14	15,15,21	27,52,30	47,27,19	26,26,5	0.00372384	0.159,0.089,0.192	0.38,0.261,0.563	-0.255	SE
71770	ENSG00000076685	NT5C2	chr10	23,51,37	2,6,2	35,13,14	11,9,4	0.00764718	0.891,0.858,0.929	0.693,0.507,0.713	0.255	SE
7294	ENSG00000105483	CARD8	chr19	141,219,275	5,12,3	141,159,54	14,12,5	0.0492374	0.668,0.566,0.868	0.418,0.486,0.435	0.254	A5SS
6705	ENSG00000166167	BTRC	chr10	20,40,16	20,42,25	8,12,7	42,36,24	0.000845004	0.513,0.501,0.403	0.167,0.26,0.235	0.252	MXE
108	ENSG00000133997	MED6	chr14	9,18,12	175,244,211	102,50,54	251,89,103	0	0.043,0.061,0.048	0.263,0.33,0.315	-0.252	A3SS
3776	ENSG00000064102	INTS13	chr12	80,120,86	3,7,7	67,83,19	14,6,16	0.0475973	0.926,0.889,0.852	0.691,0.866,0.357	0.251	SE
7011	ENSG00000105793	GTPBP10	chr7	24,12,8	0,6,8	34,9,5	1,2,0	0.048259	1.0,0.554,0.383	0.955,0.736,1.0	-0.251	SE
12645	ENSG00000118961	LDAH	chr2	3,13,3	11,21,4	3,0,0	10,22,4	0.00361213	0.198,0.36,0.405	0.214,0.0,0.0	0.25	MXE
74161	ENSG00000026508	CD44	chr11	3,38,11	230,187,94	184,65,20	224,89,28	0	0.008,0.108,0.065	0.328,0.303,0.298	-0.249	SE
8439	ENSG00000128739	SNRPN	chr15	113,102,62	56,59,45	40,50,9	65,42,42	0.00976829	0.596,0.558,0.502	0.31,0.465,0.135	0.249	MXE
6707	ENSG00000149182	ARFGAP2	chr11	52,88,67	548,704,465	398,231,51	499,323,79	0	0.059,0.077,0.088	0.347,0.323,0.301	-0.249	A3SS
1160	ENSG00000114120	SLC25A36	chr3	104,146,100	59,66,47	15,26,15	25,33,18	0.000123985	0.561,0.616,0.606	0.303,0.363,0.376	0.247	MXE
7515	ENSG00000137221	TJAP1	chr6	23,28,22	40,51,33	57,31,48	34,29,19	0.00118058	0.361,0.35,0.395	0.622,0.512,0.712	-0.247	A3SS
4781	ENSG00000125124	BBS2	chr16	17,9,6	0,0,2	19,35,7	4,2,9	0.0224073	1.0,1.0,0.583	0.689,0.891,0.266	0.246	SE
114	ENSG00000123349	PFDN5	chr12	245,208,215	24,28,13	494,277,198	10,23,2	0.0497447	0.5,0.421,0.618	0.829,0.541,0.906	-0.246	RI
16536	ENSG00000130402	ACTN4	chr19	75,72,41	11,5,2	62,58,21	18,22,9	0.000563557	0.813,0.902,0.929	0.686,0.626,0.597	0.245	SE
37002	ENSG00000253352	TUG1	chr22	16,20,6	12,9,9	4,11,1	25,14,4	0.0442366	0.421,0.548,0.267	0.08,0.3,0.12	0.245	SE
46228	ENSG00000092199	HNRNPC	chr14	1961,2141,1921	379,414,392	1368,891,643	667,398,786	8.10758e-06	0.815,0.815,0.807	0.636,0.656,0.411	0.245	SE
83976	ENSG00000144741	SLC25A26	chr3	86,141,96	4,6,1	59,65,22	7,8,12	0.00170326	0.913,0.92,0.979	0.805,0.799,0.473	0.245	SE
9862	ENSG00000124357	NAGK	chr2	518,549,559	4,4,4	599,651,418	37,10,45	7.80561e-06	0.942,0.945,0.946	0.669,0.891,0.537	0.245	A3SS
8789	ENSG00000237765	FAM200B	chr4	6,20,14	51,38,30	20,33,16	28,24,9	0.00454965	0.064,0.233,0.212	0.292,0.442,0.506	-0.244	SE
13547	ENSG00000136270	TBRG4	chr7	351,416,337	159,168,120	458,277,127	100,57,2	0.00219796	0.507,0.536,0.567	0.681,0.694,0.967	-0.244	SE
11017	ENSG00000255717	SNHG1	chr11	7,31,1	5,9,5	6,0,0	8,18,3	0.010686	0.329,0.546,0.065	0.208,0.0,0.0	0.244	A3SS
20810	ENSG00000089818	NECAP1	chr12	35,42,47	12,9,3	38,23,25	11,25,21	0.0222129	0.731,0.813,0.936	0.763,0.462,0.526	0.243	SE
50257	ENSG00000139112	GABARAPL1	chr12	115,98,91	112,34,78	31,52,16	5,13,5	0.0173507	0.368,0.621,0.399	0.779,0.694,0.645	-0.243	SE
10315	ENSG00000181852	RNF41	chr12	65,85,54	6,15,0	127,48,25	18,23,16	0.0108828	0.885,0.801,1.0	0.834,0.597,0.526	0.243	A3SS
12894	ENSG00000095564	BTAF1	chr10	82,48,19	101,37,25	2,3,5	7,7,21	0.0138087	0.442,0.559,0.426	0.218,0.295,0.189	0.242	MXE
1484	ENSG00000100577	GSTZ1	chr14	15,31,22	0,0,1	23,37,12	5,6,0	0.00148133	1.0,1.0,0.839	0.521,0.593,1.0	0.242	A5SS
10637	ENSG00000075790	BCAP29	chr7	14,12,11	21,15,7	19,1,0	27,20,12	0.0460294	0.264,0.301,0.458	0.274,0.026,0.0	0.241	SE
42286	ENSG00000115486	GGCX	chr2	58,33,20	8,18,3	115,50,17	7,4,0	0.0214179	0.783,0.477,0.768	0.891,0.861,1.0	-0.241	SE
44122	ENSG00000163607	GTPBP8	chr3	33,60,17	0,0,3	35,11,8	8,12,0	0.00639862	1.0,1.0,0.752	0.7,0.329,1.0	0.241	SE
460	ENSG00000164733	CTSB	chr8	286,152,152	721,605,341	228,223,163	270,222,112	9.79562e-11	0.246,0.171,0.268	0.409,0.452,0.544	-0.24	MXE
6864	ENSG00000064726	BTBD1	chr15	38,13,4	174,15,18	9,20,7	7,14,6	0.00462371	0.111,0.331,0.112	0.423,0.449,0.4	-0.239	SE
10967	ENSG00000136051	WASHC4	chr12	77,28,50	338,389,231	85,111,73	209,182,73	3.44389e-08	0.174,0.062,0.167	0.274,0.361,0.481	-0.238	A3SS
1873	ENSG00000089818	NECAP1	chr12	563,484,546	12,9,3	562,276,286	11,25,21	0.00991671	0.805,0.826,0.941	0.818,0.493,0.546	0.238	A5SS
59640	ENSG00000146757	ZNF92	chr7	16,22,19	0,3,0	26,15,24	4,8,3	0.0155171	1.0,0.799,1.0	0.779,0.504,0.812	0.235	SE
42	ENSG00000229117	RPL41	chr12	38,63,49	19,16,4	61,40,22	4,0,1	0.00124553	0.544,0.702,0.88	0.901,1.0,0.929	-0.235	A5SS
11327	ENSG00000197535	MYO5A	chr15	50,27,20	126,96,53	27,37,36	52,48,16	0.0418334	0.306,0.238,0.296	0.366,0.462,0.714	-0.234	MXE
6662	ENSG00000172785	CBWD1	chr9	21,30,5	18,46,4	6,13,0	30,20,25	0.0113584	0.391,0.264,0.407	0.099,0.263,0.0	0.233	SE
12682	ENSG00000146112	PPP1R18	chr6	80,72,53	12,8,5	99,57,29	18,19,23	0.0351585	0.777,0.825,0.847	0.742,0.611,0.397	0.233	SE
2139	ENSG00000118454	ANKRD13C	chr1	26,27,30	31,38,16	25,20,2	61,48,6	0.0364104	0.481,0.44,0.675	0.312,0.316,0.27	0.233	MXE
39647	ENSG00000145191	EIF2B5	chr3	15,16,20	0,3,11	16,14,7	0,0,1	0.00306046	1.0,0.628,0.366	1.0,1.0,0.689	-0.232	SE
47204	ENSG00000128271	ADORA2A	chr22	101,51,79	9,14,18	35,14,13	21,5,9	0.0178904	0.868,0.681,0.72	0.494,0.621,0.458	0.232	SE
4069	ENSG00000197343	ZNF655	chr7	263,306,191	17,26,46	236,117,76	59,48,23	0.00853666	0.817,0.772,0.545	0.536,0.413,0.488	0.232	RI
81717	ENSG00000100461	RBM23	chr14	1170,1137,750	0,11,124	537,374,411	237,168,47	1.1592e-12	1.0,0.987,0.816	0.625,0.621,0.865	0.231	SE
9247	ENSG00000147408	CSGALNACT1	chr8	1,7,11	1,5,6	3,4,0	10,6,8	0.0195173	0.256,0.325,0.386	0.093,0.186,0.0	0.229	SE
6879	ENSG00000182718	ANXA2	chr15	127,71,88	32,53,33	253,197,136	54,19,19	0.00624026	0.66,0.396,0.566	0.696,0.835,0.778	-0.229	MXE
12683	ENSG00000146112	PPP1R18	chr6	87,87,59	12,8,5	118,60,32	18,19,23	0.0174651	0.378,0.477,0.497	0.355,0.209,0.104	0.228	SE
9175	ENSG00000172965	MIR4435-2HG	chr2	81,75,154	49,26,21	77,48,3	51,47,3	0.0253112	0.564,0.693,0.852	0.542,0.445,0.439	0.228	MXE
83564	ENSG00000204344	STK19	chr6	90,128,92	12,17,20	120,69,82	8,3,0	0.00107176	0.715,0.716,0.606	0.834,0.885,1.0	-0.227	SE
4759	ENSG00000179818	PCBP1-AS1	chr2	13,5,0	9,10,36	1,2,1	18,36,11	0.0397474	0.545,0.293,0.0	0.044,0.044,0.07	0.227	A5SS
24991	ENSG00000072803	FBXW11	chr5	50,21,46	22,7,15	13,5,11	0,2,1	0.0411621	0.522,0.591,0.596	1.0,0.546,0.841	-0.226	SE
7774	ENSG00000183696	UPP1	chr7	156,155,163	35,34,32	153,86,24	83,39,23	0.000319364	0.783,0.787,0.805	0.599,0.641,0.458	0.226	MXE
10552	ENSG00000140105	WARS	chr14	82,123,48	6,44,2	107,46,45	61,23,33	6.88563e-05	0.942,0.769,0.966	0.676,0.704,0.618	0.226	MXE
22032	ENSG00000119185	ITGB1BP1	chr2	16,20,14	21,22,12	22,0,2	36,30,9	0.0124213	0.305,0.343,0.401	0.26,0.0,0.113	0.225	SE
22115	ENSG00000116754	SRSF11	chr1	14,25,18	34,25,14	30,40,20	16,14,11	0.0288541	0.193,0.367,0.427	0.521,0.623,0.513	-0.223	SE
70880	ENSG00000183386	FHL3	chr1	337,194,138	26,4,7	122,75,7	16,12,3	0.044151	0.859,0.958,0.902	0.781,0.746,0.522	0.223	SE
3159	ENSG00000086848	ALG9	chr11	30,45,34	11,29,10	30,36,4	38,38,4	0.0102839	0.753,0.634,0.792	0.469,0.514,0.528	0.223	MXE
3355	ENSG00000003056	M6PR	chr12	4742,6049,4449	50,40,34	7008,3843,2179	173,252,140	0	0.921,0.949,0.941	0.833,0.652,0.657	0.223	A3SS
42330	ENSG00000122481	RWDD3	chr1	23,14,38	8,5,14	34,9,1	12,26,6	0.0445672	0.397,0.391,0.383	0.394,0.073,0.037	0.222	SE
62730	ENSG00000122008	POLK	chr5	96,66,64	2,6,2	86,29,23	11,7,11	0.00122792	0.969,0.876,0.954	0.834,0.726,0.573	0.222	SE
13756	ENSG00000100461	RBM23	chr14	5,17,17	2,8,6	24,21,11	2,2,0	0.00503633	0.73,0.697,0.754	0.928,0.919,1.0	-0.222	MXE
8621	ENSG00000113597	TRAPPC13	chr5	40,25,50	25,48,34	19,13,6	42,30,16	0.0413767	0.611,0.338,0.59	0.307,0.298,0.269	0.222	A3SS
4551	ENSG00000204482	LST1	chr6	90,35,73	49,46,44	101,42,34	131,75,110	0.0112107	0.614,0.397,0.59	0.401,0.327,0.211	0.221	SE
41344	ENSG00000104142	VPS18	chr15	301,330,222	13,11,5	340,274,142	0,2,2	0.000257846	0.632,0.69,0.767	1.0,0.91,0.841	-0.221	SE
24817	ENSG00000197586	ENTPD6	chr20	590,904,390	21,45,18	519,320,31	43,55,20	0.00113031	0.944,0.923,0.928	0.878,0.776,0.48	0.22	SE
1130	ENSG00000256053	COA8	chr14	7,25,20	1,11,15	53,15,8	0,5,0	0.00492581	0.86,0.666,0.539	1.0,0.725,1.0	-0.22	MXE
1232	ENSG00000013375	PGM3	chr6	41,36,18	0,1,3	38,18,20	14,10,1	0.00369695	1.0,0.958,0.794	0.635,0.536,0.928	0.218	SE
19684	ENSG00000139626	ITGB7	chr12	26,7,6	0,0,2	23,17,7	0,6,5	0.0379345	1.0,1.0,0.546	1.0,0.532,0.36	0.218	SE
40935	ENSG00000182718	ANXA2	chr15	151,122,124	36,44,50	411,241,151	47,27,23	1.91908e-05	0.596,0.493,0.466	0.754,0.758,0.698	-0.218	SE
63104	ENSG00000140105	WARS	chr14	57,32,17	44,40,51	86,49,49	49,21,32	0.0245447	0.453,0.338,0.175	0.528,0.598,0.494	-0.218	SE
13754	ENSG00000100461	RBM23	chr14	514,432,368	5,13,139	343,244,171	249,174,47	1.75014e-10	0.992,0.976,0.765	0.629,0.633,0.818	0.218	MXE
18945	ENSG00000168395	ING5	chr2	23,21,14	22,17,16	9,4,2	17,20,9	0.00906192	0.359,0.398,0.319	0.221,0.097,0.106	0.217	SE
57099	ENSG00000100226	GTPBP1	chr22	37,49,17	3,7,4	27,6,18	2,0,0	0.0101889	0.83,0.735,0.628	0.843,1.0,1.0	-0.217	SE
63102	ENSG00000140105	WARS	chr14	57,31,17	39,903,24	91,49,49	1131,707,396	0.0211656	0.483,0.021,0.311	0.049,0.042,0.073	0.217	SE
58181	ENSG00000145901	TNIP1	chr5	1430,1117,1144	47,55,39	856,289,158	77,67,46	1.04384e-09	0.934,0.904,0.932	0.838,0.668,0.615	0.216	SE
3146	ENSG00000115652	UXS1	chr2	107,104,101	275,239,288	284,30,32	172,36,43	5.63034e-05	0.261,0.283,0.242	0.6,0.431,0.404	-0.216	A3SS
18631	ENSG00000135913	USP37	chr2	40,47,20	18,14,3	53,46,32	6,3,0	0.00236286	0.607,0.7,0.822	0.86,0.914,1.0	-0.215	SE
5058	ENSG00000156983	BRPF1	chr3	79,51,20	120,96,48	32,35,22	22,37,14	0.0104222	0.377,0.328,0.277	0.572,0.465,0.591	-0.215	MXE
7251	ENSG00000215021	PHB2	chr12	48,70,36	9,5,6	54,22,15	22,13,4	0.00851595	0.764,0.895,0.785	0.598,0.507,0.695	0.215	A3SS
1928	ENSG00000145979	TBC1D7	chr6	65,45,102	10,9,21	39,32,43	22,8,31	0.0244247	0.759,0.708,0.702	0.462,0.659,0.402	0.215	A5SS
11654	ENSG00000008513	ST3GAL1	chr8	137,123,122	62,93,75	116,35,14	125,50,31	0.00213567	0.577,0.449,0.501	0.364,0.302,0.218	0.214	SE
20051	ENSG00000154144	TBRG1	chr11	37,26,27	346,247,267	56,32,45	209,104,31	0.000380922	0.071,0.07,0.068	0.161,0.181,0.51	-0.214	SE
38764	ENSG00000248323	LUCAT1	chr5	85,45,93	106,89,142	60,56,21	33,51,10	0.00457761	0.332,0.239,0.289	0.53,0.405,0.566	-0.214	SE
61360	ENSG00000197818	SLC9A8	chr20	48,46,56	81,111,123	120,72,28	115,56,18	1.35322e-05	0.276,0.211,0.227	0.402,0.453,0.5	-0.214	SE
67197	ENSG00000166377	ATP9B	chr18	41,50,17	115,137,21	3,17,0	76,63,10	0.00355102	0.226,0.23,0.399	0.031,0.181,0.0	0.214	SE
75017	ENSG00000136059	VILL	chr3	46,67,40	6,5,0	56,29,21	16,4,6	0.0339334	0.777,0.859,1.0	0.614,0.767,0.614	0.214	SE
15401	ENSG00000166579	NDEL1	chr17	33,28,57	247,216,244	140,86,86	150,114,64	0	0.048,0.046,0.081	0.259,0.221,0.335	-0.213	SE
58331	ENSG00000168060	NAALADL1	chr11	15,7,7	0,5,2	8,28,1	2,0,0	0.0394588	1.0,0.393,0.618	0.649,1.0,1.0	-0.213	SE
262	ENSG00000275066	SYNRG	chr17	54,37,11	17,14,9	36,32,8	1,1,3	0.00105153	0.757,0.722,0.545	0.972,0.969,0.723	-0.213	A3SS
73592	ENSG00000145868	FBXO38	chr5	393,326,268	56,79,21	329,267,75	87,101,29	0.0148367	0.615,0.484,0.744	0.462,0.375,0.37	0.212	SE
9497	ENSG00000118482	PHF3	chr6	78,80,31	34,38,20	7,53,0	38,33,2	0.00753324	0.352,0.332,0.268	0.042,0.275,0.0	0.212	MXE
2593	ENSG00000161265	U2AF1L4	chr19	58,45,15	17,14,8	11,12,1	14,9,1	0.0284673	0.488,0.474,0.344	0.18,0.272,0.219	0.212	RI
13315	ENSG00000140386	SCAPER	chr15	26,36,7	0,0,1	32,45,9	9,1,3	0.0014869	1.0,1.0,0.75	0.604,0.951,0.563	0.211	SE
74076	ENSG00000026508	CD44	chr11	471,211,136	230,187,94	496,243,264	224,89,28	0.0211656	0.527,0.38,0.44	0.546,0.597,0.837	-0.211	SE
9458	ENSG00000247774	PCED1B-AS1	chr12	48,30,37	13,24,22	34,34,2	12,1,0	0.0429881	0.827,0.618,0.685	0.786,0.978,1.0	-0.211	MXE
3364	ENSG00000107815	TWNK	chr10	32,20,22	46,76,29	5,4,0	18,36,1	0.0262088	0.35,0.169,0.37	0.177,0.079,0.0	0.211	A5SS
57521	ENSG00000085274	MYNN	chr3	144,173,165	32,24,11	189,123,32	49,37,25	0.0154873	0.743,0.822,0.906	0.712,0.681,0.451	0.209	SE
74994	ENSG00000135926	TMBIM1	chr2	229,218,170	86,68,49	172,77,29	88,48,43	0.0116827	0.554,0.599,0.618	0.477,0.428,0.239	0.209	SE
74998	ENSG00000135926	TMBIM1	chr2	295,254,194	86,68,49	197,102,33	88,48,43	0.0182518	0.612,0.632,0.646	0.507,0.494,0.261	0.209	SE
370	ENSG00000169062	UPF3A	chr13	55,77,44	25,24,13	37,35,11	37,22,12	0.0110701	0.691,0.765,0.775	0.504,0.618,0.482	0.209	MXE
8474	ENSG00000136404	TM6SF1	chr15	21,38,16	145,158,120	39,22,2	112,30,3	0.00651645	0.121,0.186,0.113	0.249,0.411,0.388	-0.209	MXE
212	ENSG00000170364	SETMAR	chr3	40,47,31	7,8,11	23,24,11	0,4,0	0.0378703	0.764,0.769,0.615	1.0,0.773,1.0	-0.208	SE
5546	ENSG00000166479	TMX3	chr18	15,15,11	87,98,97	43,25,10	67,52,15	4.33046e-07	0.113,0.102,0.078	0.323,0.263,0.331	-0.208	SE
29584	ENSG00000166900	STX3	chr11	31,17,11	2,1,0	17,9,27	3,1,12	0.00805374	0.903,0.911,1.0	0.773,0.844,0.574	0.208	SE
6406	ENSG00000125734	GPR108	chr19	1354,1433,1174	72,48,41	1799,689,460	518,94,171	0	0.932,0.956,0.954	0.716,0.842,0.661	0.208	A3SS
907	ENSG00000185619	PCGF3	chr4	97,69,63	29,12,23	85,67,32	11,1,0	9.07724e-05	0.721,0.816,0.679	0.857,0.981,1.0	-0.207	A3SS
18935	ENSG00000131446	MGAT1	chr5	105,70,15	399,195,21	77,107,151	38,188,148	0.00994141	0.174,0.223,0.363	0.618,0.312,0.449	-0.206	SE
23872	ENSG00000168890	TMEM150A	chr2	155,245,83	9,4,6	193,140,40	41,13,13	0.000157594	0.887,0.966,0.864	0.683,0.831,0.585	0.206	SE
73593	ENSG00000145868	FBXO38	chr5	552,487,362	56,79,21	416,419,115	87,101,29	0.00640646	0.626,0.511,0.745	0.448,0.413,0.402	0.206	SE
10329	ENSG00000111596	CNOT2	chr12	11,7,27	25,37,60	25,7,6	24,7,6	0.0204754	0.214,0.105,0.217	0.391,0.382,0.382	-0.206	MXE
6698	ENSG00000135018	UBQLN1	chr9	139,109,89	106,119,62	62,53,46	20,21,16	0.000608739	0.502,0.413,0.525	0.705,0.66,0.689	-0.205	SE
36992	ENSG00000162664	ZNF326	chr1	304,293,291	15,28,10	195,103,38	42,20,4	0.000849667	0.845,0.738,0.887	0.556,0.581,0.719	0.205	SE
1496	ENSG00000175061	SNHG29	chr17	1,11,10	20,19,41	20,9,7	24,15,4	0.0495948	0.023,0.216,0.104	0.283,0.222,0.454	-0.205	RI
3332	ENSG00000234608	MAPKAPK5-AS1	chr12	77,99,72	30,25,11	209,96,46	32,4,2	0.0159178	0.566,0.668,0.769	0.769,0.924,0.921	-0.204	SE
49098	ENSG00000173889	PHC3	chr3	10,7,4	79,65,26	20,24,7	80,71,5	0.0493503	0.088,0.075,0.104	0.159,0.204,0.515	-0.204	SE
51721	ENSG00000224397	SMIM25	chr20	3714,2052,699	526,562,314	1191,584,204	467,359,204	0.0206882	0.686,0.531,0.408	0.441,0.335,0.237	0.204	SE
6747	ENSG00000198431	TXNRD1	chr12	16,14,2	36,16,18	18,11,25	218,98,175	0.0267994	0.339,0.502,0.114	0.087,0.115,0.142	0.204	MXE
7641	ENSG00000247774	PCED1B-AS1	chr12	14,17,29	33,28,53	7,8,0	39,30,8	0.0184195	0.268,0.344,0.321	0.134,0.187,0.0	0.204	A3SS
38535	ENSG00000105053	VRK3	chr19	224,198,142	48,45,10	269,172,79	103,61,56	0.00115858	0.774,0.764,0.913	0.658,0.675,0.509	0.203	SE
44564	ENSG00000174652	ZNF266	chr19	35,36,27	0,2,1	23,8,3	4,4,0	0.0310653	1.0,0.894,0.927	0.729,0.483,1.0	0.203	SE
53857	ENSG00000136068	FLNB	chr3	314,304,121	386,533,174	101,59,0	207,227,38	0.00315334	0.392,0.312,0.356	0.279,0.171,0.0	0.203	SE
4841	ENSG00000151651	ADAM8	chr10	36,37,21	16,29,24	0,13,4	15,13,18	0.00461067	0.412,0.285,0.214	0.0,0.238,0.065	0.203	RI
58315	ENSG00000108946	PRKAR1A	chr17	70,53,62	12,26,26	101,79,70	13,11,7	0.0154296	0.756,0.519,0.558	0.805,0.792,0.841	-0.202	SE
434	ENSG00000125447	GGA3	chr17	113,114,71	1,2,7	96,69,31	21,9,3	0.00106165	0.974,0.95,0.772	0.604,0.719,0.775	0.199	A3SS
7538	ENSG00000205352	PRR13	chr12	242,249,210	32,31,23	338,142,76	107,46,32	3.7439e-08	0.822,0.83,0.848	0.658,0.653,0.592	0.199	A3SS
72344	ENSG00000106635	BCL7B	chr7	4,4,5	43,49,28	5,6,4	11,9,5	0.00950313	0.049,0.043,0.09	0.2,0.269,0.306	-0.198	SE
8436	ENSG00000128739	SNRPN	chr15	24,34,19	279,242,104	22,53,19	114,130,21	0.00577102	0.086,0.134,0.167	0.175,0.309,0.498	-0.198	MXE
11668	ENSG00000127314	RAP1B	chr12	93,131,196	13,14,22	163,79,37	53,44,11	1.25623e-05	0.845,0.877,0.872	0.702,0.579,0.72	0.198	MXE
12678	ENSG00000102606	ARHGEF7	chr13	16,23,24	97,92,50	12,3,1	81,84,23	0.00737093	0.198,0.272,0.418	0.182,0.051,0.061	0.198	MXE
43205	ENSG00000144136	SLC20A1	chr2	45,44,80	232,230,247	161,106,104	282,160,107	7.98409e-10	0.122,0.121,0.189	0.291,0.322,0.411	-0.197	SE
81944	ENSG00000099290	WASHC2A	chr10	43,68,114	32,8,21	208,93,135	23,13,0	0.0394813	0.46,0.843,0.775	0.851,0.819,1.0	-0.197	SE
38715	ENSG00000248323	LUCAT1	chr5	109,163,160	64,81,84	139,100,23	38,19,5	0.000312635	0.514,0.555,0.541	0.694,0.765,0.74	-0.196	SE
1420	ENSG00000003509	NDUFAF7	chr2	38,47,32	17,15,16	59,46,45	13,8,6	0.0398896	0.524,0.607,0.497	0.691,0.739,0.787	-0.196	A5SS
29662	ENSG00000177873	ZNF619	chr3	16,6,22	3,3,0	17,8,5	2,0,0	0.042024	0.725,0.497,1.0	0.807,1.0,1.0	-0.195	SE
8431	ENSG00000155256	ZFYVE27	chr10	356,410,279	188,232,175	230,98,37	300,112,51	2.69289e-08	0.58,0.563,0.538	0.359,0.39,0.346	0.195	MXE
8824	ENSG00000004700	RECQL	chr12	106,104,81	16,13,29	97,42,44	11,2,0	0.0198591	0.764,0.796,0.577	0.812,0.911,1.0	-0.195	A3SS
2177	ENSG00000137404	NRM	chr6	76,82,46	3,7,1	173,95,11	26,14,3	0.0209168	0.921,0.843,0.955	0.753,0.757,0.627	0.194	SE
65984	ENSG00000167635	ZNF146	chr19	134,161,131	18,18,34	128,99,14	41,33,10	0.0379718	0.833,0.857,0.721	0.676,0.668,0.484	0.194	SE
8383	ENSG00000130544	ZNF557	chr19	60,81,93	25,18,25	156,80,50	22,3,0	8.88455e-05	0.678,0.798,0.765	0.861,0.959,1.0	-0.193	A3SS
20	ENSG00000196576	PLXNB2	chr22	468,424,168	69,102,18	230,145,28	104,57,18	5.94525e-06	0.866,0.799,0.899	0.679,0.708,0.598	0.193	A5SS
54984	ENSG00000172965	MIR4435-2HG	chr2	82,76,156	46,23,28	77,45,5	51,38,3	0.038445	0.467,0.619,0.733	0.426,0.368,0.45	0.192	SE
38712	ENSG00000248323	LUCAT1	chr5	211,221,276	71,42,80	217,106,33	39,8,0	0.011025	0.648,0.765,0.681	0.775,0.891,1.0	-0.191	SE
82904	ENSG00000139278	GLIPR1	chr12	112,130,109	11,5,21	88,65,16	18,33,5	0.00487863	0.874,0.946,0.779	0.768,0.572,0.685	0.191	SE
7149	ENSG00000119535	CSF3R	chr1	21,3,3	16,7,6	1,2,3	4,9,21	0.012791	0.46,0.218,0.245	0.14,0.126,0.085	0.191	A3SS
8792	ENSG00000237765	FAM200B	chr4	4,10,7	51,38,30	11,15,9	28,24,9	0.0130987	0.05,0.15,0.135	0.208,0.295,0.401	-0.19	SE
11073	ENSG00000123329	ARHGAP9	chr12	93,117,64	1,2,3	13,51,65	2,1,14	0.0166305	0.968,0.95,0.874	0.678,0.943,0.601	0.19	A3SS
58119	ENSG00000111801	BTN3A3	chr6	24,12,2	0,2,0	28,7,5	5,3,0	0.0344017	1.0,0.676,1.0	0.66,0.448,1.0	0.189	SE
4021	ENSG00000093134	VNN3	chr6	7,12,44	0,1,1	6,13,28	1,0,13	0.00812544	1.0,0.847,0.953	0.735,1.0,0.499	0.189	A3SS
2330	ENSG00000169062	UPF3A	chr13	60,64,31	51,74,50	40,14,5	64,64,36	0.00433628	0.415,0.343,0.272	0.274,0.116,0.077	0.188	SE
6131	ENSG00000103145	HCFC1R1	chr16	68,95,62	11,21,20	43,36,14	0,5,0	0.00219796	0.818,0.766,0.692	1.0,0.839,1.0	-0.188	SE
79230	ENSG00000170633	RNF34	chr12	25,11,11	71,53,51	37,45,7	67,23,8	0.00114089	0.113,0.07,0.072	0.166,0.414,0.24	-0.188	SE
9228	ENSG00000164253	WDR41	chr5	75,67,40	76,83,70	42,27,1	96,57,25	0.0383595	0.425,0.377,0.299	0.247,0.262,0.029	0.188	MXE
26142	ENSG00000005486	RHBDD2	chr7	1293,598,483	1088,561,422	525,147,30	733,277,186	1.32565e-05	0.396,0.37,0.387	0.283,0.226,0.082	0.187	SE
3691	ENSG00000116754	SRSF11	chr1	18,14,13	129,83,53	28,26,18	65,72,22	0.00378567	0.126,0.148,0.202	0.308,0.271,0.458	-0.187	MXE
6022	ENSG00000234745	HLA-B	chr6	10635,3145,8163	8711,5495,7013	26862,11127,12048	12576,5067,5843	2.65399e-07	0.344,0.197,0.333	0.479,0.485,0.47	-0.187	MXE
2787	ENSG00000145979	TBC1D7	chr6	175,124,223	132,113,135	97,96,167	48,36,33	0.00209251	0.49,0.443,0.545	0.594,0.659,0.786	-0.187	A3SS
10548	ENSG00000106524	ANKMY2	chr7	10,18,31	28,29,22	12,0,3	41,32,9	0.00573399	0.162,0.251,0.432	0.136,0.0,0.152	0.186	SE
14377	ENSG00000286219	NOTCH2NLC	chr1	3,5,3	5,119,9	3,13,4	2,5,32	0.0129782	0.168,0.014,0.101	0.335,0.467,0.04	-0.186	SE
38974	ENSG00000123643	SLC36A1	chr5	29,20,5	175,156,87	47,23,29	91,67,28	1.38326e-06	0.083,0.065,0.03	0.219,0.157,0.36	-0.186	SE
3375	ENSG00000225697	SLC26A6	chr3	17,17,19	232,326,162	49,34,14	185,191,14	0.00026826	0.054,0.039,0.084	0.172,0.123,0.44	-0.186	A3SS
62822	ENSG00000132199	ENOSF1	chr18	95,67,60	11,11,2	69,52,62	16,15,23	0.00904942	0.838,0.785,0.947	0.721,0.675,0.618	0.185	SE
9029	ENSG00000070010	UFD1	chr22	219,266,161	34,19,10	229,137,24	44,25,13	0.0307163	0.79,0.891,0.904	0.752,0.762,0.519	0.184	SE
320	ENSG00000182944	EWSR1	chr22	238,214,231	915,931,712	375,271,398	766,515,204	0.00214988	0.119,0.107,0.144	0.203,0.215,0.503	-0.184	MXE
9603	ENSG00000100226	GTPBP1	chr22	112,109,63	111,92,50	29,26,23	47,46,50	0.00232569	0.537,0.577,0.592	0.415,0.394,0.346	0.184	MXE
1563	ENSG00000134802	SLC43A3	chr11	110,64,60	39,19,18	154,33,76	12,3,14	0.000579929	0.63,0.671,0.668	0.886,0.869,0.767	-0.184	A3SS
6516	ENSG00000182511	FES	chr15	24,36,20	112,63,27	23,11,4	195,68,35	0.000432108	0.148,0.317,0.375	0.087,0.116,0.085	0.184	A3SS
6158	ENSG00000225663	MCRIP1	chr17	194,287,213	94,90,101	184,89,36	150,85,39	4.7655e-05	0.407,0.515,0.412	0.29,0.258,0.235	0.184	RI
30949	ENSG00000198053	SIRPA	chr20	178,31,28	10,6,2	30,26,16	0,0,1	0.00197584	0.851,0.623,0.818	1.0,1.0,0.837	-0.182	SE
53858	ENSG00000136068	FLNB	chr3	1897,1881,633	386,533,174	627,423,39	207,227,38	0.0173375	0.769,0.705,0.711	0.672,0.557,0.409	0.182	SE
63117	ENSG00000140105	WARS	chr14	25,960,15	1587,1108,991	1147,749,454	1704,808,716	3.94988e-12	0.009,0.334,0.009	0.28,0.349,0.269	-0.182	SE
70915	ENSG00000165458	INPPL1	chr11	30,37,27	3,0,0	24,16,6	11,0,1	0.0278615	0.841,1.0,1.0	0.535,1.0,0.76	0.182	SE
72043	ENSG00000169241	SLC50A1	chr1	15,21,35	0,3,0	29,18,14	11,0,4	0.0223621	1.0,0.793,1.0	0.591,1.0,0.657	0.182	SE
9552	ENSG00000179335	CLK3	chr15	689,674,650	227,151,107	1013,439,536	121,83,17	0.0169656	0.465,0.561,0.635	0.706,0.602,0.9	-0.182	A3SS
66769	ENSG00000260565	ERVK13-1	chr16	12,15,10	1,0,0	29,10,9	5,3,0	0.00372757	0.834,1.0,1.0	0.708,0.583,1.0	0.181	SE
2841	ENSG00000183530	PRR14L	chr22	116,241,91	3,11,2	217,141,42	23,16,3	0.0060874	0.896,0.83,0.91	0.677,0.662,0.757	0.18	SE
42406	ENSG00000149187	CELF1	chr11	190,84,77	97,32,50	54,65,56	9,15,17	0.0144283	0.535,0.607,0.475	0.779,0.718,0.66	-0.18	SE
62358	ENSG00000068903	SIRT2	chr19	169,155,122	212,225,151	129,51,27	266,164,183	1.62011e-05	0.378,0.344,0.381	0.27,0.191,0.101	0.18	SE
8224	ENSG00000116350	SRSF4	chr1	78,72,45	141,80,66	53,53,13	35,36,9	0.00430696	0.434,0.555,0.486	0.678,0.671,0.667	-0.18	MXE
9095	ENSG00000148834	GSTO1	chr10	1402,1294,1138	263,410,322	1055,612,399	558,439,382	2.41807e-13	0.885,0.82,0.836	0.731,0.668,0.601	0.18	MXE
2787	ENSG00000136250	AOAH	chr7	80,57,85	282,175,193	114,47,17	207,49,9	0.00878195	0.107,0.121,0.157	0.189,0.288,0.444	-0.179	SE
37737	ENSG00000108433	GOSR2	chr17	173,224,143	39,21,12	222,123,45	54,29,20	0.0456712	0.657,0.822,0.837	0.64,0.647,0.493	0.179	SE
40945	ENSG00000182718	ANXA2	chr15	208,127,152	36,44,50	453,305,182	47,27,23	0.000137206	0.744,0.592,0.605	0.829,0.85,0.799	-0.179	SE
66701	ENSG00000153310	FAM49B	chr8	232,115,105	1,23,6	44,41,30	10,8,11	0.00448846	0.993,0.76,0.917	0.736,0.764,0.633	0.179	SE
78014	ENSG00000081237	PTPRC	chr1	24,45,28	146,127,78	47,32,142	57,122,75	0.0375081	0.083,0.163,0.165	0.312,0.126,0.51	-0.179	SE
13583	ENSG00000143774	GUK1	chr1	256,147,127	75,52,31	67,25,13	35,22,10	0.0104206	0.793,0.761,0.822	0.683,0.561,0.594	0.179	MXE
44121	ENSG00000163607	GTPBP8	chr3	28,39,18	0,0,3	35,22,19	8,12,0	0.00917217	1.0,1.0,0.783	0.725,0.525,1.0	0.178	SE
79071	ENSG00000110756	HPS5	chr11	115,113,81	19,10,2	235,127,89	0,2,6	0.0125879	0.555,0.7,0.893	1.0,0.929,0.753	-0.178	SE
14166	ENSG00000115459	ELMOD3	chr2	42,70,46	21,11,21	94,69,53	6,11,3	0.00135761	0.664,0.863,0.684	0.939,0.861,0.946	-0.178	MXE
1657	ENSG00000130332	LSM7	chr19	57,54,25	8,13,15	22,22,5	2,2,0	0.0181155	0.874,0.802,0.619	0.915,0.915,1.0	-0.178	A3SS
2728	ENSG00000089818	NECAP1	chr12	538,440,520	12,9,3	580,288,291	11,25,21	0.00408559	0.864,0.874,0.961	0.882,0.62,0.663	0.178	A3SS
6072	ENSG00000168538	TRAPPC11	chr4	236,222,137	5,5,14	275,181,23	17,19,15	0.0198591	0.967,0.965,0.86	0.911,0.857,0.491	0.178	A3SS
6737	ENSG00000196418	ZNF124	chr1	3,2,0	15,39,14	2,9,1	12,14,2	0.0189091	0.128,0.036,0.0	0.109,0.321,0.269	-0.178	A3SS
2788	ENSG00000145979	TBC1D7	chr6	60,57,88	25,38,38	62,41,85	24,8,9	0.0250758	0.635,0.521,0.627	0.652,0.788,0.873	-0.177	A3SS
69773	ENSG00000172530	BANP	chr16	181,202,161	33,48,28	169,91,94	46,50,50	0.00722811	0.755,0.703,0.764	0.674,0.506,0.514	0.176	SE
78445	ENSG00000197249	SERPINA1	chr14	389,389,486	9,18,22	213,93,40	18,13,10	0.0012316	0.95,0.905,0.906	0.838,0.758,0.637	0.176	SE
13148	ENSG00000095794	CREM	chr10	123,56,45	54,53,37	40,42,72	74,73,69	0.0407802	0.648,0.46,0.495	0.304,0.317,0.457	0.175	SE
23511	ENSG00000144401	METTL21A	chr2	8,3,0	37,29,43	5,4,20	14,15,26	0.0027055	0.137,0.071,0.0	0.208,0.164,0.361	-0.175	SE
68041	ENSG00000137815	RTF1	chr15	665,673,477	24,21,9	142,95,147	3,29,27	0.000491839	0.933,0.942,0.964	0.96,0.622,0.733	0.175	SE
1967	ENSG00000008513	ST3GAL1	chr8	303,240,215	137,183,149	232,116,40	272,113,74	0.00459489	0.713,0.596,0.618	0.489,0.536,0.378	0.175	MXE
2093	ENSG00000092871	RFFL	chr17	259,157,118	17,26,12	62,45,43	38,17,10	1.43846e-05	0.942,0.866,0.913	0.635,0.739,0.821	0.175	MXE
3329	ENSG00000165609	NUDT5	chr10	13,9,13	32,52,63	18,3,0	136,56,24	0.047516	0.343,0.182,0.209	0.145,0.064,0.0	0.175	MXE
4211	ENSG00000100796	PPP4R3A	chr14	44,22,16	45,58,49	22,6,2	92,46,15	0.0199073	0.437,0.231,0.206	0.16,0.094,0.096	0.175	A5SS
79348	ENSG00000137312	FLOT1	chr6	451,520,556	22,79,53	190,120,95	34,22,57	0.00606306	0.932,0.814,0.874	0.788,0.784,0.525	0.174	SE
1399	ENSG00000076242	MLH1	chr3	145,104,134	98,85,108	125,42,27	135,88,46	0.00624026	0.571,0.524,0.527	0.454,0.3,0.346	0.174	MXE
176	ENSG00000164329	TENT2	chr5	139,182,118	116,135,144	235,154,98	100,67,45	9.64397e-05	0.526,0.555,0.431	0.685,0.68,0.668	-0.174	A3SS
3270	ENSG00000092148	HECTD1	chr14	104,80,41	12,1,2	92,60,38	0,2,0	0.00413799	0.606,0.934,0.784	1.0,0.842,1.0	-0.173	SE
17799	ENSG00000197989	SNHG12	chr1	28,112,45	12,9,7	58,32,25	0,2,3	0.0254038	0.55,0.867,0.771	1.0,0.894,0.814	-0.173	SE
54454	ENSG00000136891	TEX10	chr9	130,162,130	3,5,6	159,82,44	8,9,18	0.00955846	0.958,0.944,0.919	0.912,0.827,0.562	0.173	SE
8015	ENSG00000054611	TBC1D22A	chr22	139,116,76	100,91,69	73,48,17	103,87,33	0.000303901	0.481,0.459,0.423	0.321,0.269,0.255	0.173	MXE
18596	ENSG00000162604	TM2D1	chr1	76,78,93	5,5,5	77,63,17	16,5,9	0.0381227	0.916,0.918,0.93	0.775,0.9,0.574	0.172	SE
20047	ENSG00000154144	TBRG1	chr11	377,369,416	27,33,14	207,109,46	31,25,11	3.82514e-05	0.879,0.854,0.94	0.777,0.695,0.686	0.172	SE
78099	ENSG00000248333	CDK11B	chr1	74,74,42	3,7,18	78,38,26	3,2,0	0.0320374	0.928,0.847,0.549	0.931,0.909,1.0	-0.172	SE
7508	ENSG00000087274	ADD1	chr4	57,46,48	68,63,43	32,13,9	64,38,19	0.0348077	0.517,0.483,0.588	0.39,0.304,0.377	0.172	MXE
11110	ENSG00000197208	SLC22A4	chr5	116,177,80	259,242,155	10,37,30	107,178,55	0.0282739	0.362,0.481,0.396	0.106,0.209,0.409	0.172	MXE
18587	ENSG00000162604	TM2D1	chr1	66,83,83	75,116,143	149,102,68	111,68,39	6.76291e-05	0.32,0.277,0.237	0.418,0.446,0.483	-0.171	SE
76029	ENSG00000173575	CHD2	chr15	36,38,45	146,138,115	79,58,33	110,52,50	9.95729e-06	0.123,0.136,0.182	0.291,0.389,0.273	-0.171	SE
2832	ENSG00000130402	ACTN4	chr19	185,161,74	16,17,2	147,116,59	35,43,20	1.96614e-07	0.92,0.904,0.974	0.808,0.73,0.747	0.171	MXE
618	ENSG00000135018	UBQLN1	chr9	737,646,448	106,119,62	358,216,246	20,21,16	0.00125647	0.259,0.214,0.266	0.474,0.341,0.436	-0.171	A5SS
46633	ENSG00000183696	UPP1	chr7	331,240,323	34,23,36	349,111,39	53,35,15	0.00695308	0.846,0.855,0.835	0.788,0.642,0.595	0.17	SE
2287	ENSG00000204525	HLA-C	chr6	6555,3193,4607	2330,3343,1598	11577,4941,3160	2023,1875,585	0.0461852	0.656,0.393,0.661	0.795,0.641,0.785	-0.17	MXE
8360	ENSG00000100393	EP300	chr22	37,45,30	179,193,192	61,40,36	166,99,59	0.000966929	0.222,0.244,0.177	0.337,0.358,0.457	-0.17	MXE
7677	ENSG00000108654	DDX5	chr17	87,108,71	26,34,18	104,57,21	5,8,0	3.37871e-05	0.766,0.757,0.795	0.953,0.875,1.0	-0.17	A3SS
4970	ENSG00000172262	ZNF131	chr5	9,18,15	29,50,46	7,3,3	55,62,45	0.000343326	0.229,0.256,0.238	0.108,0.044,0.06	0.17	A5SS
577	ENSG00000240065	PSMB9	chr6	12,34,14	12,25,28	73,27,12	8,7,12	0.0137446	0.071,0.095,0.037	0.413,0.229,0.071	-0.17	RI
6955	ENSG00000114127	XRN1	chr3	72,115,81	19,21,13	75,73,62	11,3,0	0.00867176	0.683,0.757,0.78	0.795,0.933,1.0	-0.169	SE
6149	ENSG00000205531	NAP1L4	chr11	31,25,34	255,323,231	84,62,17	257,182,27	5.17279e-08	0.089,0.059,0.106	0.209,0.216,0.337	-0.169	A3SS
17055	ENSG00000101307	SIRPB1	chr20	530,351,123	170,126,32	231,232,95	40,48,9	0.0113609	0.5,0.472,0.552	0.649,0.608,0.772	-0.168	SE
2019	ENSG00000159348	CYB5R1	chr1	170,218,169	6,1,1	227,103,89	3,8,10	0.0202687	0.849,0.977,0.971	0.937,0.718,0.638	0.168	A3SS
2893	ENSG00000121578	B4GALT4	chr3	168,144,100	9,29,15	161,63,30	41,17,16	0.0179509	0.93,0.778,0.825	0.735,0.724,0.57	0.168	A5SS
24312	ENSG00000153823	PID1	chr2	53,48,30	104,78,20	82,59,26	186,255,96	0.016781	0.229,0.264,0.467	0.205,0.119,0.136	0.167	SE
38777	ENSG00000248323	LUCAT1	chr5	53,69,76	65,130,60	25,12,5	51,37,30	0.0155616	0.313,0.228,0.414	0.215,0.153,0.085	0.167	SE
49235	ENSG00000183597	TANGO2	chr22	182,207,98	11,21,5	163,81,42	31,20,12	0.000213752	0.918,0.87,0.93	0.781,0.733,0.704	0.167	SE
54712	ENSG00000171988	JMJD1C	chr10	155,250,120	50,49,65	147,118,36	116,91,17	0.0215948	0.645,0.749,0.52	0.426,0.432,0.554	0.167	SE
6083	ENSG00000173559	NABP1	chr2	179,245,309	329,204,285	429,306,308	237,235,76	0.00497586	0.122,0.234,0.216	0.316,0.249,0.508	-0.167	A3SS
3271	ENSG00000092148	HECTD1	chr14	106,89,56	12,1,2	77,57,46	0,2,0	0.00784475	0.573,0.931,0.81	1.0,0.812,1.0	-0.166	SE
24376	ENSG00000213096	ZNF254	chr19	18,10,13	36,27,18	9,0,2	30,19,27	0.00626382	0.221,0.173,0.29	0.145,0.0,0.04	0.166	SE
44420	ENSG00000137462	TLR2	chr4	340,283,233	336,320,311	66,49,16	333,139,189	0	0.259,0.234,0.206	0.064,0.109,0.028	0.166	SE
61585	ENSG00000182957	SPATA13	chr13	66,8,50	52,21,31	37,10,8	142,19,27	0.00171152	0.347,0.138,0.403	0.098,0.181,0.11	0.166	SE
45632	ENSG00000204628	RACK1	chr5	25,55,31	43,61,55	18,8,4	74,44,18	0.000159026	0.244,0.334,0.238	0.119,0.092,0.11	0.165	SE
51078	ENSG00000136404	TM6SF1	chr15	521,496,338	20,5,19	326,158,18	45,9,7	0.00245878	0.941,0.984,0.917	0.817,0.916,0.613	0.165	SE
3072	ENSG00000160326	SLC2A6	chr9	1486,1391,1363	423,528,488	1320,333,591	213,90,69	0.00467645	0.424,0.356,0.369	0.565,0.437,0.642	-0.165	A5SS
83907	ENSG00000064225	ST3GAL6	chr3	140,103,154	46,47,42	183,120,160	45,19,18	0.023151	0.575,0.494,0.62	0.644,0.738,0.798	-0.164	SE
6990	ENSG00000103496	STX4	chr16	85,55,40	652,498,338	151,102,75	398,214,216	0	0.102,0.088,0.094	0.249,0.294,0.232	-0.164	A3SS
34944	ENSG00000143436	MRPL9	chr1	211,235,170	12,27,18	189,79,39	29,35,8	0.0081105	0.913,0.838,0.849	0.795,0.573,0.744	0.163	SE
79803	ENSG00000135241	PNPLA8	chr7	82,106,130	5,4,13	146,107,124	29,19,47	5.94305e-05	0.926,0.953,0.884	0.794,0.812,0.669	0.163	SE
2330	ENSG00000130429	ARPC1B	chr7	116,116,105	79,81,74	145,86,28	84,18,8	0.0396062	0.564,0.558,0.556	0.604,0.808,0.755	-0.163	A3SS
3576	ENSG00000113108	APBB3	chr5	32,25,18	1,0,2	71,23,29	10,6,3	0.00850755	0.942,1.0,0.82	0.783,0.66,0.83	0.163	A3SS
8071	ENSG00000083799	CYLD	chr16	18,28,23	213,166,181	50,45,51	179,109,89	1.08138e-07	0.067,0.125,0.097	0.191,0.259,0.327	-0.163	A3SS
12803	ENSG00000148634	HERC4	chr10	11,22,14	25,39,20	9,3,7	79,34,33	9.15226e-05	0.189,0.23,0.271	0.057,0.045,0.101	0.162	SE
35646	ENSG00000159720	ATP6V0D1	chr16	21,17,15	24,26,52	10,18,13	76,80,63	0.00725287	0.355,0.292,0.154	0.077,0.124,0.115	0.162	SE
54170	ENSG00000227345	PARG	chr10	10,34,15	1,1,2	33,18,9	5,8,2	0.0487498	0.874,0.959,0.838	0.82,0.609,0.757	0.162	SE
76826	ENSG00000163479	SSR2	chr1	20,13,9	0,0,2	19,10,18	2,9,0	0.044151	1.0,1.0,0.723	0.846,0.392,1.0	0.162	SE
46623	ENSG00000183696	UPP1	chr7	2358,1756,2987	457,535,578	2384,767,505	733,408,292	0.000495436	0.743,0.648,0.743	0.645,0.513,0.492	0.161	SE
53389	ENSG00000129197	RPAIN	chr17	117,163,60	11,4,2	123,60,71	17,6,32	0.00188061	0.882,0.966,0.955	0.835,0.875,0.609	0.161	SE
63109	ENSG00000140105	WARS	chr14	2,62,1	214,123,140	70,46,24	114,131,83	9.13456e-05	0.008,0.316,0.006	0.36,0.243,0.209	-0.161	SE
74665	ENSG00000187118	CMC1	chr3	50,86,18	24,19,4	143,73,44	18,10,4	0.037309	0.566,0.739,0.738	0.832,0.82,0.873	-0.161	SE
9120	ENSG00000175376	EIF1AD	chr11	101,92,89	22,17,15	173,64,46	17,2,0	0.00167171	0.758,0.787,0.802	0.874,0.956,1.0	-0.161	A3SS
10523	ENSG00000170581	STAT2	chr12	22,44,42	7,3,3	41,25,29	15,9,9	0.0427057	0.698,0.915,0.911	0.668,0.671,0.703	0.161	A3SS
2880	ENSG00000100077	GRK3	chr22	5,18,2	14,15,7	5,0,0	12,18,1	0.0408056	0.152,0.375,0.125	0.172,0.0,0.0	0.16	SE
76137	ENSG00000108515	ENO3	chr17	76,136,53	12,9,22	68,11,38	2,1,0	0.000296877	0.82,0.916,0.634	0.961,0.888,1.0	-0.16	SE
4659	ENSG00000171606	ZNF274	chr19	73,71,48	203,226,150	8,11,22	167,113,87	0.000196709	0.315,0.287,0.291	0.058,0.111,0.245	0.16	MXE
63124	ENSG00000140105	WARS	chr14	42,868,22	1587,1108,991	1148,714,359	1704,808,716	2.29587e-11	0.014,0.296,0.012	0.265,0.321,0.212	-0.159	SE
64515	ENSG00000151092	NGLY1	chr3	301,342,233	16,22,10	277,171,94	38,25,21	4.40059e-05	0.9,0.881,0.917	0.776,0.765,0.681	0.159	SE
68351	ENSG00000166908	PIP4K2C	chr12	69,72,77	3,3,5	88,80,38	22,11,11	0.000347822	0.948,0.95,0.924	0.76,0.852,0.733	0.159	SE
6024	ENSG00000234745	HLA-B	chr6	31747,844,20171	41080,28169,34612	50261,14769,22296	61023,23097,25296	0.00987686	0.436,0.029,0.368	0.452,0.39,0.468	-0.159	MXE
10682	ENSG00000125970	RALY	chr20	107,53,38	322,130,64	1,7,22	16,52,77	0.0418334	0.228,0.266,0.345	0.053,0.107,0.202	0.159	MXE
11370	ENSG00000165501	LRR1	chr14	12,9,16	140,143,99	7,2,2	213,119,33	0.0139026	0.256,0.202,0.394	0.117,0.063,0.196	0.159	MXE
8982	ENSG00000197798	FAM118B	chr11	66,75,39	31,50,22	100,50,32	36,7,9	0.0186222	0.676,0.595,0.635	0.731,0.875,0.777	-0.159	A3SS
6556	ENSG00000119718	EIF2B2	chr14	38,27,38	11,16,4	59,53,7	4,6,1	0.0418094	0.716,0.551,0.874	0.915,0.865,0.836	-0.158	A3SS
237	ENSG00000175197	DDIT3	chr12	191,125,118	111,109,111	228,110,108	421,152,353	2.14209e-08	0.375,0.285,0.27	0.159,0.201,0.096	0.158	RI
1633	ENSG00000010295	IFFO1	chr12	54,77,79	79,102,82	67,10,0	135,75,8	0.000360771	0.199,0.215,0.259	0.152,0.046,0.0	0.158	RI
6321	ENSG00000214087	ARL16	chr17	43,64,38	102,140,90	24,25,2	119,83,52	0.00918363	0.298,0.315,0.298	0.169,0.233,0.037	0.157	MXE
3895	ENSG00000119397	CNTRL	chr9	174,179,112	7,13,7	163,157,67	19,23,21	0.00300716	0.93,0.88,0.895	0.821,0.785,0.63	0.156	SE
9492	ENSG00000106723	SPIN1	chr9	28,12,7	37,54,12	0,0,1	41,30,2	9.92527e-07	0.318,0.121,0.265	0.0,0.0,0.236	0.156	SE
4506	ENSG00000110075	PPP6R3	chr11	343,294,266	293,244,209	272,174,105	132,81,35	6.88563e-05	0.517,0.524,0.538	0.653,0.662,0.733	-0.156	MXE
6878	ENSG00000182718	ANXA2	chr15	1628,967,1717	1588,1291,925	2300,1189,1025	1342,590,362	0.0217943	0.418,0.344,0.566	0.546,0.586,0.665	-0.156	MXE
7173	ENSG00000119725	ZNF410	chr14	81,108,126	47,51,43	74,48,44	79,41,32	0.0071177	0.598,0.646,0.716	0.447,0.502,0.542	0.156	MXE
13434	ENSG00000180370	PAK2	chr3	246,174,104	389,298,225	76,113,38	109,89,29	0.0213849	0.467,0.448,0.391	0.492,0.638,0.645	-0.156	MXE
44395	ENSG00000116001	TIA1	chr2	97,83,70	11,16,26	95,82,36	9,4,0	0.00293345	0.878,0.81,0.688	0.896,0.944,1.0	-0.155	SE
32471	ENSG00000092036	HAUS4	chr14	95,175,96	23,39,20	196,99,45	25,10,2	0.0214214	0.685,0.703,0.716	0.805,0.839,0.922	-0.154	SE
40413	ENSG00000074266	EED	chr11	16,16,10	89,48,42	68,30,23	118,61,27	0.00155084	0.107,0.182,0.137	0.278,0.247,0.362	-0.154	SE
79170	ENSG00000108395	TRIM37	chr17	31,68,28	12,9,5	53,64,11	1,4,2	0.0252497	0.592,0.809,0.759	0.968,0.9,0.755	-0.154	SE
8817	ENSG00000143222	UFC1	chr1	165,213,124	36,37,30	210,119,47	75,78,24	0.000199062	0.829,0.859,0.814	0.748,0.618,0.675	0.154	MXE
6709	ENSG00000149182	ARFGAP2	chr11	23,38,42	2,15,9	76,55,14	0,10,0	0.0226815	0.9,0.664,0.785	1.0,0.811,1.0	-0.154	A3SS
882	ENSG00000124588	NQO2	chr6	194,90,126	2,2,11	164,69,41	44,0,11	0.0193131	0.982,0.961,0.864	0.674,1.0,0.674	0.153	SE
56894	ENSG00000116679	IVNS1ABP	chr1	1210,861,1600	1428,846,1677	1260,778,1176	938,524,413	0.00361507	0.304,0.344,0.33	0.409,0.434,0.595	-0.153	SE
72779	ENSG00000180376	CCDC66	chr3	11,15,2	37,19,13	0,3,2	62,27,15	0.000177292	0.168,0.349,0.095	0.0,0.07,0.083	0.153	SE
4145	ENSG00000197586	ENTPD6	chr20	132,205,87	276,348,150	176,146,34	240,155,22	0.0462765	0.359,0.408,0.405	0.462,0.525,0.644	-0.153	MXE
5740	ENSG00000136536	MARCH7	chr2	259,273,231	75,56,52	192,132,37	88,73,23	3.32598e-05	0.789,0.841,0.828	0.702,0.662,0.635	0.153	MXE
7297	ENSG00000113163	CERT1	chr5	85,90,86	93,126,95	68,48,44	133,112,119	0.000821412	0.471,0.411,0.469	0.333,0.295,0.265	0.153	MXE
7336	ENSG00000144228	SPOPL	chr2	71,83,55	88,80,43	44,23,34	77,52,52	0.0338027	0.488,0.55,0.601	0.403,0.343,0.435	0.153	MXE
2802	ENSG00000117682	DHDDS	chr1	31,41,14	134,159,86	64,27,22	142,56,39	0.00107212	0.185,0.202,0.138	0.306,0.321,0.356	-0.153	A3SS
5531	ENSG00000105383	CD33	chr19	3,12,4	22,81,30	21,20,6	64,29,14	0.00343858	0.083,0.089,0.081	0.178,0.313,0.221	-0.153	A3SS
16540	ENSG00000176731	RBIS	chr8	540,552,340	66,80,55	667,483,165	170,117,76	0.000518165	0.821,0.795,0.776	0.688,0.699,0.549	0.152	SE
31542	ENSG00000005238	FAM214B	chr9	299,329,265	7,12,11	281,208,43	20,28,7	0.000537982	0.945,0.917,0.907	0.85,0.75,0.712	0.152	SE
43852	ENSG00000168958	MFF	chr2	41,24,40	97,181,94	85,48,33	190,69,29	0.0180417	0.22,0.081,0.221	0.23,0.317,0.431	-0.152	SE
10714	ENSG00000257621	PSMA3-AS1	chr14	12,19,29	107,96,112	36,27,23	69,47,33	5.96232e-06	0.058,0.097,0.124	0.222,0.239,0.275	-0.152	A3SS
11263	ENSG00000214655	ZSWIM8	chr10	77,81,76	0,11,6	51,48,34	12,5,12	0.0237716	1.0,0.835,0.897	0.745,0.869,0.661	0.152	A3SS
34243	ENSG00000136536	MARCH7	chr2	61,44,40	259,267,231	81,45,37	192,132,37	0.00102945	0.13,0.095,0.099	0.211,0.178,0.389	-0.151	SE
63441	ENSG00000156735	BAG4	chr8	142,197,102	11,30,20	126,101,20	34,26,8	0.0472671	0.882,0.792,0.748	0.683,0.693,0.592	0.151	SE
4657	ENSG00000171606	ZNF274	chr19	73,71,48	204,228,156	8,11,22	166,113,87	0.00020482	0.303,0.274,0.272	0.055,0.106,0.235	0.151	MXE
39	ENSG00000129219	PLD2	chr17	122,142,75	32,27,15	123,98,11	16,3,0	0.00470184	0.758,0.812,0.804	0.863,0.964,1.0	-0.151	A5SS
2328	ENSG00000169062	UPF3A	chr13	35,32,27	51,74,50	23,7,0	64,64,36	0.000439147	0.261,0.182,0.217	0.156,0.053,0.0	0.15	SE
51398	ENSG00000185009	AP3M1	chr10	155,212,182	28,56,42	250,117,53	26,19,1	0.0228006	0.751,0.673,0.702	0.839,0.77,0.966	-0.15	SE
78651	ENSG00000163528	CHCHD4	chr3	19,38,8	36,37,13	8,1,3	24,43,8	0.000459018	0.198,0.325,0.224	0.135,0.011,0.15	0.15	SE
83415	ENSG00000163131	CTSS	chr1	17,14,2	41,70,26	30,13,21	58,31,20	0.0333415	0.187,0.1,0.041	0.223,0.188,0.368	-0.15	SE
3699	ENSG00000109861	CTSC	chr11	943,460,1374	450,196,599	428,517,54	129,136,5	0.0131714	0.625,0.651,0.646	0.725,0.751,0.896	-0.15	MXE
10199	ENSG00000188313	PLSCR1	chr3	811,880,746	66,60,105	395,313,596	109,62,129	8.98572e-09	0.866,0.885,0.788	0.655,0.726,0.708	0.15	MXE
464	ENSG00000071894	CPSF1	chr8	4,6,1	37,61,14	9,7,2	24,17,5	0.0221477	0.067,0.061,0.045	0.199,0.214,0.209	-0.15	RI
1921	ENSG00000206503	HLA-A	chr6	6318,7102,5455	3211,6228,2577	10266,2469,3137	10192,3282,3191	0.000331988	0.666,0.536,0.682	0.505,0.433,0.499	0.149	MXE
5914	ENSG00000186470	BTN3A2	chr6	11,9,0	25,16,4	4,0,1	35,11,10	0.0235428	0.286,0.338,0.0	0.094,0.0,0.083	0.149	A3SS
47205	ENSG00000128271	ADORA2A	chr22	102,48,78	71,59,73	36,14,17	48,22,59	0.0259527	0.457,0.323,0.385	0.305,0.272,0.144	0.148	SE
50490	ENSG00000125107	CNOT1	chr16	256,265,138	35,33,7	229,123,83	60,28,21	0.00125706	0.811,0.825,0.921	0.692,0.721,0.699	0.148	SE
56489	ENSG00000247774	PCED1B-AS1	chr12	42,35,75	3,4,13	22,11,2	0,1,0	0.00240166	0.865,0.8,0.725	1.0,0.834,1.0	-0.148	SE
61361	ENSG00000197818	SLC9A8	chr20	187,131,168	81,111,123	291,140,74	115,56,18	0.0393568	0.652,0.489,0.525	0.672,0.67,0.769	-0.148	SE
78425	ENSG00000197249	SERPINA1	chr14	3414,2664,2969	3361,2761,2214	2275,1182,113	2958,1604,472	0.0016024	0.378,0.366,0.445	0.315,0.306,0.125	0.148	SE
391	ENSG00000171469	ZNF561	chr19	4,36,5	63,58,40	4,1,3	98,34,36	0.012951	0.068,0.417,0.126	0.045,0.033,0.088	0.148	MXE
794	ENSG00000029363	BCLAF1	chr6	179,185,114	35,36,26	153,123,40	44,51,18	0.0223619	0.534,0.535,0.496	0.438,0.351,0.333	0.148	A3SS
640	ENSG00000120265	PCMT1	chr6	273,229,243	212,323,179	350,127,112	433,325,198	0.0175213	0.495,0.351,0.508	0.381,0.229,0.301	0.148	A5SS
6508	ENSG00000087266	SH3BP2	chr4	22,16,8	56,47,36	2,2,1	28,33,6	0.00182027	0.277,0.249,0.178	0.065,0.056,0.14	0.148	A5SS
6665	ENSG00000172785	CBWD1	chr9	60,111,27	7,5,1	85,43,32	10,8,13	0.0275694	0.868,0.945,0.954	0.867,0.805,0.654	0.147	SE
21916	ENSG00000064419	TNPO3	chr7	29,40,17	203,180,157	59,31,41	125,78,45	5.22413e-07	0.064,0.097,0.05	0.185,0.161,0.305	-0.147	SE
61623	ENSG00000172269	DPAGT1	chr11	87,171,113	6,6,0	138,79,34	8,8,8	0.0418572	0.865,0.927,1.0	0.884,0.814,0.653	0.147	SE
62136	ENSG00000136738	STAM	chr10	35,21,30	6,5,4	25,32,38	2,2,0	0.0217368	0.795,0.736,0.833	0.892,0.914,1.0	-0.147	SE
886	ENSG00000124588	NQO2	chr6	408,138,217	77,22,69	421,121,132	33,18,8	0.001832	0.721,0.754,0.606	0.862,0.767,0.89	-0.146	SE
29758	ENSG00000172890	NADSYN1	chr11	2,11,17	39,21,31	23,7,13	22,10,15	0.0332383	0.023,0.196,0.203	0.327,0.245,0.287	-0.146	SE
32232	ENSG00000100038	TOP3B	chr22	142,102,77	1,6,2	115,98,12	20,3,2	0.0295232	0.984,0.88,0.943	0.713,0.934,0.722	0.146	SE
4867	ENSG00000168385	SEPTIN2	chr2	140,166,103	1294,1545,997	178,116,132	844,455,220	1.98317e-07	0.089,0.088,0.085	0.16,0.187,0.352	-0.146	A3SS
6934	ENSG00000122678	POLM	chr7	15,13,2	22,26,4	0,4,0	26,8,4	0.00266832	0.246,0.193,0.193	0.0,0.193,0.0	0.146	RI
40097	ENSG00000005810	MYCBP2	chr13	6,7,7	11,35,18	0,2,1	21,13,10	0.00553659	0.267,0.118,0.206	0.0,0.093,0.063	0.145	SE
62562	ENSG00000167207	NOD2	chr16	60,100,41	233,430,246	88,83,39	223,182,32	0.00127091	0.115,0.105,0.078	0.166,0.187,0.381	-0.145	SE
69595	ENSG00000127314	RAP1B	chr12	4,14,26	84,97,146	53,52,11	136,71,34	3.75403e-06	0.026,0.075,0.091	0.18,0.292,0.154	-0.145	SE
1637	ENSG00000136643	RPS6KC1	chr1	148,144,111	141,159,84	43,51,23	65,83,44	0.0138544	0.507,0.471,0.565	0.394,0.376,0.339	0.145	MXE
2626	ENSG00000000938	FGR	chr1	177,151,120	317,254,224	244,126,53	235,140,46	0.000218122	0.505,0.521,0.495	0.655,0.622,0.678	-0.145	MXE
17412	ENSG00000131473	ACLY	chr17	299,428,240	28,63,44	222,202,18	81,45,8	0.00205575	0.899,0.85,0.82	0.695,0.789,0.652	0.144	SE
20961	ENSG00000204642	HLA-F	chr6	382,293,198	31,35,18	652,178,165	125,41,70	1.88592e-05	0.91,0.873,0.9	0.81,0.781,0.659	0.144	SE
48579	ENSG00000122644	ARL4A	chr7	56,39,67	47,59,72	32,28,7	66,55,20	0.0351751	0.423,0.289,0.364	0.23,0.238,0.177	0.144	SE
63848	ENSG00000101391	CDK5RAP1	chr20	166,228,202	11,11,6	207,119,38	15,17,8	0.0335027	0.862,0.896,0.933	0.852,0.744,0.664	0.144	SE
75322	ENSG00000215126	CBWD6	chr9	22,14,14	0,5,4	10,18,2	2,0,0	0.042002	1.0,0.639,0.689	0.76,1.0,1.0	-0.144	SE
4808	ENSG00000177119	ANO6	chr12	586,639,357	69,66,62	178,129,52	45,42,18	2.55499e-05	0.86,0.875,0.807	0.742,0.69,0.677	0.144	MXE
7184	ENSG00000129197	RPAIN	chr17	209,456,154	28,54,25	352,153,197	40,4,7	0.0164507	0.73,0.753,0.69	0.761,0.933,0.91	-0.144	A3SS
4878	ENSG00000072849	DERL2	chr17	101,106,96	23,32,12	220,83,153	27,12,3	0.0319535	0.685,0.621,0.798	0.801,0.774,0.962	-0.144	RI
34163	ENSG00000163319	MRPS18C	chr4	941,968,1013	67,109,53	1248,576,303	145,105,119	0.000222538	0.9,0.851,0.925	0.847,0.779,0.62	0.143	SE
47946	ENSG00000137965	IFI44	chr1	30,102,63	2,3,0	27,68,66	2,7,15	0.00138679	0.887,0.947,1.0	0.875,0.835,0.696	0.143	SE
63105	ENSG00000140105	WARS	chr14	63,32,17	214,123,140	87,51,49	114,131,83	7.92782e-05	0.158,0.142,0.072	0.328,0.199,0.274	-0.143	SE
3501	ENSG00000005059	MCUB	chr4	232,142,74	231,148,98	37,21,7	65,48,14	0.0219983	0.533,0.522,0.462	0.393,0.332,0.363	0.143	MXE
3049	ENSG00000164733	CTSB	chr8	300,164,138	1009,598,388	177,167,118	213,223,177	2.34524e-12	0.136,0.127,0.158	0.305,0.283,0.26	-0.142	SE
24926	ENSG00000110200	ANAPC15	chr11	174,176,138	5,8,20	102,86,32	17,22,6	0.00207195	0.957,0.934,0.815	0.793,0.714,0.773	0.142	SE
11048	ENSG00000099991	CABIN1	chr22	43,30,30	0,9,8	23,10,8	0,2,0	0.0232781	1.0,0.637,0.664	1.0,0.725,1.0	-0.141	SE
52716	ENSG00000136682	CBWD2	chr2	118,186,109	6,31,7	233,111,50	47,25,17	0.00786006	0.938,0.822,0.923	0.792,0.774,0.693	0.141	SE
13338	ENSG00000107290	SETX	chr9	86,51,48	90,85,80	27,17,11	98,56,28	0.001133	0.377,0.275,0.275	0.148,0.161,0.199	0.14	SE
7816	ENSG00000031003	FAM13B	chr5	245,262,199	84,63,39	202,174,86	30,32,2	0.0305296	0.642,0.719,0.759	0.806,0.77,0.964	-0.14	MXE
78435	ENSG00000197249	SERPINA1	chr14	3853,2912,3162	3361,2761,2214	2479,1303,170	2958,1604,472	0.00107176	0.404,0.384,0.458	0.331,0.324,0.175	0.139	SE
44551	ENSG00000174652	ZNF266	chr19	67,2,13	13,0,4	12,40,15	1,2,0	0.025224	0.731,1.0,0.632	0.864,0.914,1.0	-0.138	SE
49233	ENSG00000183597	TANGO2	chr22	146,158,95	11,21,5	195,93,47	31,20,12	0.0333171	0.883,0.81,0.915	0.781,0.725,0.689	0.138	SE
74661	ENSG00000102710	SUPT20H	chr13	163,93,122	18,9,12	115,95,31	40,20,8	0.000897556	0.88,0.893,0.891	0.699,0.793,0.758	0.138	SE
6423	ENSG00000196151	WDSUB1	chr2	206,186,118	212,159,92	103,93,36	68,46,13	0.0369912	0.489,0.535,0.558	0.599,0.666,0.732	-0.138	MXE
6682	ENSG00000136717	BIN1	chr2	71,103,68	138,186,127	34,29,5	107,102,32	0.00730216	0.307,0.323,0.315	0.215,0.197,0.118	0.138	MXE
11878	ENSG00000214063	TSPAN4	chr11	63,40,59	182,139,184	7,19,20	102,85,114	0.0116253	0.34,0.3,0.323	0.093,0.249,0.207	0.138	MXE
23829	ENSG00000165630	PRPF18	chr10	67,30,60	77,98,86	11,6,22	91,64,42	0.00285449	0.325,0.145,0.279	0.063,0.049,0.225	0.137	SE
2889	ENSG00000101307	SIRPB1	chr20	399,361,178	377,311,94	230,376,98	122,174,32	0.0299613	0.367,0.389,0.51	0.508,0.542,0.627	-0.137	MXE
3506	ENSG00000108509	CAMTA2	chr17	0,5,5	86,60,10	16,10,2	35,29,9	0.0164939	0.0,0.097,0.391	0.37,0.307,0.222	-0.137	MXE
4874	ENSG00000068079	IFI35	chr17	148,200,120	51,117,53	137,123,65	122,129,36	0.0244247	0.736,0.622,0.685	0.519,0.478,0.635	0.137	A5SS
20219	ENSG00000154710	RABGEF1	chr7	31,31,48	90,96,88	85,40,55	102,49,58	0.000537982	0.149,0.141,0.217	0.298,0.293,0.325	-0.136	SE
20220	ENSG00000154710	RABGEF1	chr7	63,81,92	85,92,126	168,86,94	91,54,96	0.0157927	0.274,0.309,0.271	0.484,0.447,0.332	-0.136	SE
61649	ENSG00000117859	OSBPL9	chr1	137,123,165	7,13,10	118,112,49	28,37,6	0.000146129	0.94,0.882,0.929	0.77,0.706,0.866	0.136	SE
2992	ENSG00000099956	SMARCB1	chr22	30,9,1	67,24,18	0,3,0	12,14,13	0.00585121	0.275,0.241,0.045	0.0,0.154,0.0	0.136	A5SS
12601	ENSG00000100330	MTMR3	chr22	548,478,358	65,60,52	377,214,98	58,53,45	0.0350793	0.829,0.821,0.798	0.789,0.699,0.556	0.135	SE
5061	ENSG00000144635	DYNC1LI1	chr3	65,70,71	66,74,63	147,95,95	83,63,46	0.0110219	0.478,0.468,0.511	0.622,0.583,0.657	-0.135	MXE
2608	ENSG00000010295	IFFO1	chr12	90,115,93	35,50,56	144,75,8	45,10,2	0.0198591	0.716,0.693,0.62	0.758,0.88,0.797	-0.135	A3SS
11093	ENSG00000049656	CLPTM1L	chr5	3,1,0	13,36,19	3,6,1	21,12,3	0.0402972	0.149,0.021,0.0	0.098,0.275,0.202	-0.135	A3SS
5773	ENSG00000214293	APTR	chr7	37,19,7	0,2,0	14,32,11	2,6,0	0.0201449	1.0,0.77,1.0	0.711,0.653,1.0	0.135	A5SS
12535	ENSG00000110324	IL10RA	chr11	459,359,387	627,716,714	140,88,26	479,377,185	9.64505e-13	0.282,0.212,0.225	0.135,0.111,0.07	0.134	SE
13827	ENSG00000099622	CIRBP	chr19	40,29,26	159,205,156	80,38,30	117,129,47	3.66035e-05	0.125,0.074,0.086	0.279,0.143,0.265	-0.134	SE
36819	ENSG00000090060	PAPOLA	chr14	244,207,178	33,15,10	148,120,75	24,24,25	0.00369695	0.839,0.907,0.926	0.813,0.779,0.679	0.134	SE
61833	ENSG00000111596	CNOT2	chr12	508,644,495	40,59,48	633,317,161	50,82,49	0.0354464	0.865,0.846,0.838	0.864,0.661,0.623	0.134	SE
77360	ENSG00000198715	GLMP	chr1	532,335,307	27,17,9	609,520,256	45,65,40	0.000187707	0.879,0.879,0.926	0.833,0.747,0.702	0.134	SE
6450	ENSG00000105053	VRK3	chr19	187,165,131	267,177,101	216,140,67	544,224,102	0.0245282	0.51,0.58,0.658	0.371,0.481,0.493	0.134	MXE
6605	ENSG00000142186	SCYL1	chr11	91,79,40	273,205,121	44,40,21	87,57,23	0.0192526	0.199,0.223,0.198	0.274,0.344,0.405	-0.134	A3SS
2472	ENSG00000110075	PPP6R3	chr11	100,84,101	21,22,19	85,43,12	5,6,0	0.0140413	0.806,0.769,0.823	0.937,0.862,1.0	-0.134	A5SS
42294	ENSG00000151881	TMEM267	chr5	106,130,95	0,2,5	142,95,15	16,4,1	0.0202861	1.0,0.948,0.842	0.713,0.869,0.808	0.133	SE
51757	ENSG00000141644	MBD1	chr18	259,337,213	91,117,107	228,160,126	162,113,79	0.00152663	0.658,0.661,0.574	0.487,0.489,0.519	0.133	SE
59290	ENSG00000081692	JMJD4	chr1	121,238,106	18,30,13	117,76,30	3,5,1	0.0027107	0.772,0.8,0.805	0.952,0.885,0.938	-0.133	SE
1863	ENSG00000055917	PUM2	chr2	60,43,39	130,217,145	32,9,3	161,119,37	0.0133556	0.333,0.176,0.225	0.177,0.076,0.081	0.133	MXE
12903	ENSG00000176148	TCP11L1	chr11	43,12,4	82,54,29	1,3,0	59,14,6	0.000434997	0.306,0.157,0.104	0.014,0.153,0.0	0.133	MXE
10032	ENSG00000101084	RAB5IF	chr20	60,24,12	245,76,42	18,19,19	33,22,34	0.00916412	0.123,0.154,0.141	0.239,0.332,0.243	-0.132	SE
37732	ENSG00000108433	GOSR2	chr17	170,215,140	30,34,24	221,124,51	23,7,2	0.015015	0.75,0.77,0.756	0.836,0.904,0.931	-0.132	SE
50979	ENSG00000104312	RIPK2	chr8	1042,605,1173	296,280,506	764,174,560	341,162,383	0.0441548	0.635,0.516,0.534	0.525,0.346,0.419	0.132	SE
73053	ENSG00000132254	ARFIP2	chr11	55,27,42	135,191,74	21,11,0	118,93,15	0.018429	0.214,0.086,0.275	0.106,0.073,0.0	0.132	SE
81866	ENSG00000162735	PEX19	chr1	225,182,134	15,11,3	147,107,25	26,7,6	0.0362171	0.896,0.905,0.963	0.765,0.898,0.706	0.132	SE
2991	ENSG00000100889	PCK2	chr14	982,1222,1035	19,52,40	1667,624,226	133,41,31	5.18471e-06	0.941,0.88,0.89	0.796,0.826,0.694	0.132	A3SS
4480	ENSG00000155463	OXA1L	chr14	37,31,37	283,320,239	197,85,74	467,199,107	0	0.056,0.042,0.065	0.16,0.162,0.238	-0.132	RI
45526	ENSG00000096746	HNRNPH3	chr10	2270,2556,2146	175,264,231	2405,1311,512	311,227,185	0.00251363	0.871,0.834,0.828	0.801,0.75,0.59	0.131	SE
63883	ENSG00000154099	DNAAF1	chr16	35,38,29	71,63,106	21,7,109	26,8,121	0.0132298	0.233,0.271,0.144	0.333,0.351,0.357	-0.131	SE
82375	ENSG00000105483	CARD8	chr19	138,96,156	14,11,9	97,88,14	19,19,3	0.0223374	0.85,0.834,0.909	0.746,0.727,0.728	0.131	SE
10995	ENSG00000105397	TYK2	chr19	125,187,95	408,457,316	244,102,51	428,224,62	0.0148047	0.269,0.329,0.265	0.406,0.353,0.497	-0.131	MXE
16542	ENSG00000176731	RBIS	chr8	90,1,82	147,152,107	1,2,32	235,181,101	0.000356271	0.248,0.004,0.293	0.002,0.006,0.146	0.13	SE
78440	ENSG00000197249	SERPINA1	chr14	1151,912,1426	1007,680,687	513,192,84	691,366,68	0.00411324	0.323,0.358,0.464	0.236,0.179,0.34	0.13	SE
3572	ENSG00000117682	DHDDS	chr1	159,141,71	105,106,72	219,120,50	93,48,28	0.00821047	0.596,0.564,0.49	0.696,0.709,0.635	-0.13	MXE
2785	ENSG00000145979	TBC1D7	chr6	60,53,76	10,4,23	42,39,54	2,4,0	0.0030513	0.813,0.906,0.705	0.938,0.876,1.0	-0.13	A3SS
4320	ENSG00000086730	LAT2	chr7	440,577,394	190,217,265	296,133,127	100,32,30	0.0206407	0.612,0.645,0.503	0.669,0.739,0.743	-0.13	A5SS
10832	ENSG00000100281	HMGXB4	chr22	115,116,133	69,75,63	192,109,88	78,37,24	0.0410009	0.485,0.467,0.544	0.582,0.625,0.675	-0.129	SE
39746	ENSG00000186635	ARAP1	chr11	663,878,442	80,94,82	425,420,101	21,19,6	5.00194e-06	0.789,0.808,0.708	0.901,0.909,0.883	-0.129	SE
50406	ENSG00000165813	CCDC186	chr10	57,81,25	57,59,36	52,28,20	134,52,30	0.00787468	0.353,0.428,0.275	0.175,0.227,0.267	0.129	SE
10096	ENSG00000126391	FRMD8	chr11	30,30,17	122,166,72	15,20,14	39,34,31	0.0225711	0.174,0.134,0.168	0.248,0.335,0.279	-0.129	MXE
1067	ENSG00000178104	PDE4DIP	chr1	61,100,33	133,130,79	79,17,60	49,20,49	0.000867119	0.125,0.194,0.115	0.335,0.21,0.277	-0.129	A5SS
5940	ENSG00000114030	KPNA1	chr3	38,40,44	1,17,2	60,26,12	0,3,0	0.0321488	0.954,0.564,0.924	1.0,0.826,1.0	-0.128	SE
44393	ENSG00000116001	TIA1	chr2	12,7,9	120,89,59	33,22,5	83,44,25	0.000123105	0.065,0.052,0.096	0.216,0.258,0.122	-0.128	SE
74133	ENSG00000026508	CD44	chr11	106,226,264	156,404,272	525,189,131	463,192,70	0.0240052	0.268,0.231,0.343	0.379,0.346,0.502	-0.128	SE
81425	ENSG00000183621	ZNF438	chr10	22,23,35	136,133,125	56,48,58	117,131,79	0.000127717	0.089,0.094,0.144	0.224,0.181,0.307	-0.128	SE
54441	ENSG00000116977	LGALS8	chr1	221,291,166	95,85,48	219,175,126	124,124,55	0.0185674	0.558,0.65,0.653	0.49,0.434,0.555	0.127	SE
77750	ENSG00000120616	EPC1	chr10	8,18,21	46,55,41	1,2,6	70,44,28	0.000172233	0.106,0.183,0.26	0.01,0.03,0.128	0.127	SE
599	ENSG00000119397	CNTRL	chr9	82,62,55	64,49,31	56,59,21	30,11,9	0.0487762	0.639,0.636,0.71	0.721,0.881,0.763	-0.127	MXE
11365	ENSG00000169375	SIN3A	chr15	149,156,104	110,135,76	204,118,29	89,59,13	0.00918363	0.516,0.476,0.518	0.643,0.611,0.637	-0.127	MXE
8110	ENSG00000167930	FAM234A	chr16	53,60,40	4,12,12	65,32,19	3,3,0	0.0115446	0.918,0.809,0.739	0.948,0.9,1.0	-0.127	A3SS
1099	ENSG00000124155	PIGT	chr20	244,261,155	39,38,23	276,161,60	28,13,0	0.049186	0.765,0.782,0.778	0.837,0.866,1.0	-0.126	SE
4908	ENSG00000115317	HTRA2	chr2	140,177,100	29,33,9	161,100,50	15,1,3	0.00494883	0.746,0.766,0.871	0.867,0.984,0.91	-0.126	SE
39207	ENSG00000007255	TRAPPC6A	chr19	133,117,116	5,5,4	99,68,24	16,4,6	0.0123708	0.948,0.942,0.952	0.81,0.921,0.733	0.126	SE
62954	ENSG00000205629	LCMT1	chr16	72,82,23	109,101,99	45,0,5	118,73,25	0.00385084	0.24,0.28,0.1	0.155,0.0,0.087	0.126	SE
67913	ENSG00000165501	LRR1	chr14	33,28,28	59,65,46	21,11,4	89,45,17	0.0133221	0.279,0.229,0.296	0.14,0.145,0.14	0.126	SE
79072	ENSG00000110756	HPS5	chr11	56,79,39	19,10,2	89,62,53	0,2,6	0.00981653	0.66,0.839,0.928	1.0,0.953,0.853	-0.126	SE
442	ENSG00000160408	ST6GALNAC6	chr9	214,95,83	162,62,61	105,44,14	109,64,19	0.0237853	0.38,0.415,0.387	0.309,0.242,0.254	0.126	MXE
5286	ENSG00000100263	RHBDD3	chr22	144,160,98	2,10,4	100,107,36	6,10,13	0.0255432	0.981,0.918,0.945	0.921,0.883,0.661	0.126	MXE
13072	ENSG00000081237	PTPRC	chr1	25,35,27	328,252,148	52,28,113	158,244,233	0.0220348	0.089,0.15,0.189	0.296,0.128,0.382	-0.126	MXE
4013	ENSG00000128604	IRF5	chr7	260,157,133	126,117,96	280,122,37	275,104,54	0.0427057	0.61,0.504,0.512	0.435,0.471,0.342	0.126	A3SS
7102	ENSG00000170791	CHCHD7	chr8	42,27,25	87,114,76	87,73,75	178,95,102	0.0092744	0.272,0.155,0.203	0.274,0.373,0.362	-0.126	A3SS
9952	ENSG00000102710	SUPT20H	chr13	249,159,176	20,15,16	208,152,34	43,19,14	0.0133931	0.909,0.895,0.899	0.796,0.866,0.662	0.126	A3SS
43861	ENSG00000168958	MFF	chr2	48,71,75	6,21,11	106,50,22	4,1,3	0.00217002	0.851,0.707,0.83	0.95,0.973,0.84	-0.125	SE
57753	ENSG00000119314	PTBP3	chr9	526,542,446	46,59,25	717,335,96	64,68,26	0.0428011	0.843,0.812,0.893	0.84,0.698,0.634	0.125	SE
79712	ENSG00000113916	BCL6	chr3	1311,399,191	108,56,22	1614,277,25	75,16,0	0.00136412	0.851,0.771,0.804	0.91,0.891,1.0	-0.125	SE
7643	ENSG00000105197	TIMM50	chr19	45,93,40	104,148,83	23,18,6	100,82,14	0.0149726	0.345,0.433,0.369	0.218,0.211,0.342	0.125	MXE
2535	ENSG00000112511	PHF1	chr6	139,98,56	4,1,8	23,34,45	10,9,1	0.0123113	0.971,0.99,0.873	0.693,0.787,0.978	0.125	A3SS
3812	ENSG00000100908	EMC9	chr14	11,11,4	19,21,10	5,2,1	19,30,18	0.00343847	0.198,0.182,0.146	0.101,0.028,0.023	0.125	A3SS
1937	ENSG00000206503	HLA-A	chr6	6998,6789,3173	10480,12256,10117	16022,5126,4903	19130,5220,6841	0.0034709	0.4,0.356,0.239	0.456,0.495,0.417	-0.124	MXE
4967	ENSG00000213339	QTRT1	chr19	23,35,38	35,69,38	11,12,2	54,36,9	0.0036311	0.197,0.159,0.271	0.07,0.11,0.076	0.124	RI
811	ENSG00000091039	OSBPL8	chr12	61,13,20	219,33,33	5,3,5	18,51,22	0.0406938	0.183,0.24,0.327	0.182,0.045,0.154	0.123	SE
49875	ENSG00000153914	SREK1	chr5	78,145,96	6,4,4	105,98,53	13,13,8	0.00897129	0.87,0.949,0.925	0.806,0.795,0.773	0.123	SE
61768	ENSG00000160201	U2AF1	chr21	19,24,13	1,3,4	15,11,5	2,0,0	0.0440248	0.929,0.847,0.692	0.838,1.0,1.0	-0.123	SE
63113	ENSG00000140105	WARS	chr14	16,531,11	1587,1108,991	620,399,259	1704,808,716	0	0.006,0.234,0.007	0.188,0.24,0.188	-0.123	SE
78446	ENSG00000197249	SERPINA1	chr14	1122,1045,1481	1007,680,687	555,223,94	691,366,68	0.0206909	0.328,0.403,0.486	0.261,0.211,0.377	0.123	SE
82804	ENSG00000078674	PCM1	chr8	208,94,100	0,6,3	111,72,34	6,10,4	0.0104403	1.0,0.873,0.936	0.891,0.76,0.789	0.123	SE
1481	ENSG00000011275	RNF216	chr7	2,9,1	12,15,4	2,0,0	7,9,18	0.00535552	0.1,0.286,0.143	0.16,0.0,0.0	0.123	MXE
64726	ENSG00000139644	TMBIM6	chr12	125,59,83	216,190,125	103,63,17	107,47,26	0.0144683	0.225,0.135,0.25	0.326,0.402,0.247	-0.122	SE
81362	ENSG00000164509	IL31RA	chr5	7,11,25	0,6,2	19,4,9	0,1,0	0.0115026	1.0,0.41,0.826	1.0,0.602,1.0	-0.122	SE
537	ENSG00000134313	KIDINS220	chr2	150,206,186	184,251,131	136,128,53	253,208,82	0.0283731	0.465,0.467,0.603	0.365,0.397,0.408	0.122	MXE
2092	ENSG00000092871	RFFL	chr17	478,346,267	18,27,17	176,73,169	40,17,11	0.00168842	0.945,0.892,0.91	0.739,0.734,0.908	0.122	MXE
5230	ENSG00000137500	CCDC90B	chr11	238,193,169	185,161,108	398,143,55	465,158,77	0.00508421	0.531,0.514,0.58	0.43,0.444,0.386	0.122	MXE
7996	ENSG00000082212	ME2	chr18	172,72,64	417,266,180	6,49,25	60,215,111	0.0379922	0.363,0.272,0.329	0.121,0.239,0.237	0.122	MXE
13826	ENSG00000130695	CEP85	chr1	17,15,8	81,110,61	10,4,0	127,83,2	0.0461852	0.219,0.154,0.149	0.095,0.06,0.0	0.122	MXE
17446	ENSG00000171928	TVP23B	chr17	82,97,69	11,30,16	99,59,45	2,7,7	0.0159178	0.839,0.693,0.751	0.972,0.855,0.818	-0.121	SE
31639	ENSG00000175193	PARL	chr3	282,379,237	163,213,144	440,287,113	169,114,32	0.00627426	0.523,0.53,0.51	0.622,0.614,0.691	-0.121	SE
73341	ENSG00000179409	GEMIN4	chr17	13,13,7	119,102,77	18,13,5	44,42,13	0.0017331	0.062,0.072,0.053	0.2,0.159,0.19	-0.121	SE
554	ENSG00000144744	UBA3	chr3	169,138,99	168,209,86	149,79,30	270,139,55	0.0432283	0.504,0.4,0.537	0.358,0.364,0.355	0.121	MXE
5730	ENSG00000163319	MRPS18C	chr4	406,398,417	268,375,308	494,256,112	476,281,216	0.047145	0.574,0.485,0.546	0.48,0.447,0.315	0.121	MXE
2046	ENSG00000214941	ZSWIM7	chr17	25,26,29	70,94,80	46,23,30	88,39,29	0.0303222	0.161,0.129,0.163	0.219,0.24,0.357	-0.121	RI
34208	ENSG00000160326	SLC2A6	chr9	2822,2579,2557	423,528,488	2639,679,1116	213,90,69	2.24585e-07	0.749,0.686,0.701	0.847,0.771,0.878	-0.12	SE
75525	ENSG00000186908	ZDHHC17	chr12	71,54,35	104,95,59	28,27,5	78,81,28	0.0120899	0.283,0.247,0.255	0.172,0.161,0.093	0.12	SE
371	ENSG00000169062	UPF3A	chr13	103,147,88	36,26,20	99,99,47	21,7,0	0.0278966	0.735,0.846,0.81	0.82,0.932,1.0	-0.12	MXE
11008	ENSG00000105483	CARD8	chr19	22,42,103	72,132,156	64,51,26	72,88,17	0.0304688	0.093,0.097,0.182	0.23,0.163,0.34	-0.12	A3SS
3763	ENSG00000037474	NSUN2	chr5	577,539,352	273,324,185	87,194,270	102,141,201	0.0213569	0.605,0.547,0.58	0.382,0.5,0.494	0.119	MXE
8612	ENSG00000122958	VPS26A	chr10	147,115,118	341,334,302	322,223,184	489,289,295	5.12832e-05	0.269,0.227,0.25	0.359,0.397,0.347	-0.119	MXE
8816	ENSG00000112078	KCTD20	chr6	215,204,127	241,226,130	140,92,110	116,51,67	0.011192	0.534,0.537,0.556	0.608,0.698,0.678	-0.119	MXE
13866	ENSG00000148358	GPR107	chr9	115,125,83	184,119,118	65,38,27	186,78,54	0.00678538	0.312,0.432,0.338	0.202,0.261,0.266	0.118	SE
69727	ENSG00000175309	PHYKPL	chr5	284,204,133	39,39,25	126,108,86	12,11,4	0.0317007	0.782,0.72,0.723	0.838,0.828,0.914	-0.118	SE
81884	ENSG00000167081	PBX3	chr9	42,17,18	2,0,5	12,22,14	1,0,0	0.032797	0.889,1.0,0.579	0.821,1.0,1.0	-0.118	SE
871	ENSG00000052795	FNIP2	chr4	119,62,291	107,75,323	125,83,164	198,158,280	0.00459306	0.544,0.47,0.491	0.404,0.36,0.386	0.118	MXE
8173	ENSG00000173889	PHC3	chr3	10,18,10	53,61,28	6,3,2	77,31,24	0.00786783	0.132,0.192,0.223	0.059,0.072,0.063	0.118	MXE
1587	ENSG00000013441	CLK1	chr2	700,669,685	49,43,17	998,570,526	34,15,7	0.0392064	0.671,0.69,0.852	0.808,0.845,0.915	-0.118	A3SS
2393	ENSG00000100949	RABGGTA	chr14	14,2,3	80,132,49	10,14,18	77,49,38	0.00115142	0.116,0.011,0.044	0.088,0.176,0.261	-0.118	A3SS
8117	ENSG00000104164	BLOC1S6	chr15	130,153,126	10,9,1	165,54,74	17,13,8	0.018174	0.893,0.916,0.988	0.862,0.727,0.856	0.117	SE
71939	ENSG00000170266	GLB1	chr3	78,30,23	123,113,51	34,17,1	141,103,49	0.000636323	0.244,0.119,0.187	0.11,0.078,0.01	0.117	SE
2615	ENSG00000000938	FGR	chr1	353,358,229	40,33,52	292,222,99	91,79,35	6.22664e-07	0.912,0.927,0.837	0.79,0.767,0.768	0.117	MXE
3539	ENSG00000145979	TBC1D7	chr6	474,371,602	167,116,187	319,244,239	180,134,185	2.50133e-06	0.806,0.824,0.825	0.722,0.727,0.654	0.117	MXE
7775	ENSG00000183696	UPP1	chr7	157,155,163	107,134,176	152,87,34	209,108,54	0.036465	0.543,0.484,0.429	0.371,0.395,0.338	0.117	MXE
14198	ENSG00000112096	SOD2	chr6	58305,68863,71818	27778,47363,36748	67623,20969,68409	71228,14403,71412	0.00030057	0.712,0.632,0.697	0.528,0.632,0.531	0.117	MXE
68078	ENSG00000161642	ZNF385A	chr12	259,432,196	8,11,14	305,348,94	17,30,22	0.00925328	0.938,0.948,0.868	0.894,0.845,0.667	0.116	SE
13835	ENSG00000134153	EMC7	chr15	812,1110,828	651,750,493	804,527,157	886,495,198	0.000235879	0.516,0.559,0.59	0.437,0.477,0.404	0.116	MXE
903	ENSG00000148187	MRRF	chr9	22,56,41	3,0,0	61,23,17	6,3,3	0.0115446	0.822,1.0,1.0	0.865,0.828,0.781	0.116	A3SS
25032	ENSG00000114956	DGUOK	chr2	89,80,62	187,183,120	78,44,8	324,187,110	4.93144e-06	0.202,0.189,0.216	0.114,0.111,0.037	0.115	SE
54981	ENSG00000172965	MIR4435-2HG	chr2	59,60,46	43,51,79	20,12,2	78,22,2	0.0321065	0.41,0.374,0.228	0.115,0.217,0.336	0.115	SE
73515	ENSG00000067066	SP100	chr2	234,305,281	9,14,8	363,239,57	21,21,17	0.00927349	0.945,0.936,0.959	0.92,0.884,0.691	0.115	SE
77966	ENSG00000166128	RAB8B	chr15	100,106,124	31,41,30	220,177,69	30,31,16	0.0363984	0.632,0.579,0.687	0.796,0.752,0.696	-0.115	SE
10394	ENSG00000023572	GLRX2	chr1	37,58,44	263,265,168	29,28,10	298,226,174	0.00192259	0.177,0.251,0.286	0.129,0.159,0.081	0.115	MXE
11124	ENSG00000013374	NUB1	chr7	113,171,95	88,160,119	73,66,26	123,102,40	0.0313045	0.486,0.44,0.37	0.304,0.323,0.324	0.115	MXE
13877	ENSG00000105483	CARD8	chr19	93,78,103	198,209,225	72,55,10	246,193,85	0.0167411	0.312,0.265,0.307	0.22,0.216,0.102	0.115	MXE
6656	ENSG00000138674	SEC31A	chr4	115,138,101	37,79,14	95,70,28	16,7,5	0.0409772	0.753,0.631,0.876	0.853,0.907,0.846	-0.115	A3SS
4146	ENSG00000096746	HNRNPH3	chr10	1042,1106,960	438,490,427	1276,737,338	388,217,57	0.000880497	0.647,0.635,0.634	0.717,0.723,0.82	-0.115	A5SS
715	ENSG00000115875	SRSF7	chr2	15,14,12	156,142,128	32,20,32	126,91,66	5.78089e-05	0.062,0.063,0.06	0.148,0.131,0.249	-0.114	SE
1103	ENSG00000124155	PIGT	chr20	323,338,208	39,38,23	355,225,77	28,13,0	0.0390032	0.791,0.803,0.805	0.853,0.888,1.0	-0.114	SE
18217	ENSG00000164961	WASHC5	chr8	60,75,68	15,10,27	65,21,12	0,2,4	0.0328039	0.737,0.84,0.638	1.0,0.88,0.678	-0.114	SE
6499	ENSG00000248323	LUCAT1	chr5	527,566,808	103,158,147	418,199,70	141,94,23	0.0014794	0.779,0.712,0.791	0.671,0.593,0.677	0.114	MXE
7983	ENSG00000109586	GALNT7	chr4	130,96,56	41,48,33	120,39,8	32,5,2	0.0465943	0.821,0.743,0.711	0.844,0.919,0.853	-0.114	MXE
25529	ENSG00000237298	TTN-AS1	chr2	166,182,110	92,101,64	173,57,39	131,49,52	0.0449859	0.395,0.394,0.383	0.323,0.296,0.213	0.113	SE
75888	ENSG00000163719	MTMR14	chr3	1121,825,561	240,182,74	213,251,324	67,76,103	0.00686321	0.696,0.69,0.788	0.609,0.618,0.607	0.113	SE
3573	ENSG00000132952	USPL1	chr13	78,75,49	98,96,97	161,89,7	125,76,5	0.00656887	0.21,0.207,0.144	0.301,0.281,0.319	-0.113	MXE
10781	ENSG00000119820	YIPF4	chr2	711,380,268	396,271,204	62,204,167	84,189,158	0.015677	0.595,0.535,0.519	0.377,0.469,0.464	0.113	MXE
5751	ENSG00000161813	LARP4	chr12	19,23,14	83,133,87	50,21,15	109,81,33	0.0131667	0.17,0.134,0.126	0.291,0.188,0.289	-0.113	A3SS
13833	ENSG00000006194	ZNF263	chr16	95,17,56	6,8,3	26,14,8	0,0,2	0.0377274	0.899,0.544,0.913	1.0,1.0,0.692	-0.112	SE
17777	ENSG00000107521	HPS1	chr10	703,726,718	255,267,235	1002,477,355	264,106,61	0.00275497	0.571,0.567,0.596	0.647,0.685,0.737	-0.112	SE
40911	ENSG00000182718	ANXA2	chr15	401,361,316	83,80,72	975,412,303	169,38,23	0.00254167	0.74,0.726,0.721	0.772,0.864,0.886	-0.112	SE
60020	ENSG00000083799	CYLD	chr16	158,173,135	6,7,8	143,116,114	5,14,29	0.0394813	0.932,0.928,0.898	0.937,0.812,0.673	0.112	SE
60931	ENSG00000188313	PLSCR1	chr3	2258,2490,2055	134,177,165	1035,888,1677	178,112,215	2.18712e-08	0.873,0.852,0.835	0.703,0.764,0.761	0.111	SE
13423	ENSG00000139697	SBNO1	chr12	138,234,174	128,180,131	121,125,44	184,133,56	0.014328	0.494,0.54,0.546	0.373,0.459,0.415	0.111	MXE
396	ENSG00000113240	CLK4	chr5	109,127,75	98,74,78	66,39,12	144,83,57	6.77937e-10	0.153,0.217,0.135	0.069,0.071,0.033	0.111	A3SS
19305	ENSG00000111325	OGFOD2	chr12	27,49,31	6,6,4	91,20,23	2,3,0	0.0296344	0.765,0.855,0.849	0.971,0.829,1.0	-0.11	SE
25037	ENSG00000114956	DGUOK	chr2	550,433,418	187,183,120	676,382,161	324,187,110	0.0173325	0.624,0.572,0.663	0.541,0.535,0.452	0.11	SE
51873	ENSG00000141002	TCF25	chr16	30,12,16	9,4,10	62,40,1	0,1,2	0.0328248	0.694,0.672,0.522	1.0,0.965,0.254	-0.11	SE
840	ENSG00000122882	ECD	chr10	384,208,315	393,244,370	533,284,242	451,222,134	0.00965661	0.505,0.471,0.47	0.552,0.571,0.653	-0.11	MXE
10447	ENSG00000167207	NOD2	chr16	331,392,224	201,255,185	258,188,45	247,183,60	0.0235418	0.622,0.606,0.548	0.511,0.507,0.429	0.11	MXE
2866	ENSG00000113161	HMGCR	chr5	722,811,401	80,110,74	657,598,207	184,131,49	0.000390006	0.814,0.782,0.725	0.634,0.689,0.672	0.109	SE
47021	ENSG00000150787	PTS	chr11	12,23,20	239,224,131	37,40,13	155,93,79	0.000137055	0.042,0.082,0.117	0.171,0.272,0.125	-0.109	SE
49232	ENSG00000183597	TANGO2	chr22	337,335,210	58,97,51	422,194,126	68,22,13	0.0193407	0.767,0.662,0.7	0.778,0.833,0.846	-0.109	SE
63063	ENSG00000187514	PTMA	chr2	293,263,264	22,11,12	333,149,102	24,13,36	0.0286637	0.903,0.943,0.939	0.906,0.889,0.664	0.109	SE
79228	ENSG00000170633	RNF34	chr12	72,52,53	134,118,76	66,21,10	148,125,35	0.0337968	0.272,0.234,0.326	0.236,0.104,0.166	0.109	SE
80846	ENSG00000018280	SLC11A1	chr2	5928,6735,4648	18,51,60	7468,2919,840	69,40,27	0.0338125	0.953,0.89,0.825	0.869,0.817,0.655	0.109	SE
319	ENSG00000182944	EWSR1	chr22	197,148,144	751,822,651	238,120,139	660,420,212	0.00495822	0.193,0.141,0.168	0.248,0.207,0.375	-0.109	MXE
4507	ENSG00000110075	PPP6R3	chr11	345,294,266	439,389,260	273,172,105	239,125,72	0.00743937	0.433,0.424,0.499	0.526,0.572,0.586	-0.109	MXE
6250	ENSG00000163660	CCNL1	chr3	436,362,299	368,334,307	642,270,322	371,204,156	0.00729881	0.461,0.439,0.413	0.555,0.488,0.598	-0.109	MXE
7821	ENSG00000031003	FAM13B	chr5	75,92,50	175,168,136	36,46,7	147,132,50	0.0437183	0.279,0.331,0.249	0.181,0.239,0.112	0.109	MXE
12077	ENSG00000169241	SLC50A1	chr1	31,19,14	171,146,94	49,32,16	133,112,59	0.00671225	0.167,0.126,0.141	0.289,0.24,0.231	-0.109	MXE
1598	ENSG00000197989	SNHG12	chr1	26,71,42	4,11,10	74,46,44	4,2,4	0.0343683	0.844,0.843,0.778	0.939,0.95,0.902	-0.109	A5SS
7854	ENSG00000104320	NBN	chr8	31,23,32	150,179,101	41,34,36	173,79,52	0.0485857	0.134,0.088,0.192	0.151,0.244,0.342	-0.108	SE
16056	ENSG00000104365	IKBKB	chr8	45,51,40	6,1,12	71,25,22	0,1,2	0.00446614	0.836,0.972,0.694	1.0,0.945,0.882	-0.108	SE
54898	ENSG00000105967	TFEC	chr7	766,750,503	128,160,120	625,375,308	237,120,104	0.000172478	0.791,0.748,0.726	0.625,0.664,0.652	0.108	SE
7458	ENSG00000165699	TSC1	chr9	86,105,58	105,102,95	60,35,22	150,72,34	0.0476654	0.425,0.481,0.355	0.265,0.305,0.368	0.108	MXE
12165	ENSG00000189223	PAX8-AS1	chr2	6,7,0	29,34,14	0,0,2	6,11,17	0.0264856	0.239,0.238,0.0	0.0,0.0,0.152	0.108	MXE
6790	ENSG00000009790	TRAF3IP3	chr1	13,12,15	0,0,2	20,6,39	5,0,8	0.0134386	1.0,1.0,0.843	0.741,1.0,0.777	0.108	A5SS
2781	ENSG00000113240	CLK4	chr5	259,202,147	94,102,78	195,112,32	147,72,64	0.000886426	0.295,0.232,0.223	0.168,0.191,0.071	0.107	SE
2997	ENSG00000062194	GPBP1	chr5	159,167,143	579,491,488	241,110,122	465,244,195	0.000107711	0.194,0.23,0.204	0.313,0.283,0.354	-0.107	SE
21242	ENSG00000145979	TBC1D7	chr6	1196,882,1435	158,116,178	842,569,598	178,131,174	1.96599e-06	0.831,0.832,0.84	0.754,0.738,0.691	0.107	SE
27431	ENSG00000161526	SAP30BP	chr17	249,275,324	925,1009,886	492,203,264	877,497,337	6.05263e-05	0.148,0.149,0.191	0.265,0.208,0.335	-0.107	SE
43711	ENSG00000126254	RBM42	chr19	235,225,100	50,41,20	17,62,48	4,3,1	0.0152369	0.765,0.792,0.776	0.747,0.935,0.971	-0.107	SE
79721	ENSG00000117500	TMED5	chr1	310,276,213	2235,1996,1455	884,455,142	2651,1474,381	0	0.095,0.094,0.099	0.201,0.189,0.219	-0.107	SE
3565	ENSG00000117682	DHDDS	chr1	198,228,107	113,78,44	198,114,66	150,72,44	0.0417187	0.601,0.715,0.677	0.532,0.577,0.563	0.107	MXE
7824	ENSG00000152219	ARL14EP	chr11	140,157,99	199,289,186	5,93,1	259,104,133	1.58363e-06	0.234,0.191,0.188	0.008,0.28,0.003	0.107	MXE
10184	ENSG00000065615	CYB5R4	chr6	291,326,250	283,344,298	377,251,90	581,362,181	0.00700556	0.542,0.522,0.492	0.428,0.444,0.364	0.107	MXE
12767	ENSG00000173575	CHD2	chr15	21,18,21	211,238,186	33,36,22	201,121,86	0.000538787	0.094,0.073,0.105	0.146,0.236,0.21	-0.107	MXE
36083	ENSG00000205581	HMGN1	chr21	116,41,23	557,58,57	9,8,0	35,33,54	0.0182185	0.101,0.275,0.178	0.121,0.115,0.0	0.106	SE
48313	ENSG00000197343	ZNF655	chr7	9,20,11	36,47,35	2,9,2	64,41,17	0.00814402	0.144,0.223,0.175	0.021,0.129,0.073	0.106	SE
60096	ENSG00000141552	ANAPC11	chr17	333,414,297	105,123,61	317,201,85	128,94,38	0.0147339	0.691,0.703,0.774	0.636,0.601,0.612	0.106	SE
5565	ENSG00000096401	CDC5L	chr6	181,207,187	307,318,298	199,141,46	470,310,148	0.00965661	0.404,0.428,0.419	0.327,0.343,0.263	0.106	MXE
8009	ENSG00000198836	OPA1	chr3	92,87,80	155,208,159	143,86,54	182,135,56	0.0487762	0.369,0.292,0.332	0.437,0.386,0.488	-0.106	MXE
9264	ENSG00000137221	TJAP1	chr6	36,47,52	7,6,6	81,53,41	1,0,6	0.0376562	0.785,0.848,0.86	0.983,1.0,0.829	-0.106	MXE
11182	ENSG00000153310	FAM49B	chr8	280,156,119	230,114,93	83,71,67	44,39,26	0.0389137	0.587,0.615,0.599	0.688,0.68,0.751	-0.106	MXE
12218	ENSG00000100991	TRPC4AP	chr20	560,556,292	176,186,74	131,185,142	77,74,68	0.0164939	0.713,0.7,0.755	0.57,0.661,0.619	0.106	MXE
11216	ENSG00000124784	RIOK1	chr6	32,25,27	150,158,155	29,16,19	100,55,33	0.0449478	0.15,0.115,0.126	0.193,0.193,0.322	-0.106	A3SS
2859	ENSG00000003393	ALS2	chr2	4,5,0	11,5,6	0,0,3	25,7,7	0.0475797	0.157,0.339,0.0	0.0,0.0,0.18	0.105	SE
37118	ENSG00000203875	SNHG5	chr6	149,270,157	6,9,7	370,68,145	37,8,10	0.0104442	0.905,0.92,0.896	0.793,0.765,0.847	0.105	SE
83380	ENSG00000163694	RBM47	chr4	290,299,203	13,1,6	106,136,221	3,0,0	0.0180478	0.72,0.972,0.796	0.803,1.0,1.0	-0.105	SE
6498	ENSG00000248323	LUCAT1	chr5	359,356,393	103,158,147	185,144,59	141,94,23	0.0443904	0.758,0.67,0.706	0.541,0.58,0.698	0.105	MXE
9227	ENSG00000164253	WDR41	chr5	68,67,40	201,252,173	40,25,6	269,184,54	0.0016869	0.264,0.22,0.197	0.136,0.126,0.105	0.105	MXE
9954	ENSG00000196182	STK40	chr1	54,54,56	287,117,147	30,18,4	194,97,30	0.0234927	0.141,0.287,0.25	0.119,0.14,0.104	0.105	MXE
10651	ENSG00000101391	CDK5RAP1	chr20	72,108,103	13,12,11	94,71,35	25,22,7	0.0376562	0.806,0.871,0.875	0.738,0.708,0.79	0.105	MXE
11958	ENSG00000151665	PIGF	chr2	10,9,12	66,120,100	49,15,2	145,73,4	0.00448846	0.082,0.042,0.066	0.166,0.108,0.227	-0.104	SE
18586	ENSG00000162604	TM2D1	chr1	19,29,20	75,116,143	47,41,15	111,68,39	0.00107176	0.13,0.129,0.076	0.2,0.263,0.185	-0.104	SE
25018	ENSG00000114956	DGUOK	chr2	161,200,192	40,48,21	253,143,55	20,19,5	0.036773	0.697,0.704,0.839	0.878,0.811,0.863	-0.104	SE
54300	ENSG00000111711	GOLT1B	chr12	41,67,27	503,497,505	93,37,51	494,275,103	0.000281875	0.062,0.099,0.042	0.132,0.098,0.286	-0.104	SE
60502	ENSG00000204054	LINC00963	chr9	71,21,11	83,78,15	15,13,3	57,62,19	0.00888206	0.228,0.085,0.202	0.083,0.067,0.052	0.104	SE
1939	ENSG00000206503	HLA-A	chr6	6981,6770,3162	6731,5809,4707	15935,5079,4900	11718,2820,4027	0.0129707	0.394,0.422,0.296	0.46,0.53,0.433	-0.104	MXE
6906	ENSG00000182718	ANXA2	chr15	6780,5687,4260	500,377,438	6520,2886,1723	1077,693,615	0	0.946,0.951,0.926	0.886,0.843,0.783	0.104	MXE
9999	ENSG00000118495	PLAGL1	chr6	12,8,4	73,78,37	0,2,0	22,7,15	0.0283731	0.305,0.215,0.224	0.0,0.433,0.0	0.104	MXE
11199	ENSG00000100225	FBXO7	chr22	524,217,152	903,500,353	124,77,29	390,285,210	8.77868e-06	0.276,0.222,0.22	0.173,0.151,0.083	0.104	MXE
12540	ENSG00000100567	PSMA3	chr14	1261,1246,754	523,705,437	1292,745,647	1047,702,431	0.000386825	0.704,0.635,0.63	0.549,0.511,0.597	0.104	MXE
13864	ENSG00000166797	CIAO2A	chr15	214,267,168	78,147,66	324,299,38	246,174,24	0.0418334	0.631,0.531,0.613	0.45,0.517,0.496	0.104	MXE
6851	ENSG00000160917	CPSF4	chr7	20,37,17	65,98,36	8,8,2	53,42,13	0.0227873	0.17,0.201,0.239	0.091,0.113,0.093	0.104	A3SS
21216	ENSG00000003436	TFPI	chr2	79,143,69	68,76,58	72,168,30	80,226,29	0.035633	0.39,0.509,0.396	0.332,0.291,0.363	0.103	SE
34747	ENSG00000087206	UIMC1	chr5	221,235,291	6,9,12	176,134,85	17,18,9	0.00080395	0.956,0.939,0.934	0.858,0.814,0.847	0.103	SE
38868	ENSG00000119844	AFTPH	chr2	528,377,337	0,1,4	362,163,130	10,3,0	0.0478638	1.0,0.964,0.857	0.719,0.794,1.0	0.103	SE
43758	ENSG00000244625	MIATNB	chr22	10,2,5	12,3,12	0,2,5	60,4,11	0.00862013	0.275,0.233,0.16	0.0,0.186,0.172	0.103	SE
51755	ENSG00000059377	TBXAS1	chr7	443,492,310	25,44,40	698,543,201	38,9,3	9.40162e-05	0.895,0.843,0.788	0.898,0.967,0.97	-0.103	SE
2854	ENSG00000110713	NUP98	chr11	190,166,103	205,188,111	94,60,29	169,94,52	0.0248753	0.419,0.407,0.419	0.302,0.332,0.303	0.103	MXE
7608	ENSG00000173559	NABP1	chr2	332,588,631	52,23,63	690,463,310	117,94,125	2.96573e-07	0.88,0.967,0.92	0.871,0.849,0.739	0.103	MXE
4951	ENSG00000203875	SNHG5	chr6	1309,1446,1043	35,20,19	3166,284,1364	37,32,83	0.0159223	0.913,0.953,0.939	0.96,0.714,0.822	0.103	A3SS
7042	ENSG00000174891	RSRC1	chr3	3,2,2	21,12,6	0,0,1	20,10,4	0.0355708	0.121,0.138,0.243	0.0,0.0,0.194	0.103	A5SS
10318	ENSG00000219665	ZNF433-AS1	chr19	17,35,27	34,44,63	13,11,4	53,43,21	0.0147685	0.171,0.247,0.15	0.092,0.096,0.073	0.102	SE
18867	ENSG00000162976	SLC66A3	chr2	18,17,13	151,176,45	11,18,18	50,57,28	0.0136693	0.074,0.061,0.162	0.128,0.175,0.301	-0.102	SE
33883	ENSG00000119487	MAPKAP1	chr9	687,935,480	110,171,62	638,256,127	75,29,0	0.0310828	0.784,0.761,0.818	0.832,0.837,1.0	-0.102	SE
68079	ENSG00000161642	ZNF385A	chr12	483,782,349	8,11,14	609,726,127	17,30,22	0.0113584	0.958,0.964,0.905	0.932,0.902,0.688	0.102	SE
77359	ENSG00000198715	GLMP	chr1	218,119,120	27,17,9	288,271,170	45,65,40	0.0302309	0.823,0.802,0.885	0.787,0.706,0.71	0.102	SE
3692	ENSG00000156482	RPL30	chr8	2385,2734,2212	793,946,528	2727,1752,1087	1508,778,487	3.51961e-05	0.695,0.686,0.76	0.578,0.63,0.628	0.102	MXE
4832	ENSG00000120451	SNX19	chr11	37,32,24	131,223,143	36,41,20	132,115,38	0.0388083	0.197,0.111,0.127	0.192,0.236,0.314	-0.102	MXE
9164	ENSG00000105967	TFEC	chr7	386,307,213	116,142,101	266,191,137	209,99,93	0.00759195	0.788,0.707,0.702	0.587,0.683,0.622	0.102	MXE
11518	ENSG00000151327	FAM177A1	chr14	319,297,257	147,136,129	205,94,172	133,76,120	0.0250487	0.592,0.594,0.572	0.508,0.453,0.49	0.102	MXE
9953	ENSG00000102710	SUPT20H	chr13	87,75,44	92,66,62	42,53,9	147,59,24	0.0165598	0.268,0.306,0.216	0.1,0.258,0.127	0.102	A3SS
5829	ENSG00000135506	OS9	chr12	1044,1306,810	202,212,208	1148,632,275	64,107,16	5.94525e-06	0.799,0.826,0.75	0.932,0.82,0.93	-0.102	A5SS
6925	ENSG00000120008	WDR11	chr10	282,372,245	7,13,11	181,129,80	5,15,14	0.0331746	0.953,0.935,0.919	0.948,0.813,0.743	0.101	SE
74400	ENSG00000130592	LSP1	chr11	1611,1475,1482	82,32,99	2312,1177,651	111,113,149	0.0021811	0.911,0.96,0.886	0.916,0.844,0.695	0.101	SE
2972	ENSG00000107521	HPS1	chr10	585,477,382	241,250,239	670,404,293	275,145,67	0.0327214	0.661,0.605,0.562	0.662,0.691,0.779	-0.101	MXE
5811	ENSG00000155465	SLC7A7	chr14	342,473,538	305,311,353	854,428,563	384,175,305	0.00124067	0.555,0.629,0.629	0.712,0.731,0.673	-0.101	MXE
8473	ENSG00000136404	TM6SF1	chr15	19,14,21	147,160,118	35,8,2	112,32,7	0.0184817	0.11,0.077,0.145	0.229,0.192,0.214	-0.101	MXE
746	ENSG00000122545	SEPTIN7	chr7	303,324,211	15,22,17	224,131,66	37,14,21	0.000432108	0.951,0.934,0.923	0.853,0.9,0.751	0.101	A3SS
3520	ENSG00000126246	IGFLR1	chr19	206,172,100	110,85,58	178,141,18	142,115,18	0.035651	0.347,0.365,0.328	0.262,0.258,0.221	0.1	SE
39711	ENSG00000136717	BIN1	chr2	195,202,238	16,39,20	109,146,47	5,7,1	0.0073523	0.884,0.764,0.881	0.932,0.929,0.967	-0.1	SE
46225	ENSG00000092199	HNRNPC	chr14	557,596,799	2096,2315,2054	731,366,758	1501,977,704	0.00204622	0.111,0.108,0.155	0.187,0.15,0.337	-0.1	SE
64061	ENSG00000125970	RALY	chr20	1128,468,260	188,74,56	117,238,290	1,27,34	0.00834764	0.82,0.827,0.779	0.989,0.87,0.866	-0.1	SE
8945	ENSG00000129197	RPAIN	chr17	34,47,26	147,297,138	40,14,8	347,164,124	0.00970227	0.239,0.177,0.204	0.136,0.104,0.081	0.1	MXE
6684	ENSG00000078747	ITCH	chr20	43,33,28	141,169,95	59,49,11	119,91,31	0.00775167	0.211,0.146,0.205	0.303,0.321,0.237	-0.1	A3SS
660	ENSG00000065154	OAT	chr10	62,19,53	109,166,146	31,42,12	296,211,148	0.00304791	0.265,0.068,0.187	0.062,0.112,0.049	0.099	SE
9851	ENSG00000168214	RBPJ	chr4	829,877,663	49,65,42	716,360,114	76,35,23	0.0202043	0.884,0.859,0.877	0.809,0.822,0.691	0.099	SE
65351	ENSG00000244482	LILRA6	chr19	499,385,385	71,76,91	990,916,110	93,125,4	0.00264609	0.84,0.791,0.759	0.888,0.845,0.954	-0.099	SE
70449	ENSG00000157796	WDR19	chr4	18,54,31	2,0,0	39,17,11	9,2,0	0.00477834	0.835,1.0,1.0	0.71,0.827,1.0	0.099	SE
70943	ENSG00000143507	DUSP10	chr1	398,499,404	4,17,16	569,511,394	2,5,5	0.00348932	0.937,0.814,0.79	0.977,0.939,0.922	-0.099	SE
77456	ENSG00000173915	ATP5MD	chr10	123,244,54	370,588,435	274,125,75	456,362,80	0.00154132	0.126,0.152,0.051	0.207,0.13,0.289	-0.099	SE
3453	ENSG00000111802	TDP2	chr6	1823,1942,1089	1309,1381,698	1286,1007,476	1271,1056,495	0.000610712	0.51,0.512,0.538	0.43,0.416,0.418	0.099	MXE
9555	ENSG00000169359	SLC33A1	chr3	39,72,18	1,0,2	35,48,31	5,6,0	0.0445921	0.906,1.0,0.69	0.634,0.664,1.0	0.099	A3SS
25540	ENSG00000237298	TTN-AS1	chr2	17,13,19	160,209,125	34,14,27	206,60,49	0.00272045	0.063,0.038,0.088	0.095,0.129,0.259	-0.098	SE
27062	ENSG00000134697	GNL2	chr1	126,76,49	654,623,480	175,168,59	541,365,118	0	0.075,0.049,0.041	0.121,0.163,0.175	-0.098	SE
50088	ENSG00000146070	PLA2G7	chr6	368,242,85	6,4,5	121,95,53	9,19,2	0.000537982	0.971,0.971,0.904	0.881,0.734,0.936	0.098	SE
53391	ENSG00000129197	RPAIN	chr17	147,296,139	11,4,2	347,168,130	17,6,32	0.0302309	0.873,0.974,0.973	0.913,0.935,0.677	0.098	SE
54515	ENSG00000137776	SLTM	chr15	409,464,364	21,40,7	505,287,123	58,34,12	0.00354433	0.894,0.833,0.957	0.79,0.784,0.815	0.098	SE
2288	ENSG00000204525	HLA-C	chr6	12876,23188,8522	2303,3115,1560	7737,7725,1778	2020,1502,585	0.00264544	0.706,0.762,0.701	0.622,0.688,0.566	0.098	MXE
7047	ENSG00000106615	RHEB	chr7	904,678,506	1093,911,556	314,356,383	618,622,673	0.00115249	0.469,0.443,0.493	0.352,0.38,0.378	0.098	MXE
1657	ENSG00000123349	PFDN5	chr12	1011,841,760	564,736,422	1109,661,440	1117,665,382	0.0215573	0.596,0.485,0.597	0.45,0.45,0.487	0.097	SE
18219	ENSG00000164961	WASHC5	chr8	174,250,208	15,10,27	120,62,43	0,2,4	0.0373093	0.791,0.891,0.715	1.0,0.91,0.778	-0.097	SE
34239	ENSG00000136536	MARCH7	chr2	29,15,18	259,267,231	19,26,17	192,132,37	0.0179423	0.08,0.042,0.057	0.072,0.133,0.264	-0.097	SE
38776	ENSG00000248323	LUCAT1	chr5	359,356,393	37,26,25	185,144,59	35,28,6	0.00543197	0.844,0.884,0.898	0.747,0.741,0.846	0.097	SE
51671	ENSG00000116459	ATP5PB	chr1	238,323,209	15,1,17	352,223,86	28,12,33	0.0105089	0.932,0.996,0.914	0.916,0.942,0.693	0.097	SE
1951	ENSG00000206503	HLA-A	chr6	3210,6180,2581	7173,6956,5765	10167,3259,3091	11322,2531,4084	0.00386117	0.172,0.292,0.172	0.294,0.374,0.26	-0.097	MXE
7246	ENSG00000116161	CACYBP	chr1	146,181,95	275,244,190	142,62,30	343,162,132	0.00629446	0.262,0.331,0.25	0.217,0.203,0.132	0.097	MXE
9904	ENSG00000165233	CARD19	chr9	743,649,312	510,348,185	445,369,440	187,137,185	0.00454802	0.502,0.563,0.538	0.622,0.65,0.622	-0.097	MXE
5120	ENSG00000099250	NRP1	chr10	396,308,340	42,80,46	231,348,25	12,20,3	0.000378438	0.858,0.712,0.826	0.925,0.918,0.842	-0.096	SE
24361	ENSG00000169045	HNRNPH1	chr5	590,466,464	100,89,79	377,355,139	84,98,53	0.0319222	0.785,0.764,0.785	0.736,0.692,0.619	0.096	SE
42574	ENSG00000160691	SHC1	chr1	237,236,171	5,7,13	216,153,60	27,10,7	0.00994141	0.957,0.941,0.861	0.791,0.878,0.802	0.096	SE
49874	ENSG00000153914	SREK1	chr5	113,212,124	6,4,4	138,126,87	13,13,8	0.00660982	0.905,0.964,0.94	0.844,0.831,0.847	0.096	SE
10444	ENSG00000167207	NOD2	chr16	125,227,135	216,285,194	93,90,27	266,184,51	0.0110701	0.367,0.443,0.41	0.259,0.328,0.346	0.096	MXE
10583	ENSG00000140521	POLG	chr15	20,29,16	343,325,208	17,17,21	174,106,72	0.0225235	0.068,0.1,0.088	0.109,0.167,0.267	-0.096	MXE
460	ENSG00000204257	HLA-DMA	chr6	2356,2357,1573	122,183,93	2350,603,199	257,84,35	1.4829e-07	0.92,0.885,0.91	0.845,0.81,0.772	0.096	A3SS
6748	ENSG00000122877	EGR2	chr10	72,16,14	200,27,41	32,0,16	186,22,51	0.0249375	0.14,0.211,0.133	0.072,0.0,0.124	0.096	RI
40942	ENSG00000182718	ANXA2	chr15	2001,1273,2067	7281,6083,4518	3123,1686,1501	7058,3063,1850	5.80551e-07	0.122,0.095,0.187	0.182,0.217,0.29	-0.095	SE
52707	ENSG00000136682	CBWD2	chr2	239,208,170	325,441,281	151,115,51	444,309,165	0.000378728	0.308,0.222,0.268	0.171,0.184,0.158	0.095	SE
71346	ENSG00000179335	CLK3	chr15	1059,947,957	227,151,107	1440,611,797	121,83,17	0.000125421	0.739,0.792,0.845	0.878,0.817,0.966	-0.095	SE
75	ENSG00000115828	QPCT	chr2	864,842,916	1049,1072,926	335,178,132	566,317,220	0.00371018	0.476,0.464,0.521	0.395,0.382,0.398	0.095	MXE
3096	ENSG00000173692	PSMD1	chr2	471,513,325	498,465,392	361,254,117	253,183,82	0.00880435	0.542,0.58,0.51	0.641,0.635,0.641	-0.095	MXE
9262	ENSG00000116521	SCAMP3	chr1	165,213,141	332,353,251	231,93,41	505,268,152	0.0311667	0.33,0.375,0.358	0.312,0.256,0.211	0.095	MXE
9924	ENSG00000139921	TMX1	chr14	492,711,410	257,438,206	496,358,84	347,268,82	0.0441172	0.585,0.545,0.595	0.513,0.496,0.43	0.095	MXE
25735	ENSG00000134186	PRPF38B	chr1	69,75,37	335,375,271	81,49,55	234,207,103	0.00383763	0.132,0.129,0.092	0.204,0.149,0.283	-0.094	SE
60615	ENSG00000104299	INTS9	chr8	4,5,7	10,71,10	15,14,11	20,17,23	0.0233456	0.157,0.032,0.245	0.258,0.277,0.182	-0.094	SE
80223	ENSG00000168397	ATG4B	chr2	247,214,208	512,438,357	197,69,57	605,335,156	0.000108584	0.254,0.256,0.291	0.187,0.127,0.205	0.094	SE
227	ENSG00000164329	TENT2	chr5	266,328,229	62,86,86	343,212,142	134,102,73	0.0153081	0.803,0.784,0.717	0.709,0.664,0.649	0.094	MXE
7095	ENSG00000122481	RWDD3	chr1	21,15,36	39,30,53	33,11,1	48,73,34	0.0478142	0.183,0.173,0.221	0.223,0.059,0.012	0.094	MXE
9858	ENSG00000134779	TPGS2	chr18	108,133,79	18,63,25	135,77,41	19,11,7	0.0248505	0.876,0.713,0.788	0.893,0.892,0.873	-0.094	MXE
5766	ENSG00000144136	SLC20A1	chr2	116,100,154	4,15,4	123,90,70	17,8,22	0.0139489	0.962,0.853,0.971	0.863,0.907,0.734	0.094	A3SS
25033	ENSG00000114956	DGUOK	chr2	64,65,45	187,183,120	64,42,4	324,187,110	0.000544154	0.167,0.172,0.18	0.104,0.116,0.021	0.093	SE
32563	ENSG00000140612	SEC11A	chr15	58,77,22	0,1,2	87,49,37	5,3,6	0.0157011	1.0,0.975,0.846	0.897,0.891,0.755	0.093	SE
63407	ENSG00000071054	MAP4K4	chr2	96,56,98	106,80,115	101,38,33	160,79,106	0.0140823	0.284,0.235,0.272	0.217,0.174,0.12	0.093	SE
1646	ENSG00000140678	ITGAX	chr16	1641,1815,1067	1362,1420,987	1414,814,202	862,572,86	0.0291411	0.566,0.58,0.539	0.64,0.606,0.718	-0.093	MXE
6154	ENSG00000109756	RAPGEF2	chr4	9,7,16	112,88,103	8,1,17	191,91,324	0.033789	0.119,0.118,0.207	0.066,0.018,0.081	0.093	MXE
7048	ENSG00000106615	RHEB	chr7	586,525,330	365,485,289	279,234,292	294,297,336	0.0239826	0.612,0.515,0.529	0.482,0.436,0.46	0.093	MXE
977	ENSG00000092330	TINF2	chr14	35,55,38	66,91,46	46,27,31	156,127,49	0.0294798	0.22,0.243,0.305	0.136,0.102,0.252	0.093	RI
22878	ENSG00000142252	GEMIN7	chr19	160,177,156	28,25,13	162,99,42	7,3,5	0.0120449	0.758,0.796,0.868	0.927,0.948,0.822	-0.092	SE
4071	ENSG00000169045	HNRNPH1	chr5	669,498,518	100,89,79	332,267,175	83,95,50	0.000190481	0.865,0.843,0.863	0.794,0.73,0.771	0.092	MXE
9703	ENSG00000140632	GLYR1	chr16	255,340,153	54,52,31	287,158,56	90,43,22	0.013049	0.808,0.854,0.815	0.74,0.766,0.694	0.092	A3SS
11075	ENSG00000078674	PCM1	chr8	30,15,9	88,100,61	4,7,2	106,53,23	0.00541158	0.251,0.128,0.126	0.036,0.115,0.079	0.092	A3SS
8090	ENSG00000104164	BLOC1S6	chr15	162,175,144	23,20,21	209,98,54	8,11,3	0.0394813	0.783,0.818,0.779	0.931,0.821,0.902	-0.091	SE
14292	ENSG00000122359	ANXA11	chr10	107,46,32	26,3,4	51,46,22	0,0,4	0.00356396	0.756,0.92,0.858	1.0,1.0,0.806	-0.091	SE
37258	ENSG00000163660	CCNL1	chr3	500,304,388	844,736,805	612,339,564	913,539,421	0.0121517	0.202,0.15,0.17	0.222,0.211,0.363	-0.091	SE
38536	ENSG00000105053	VRK3	chr19	1000,969,739	48,45,10	1529,747,415	103,61,56	6.49101e-06	0.912,0.915,0.974	0.881,0.86,0.787	0.091	SE
38784	ENSG00000248323	LUCAT1	chr5	527,566,808	37,26,25	418,199,70	35,28,6	0.00357774	0.859,0.903,0.932	0.836,0.752,0.833	0.091	SE
44426	ENSG00000140983	RHOT2	chr16	547,691,519	39,43,17	582,309,104	47,20,33	0.0447682	0.912,0.922,0.957	0.901,0.919,0.699	0.091	SE
51411	ENSG00000103363	ELOB	chr16	1705,2690,1863	46,59,59	2294,1564,674	61,54,141	0.0210918	0.945,0.955,0.936	0.946,0.93,0.688	0.091	SE
69308	ENSG00000198363	ASPH	chr8	234,458,265	771,1710,954	44,93,11	293,591,146	4.20355e-06	0.189,0.171,0.176	0.104,0.108,0.055	0.09	SE
80221	ENSG00000168397	ATG4B	chr2	22,16,12	140,132,125	23,14,17	137,36,36	0.0274823	0.078,0.061,0.049	0.083,0.173,0.202	-0.09	SE
1101	ENSG00000148187	MRRF	chr9	40,80,43	218,284,163	61,25,4	339,236,142	0.00111177	0.134,0.192,0.182	0.132,0.082,0.023	0.09	MXE
7965	ENSG00000170873	MTSS1	chr8	730,740,872	288,272,161	349,390,81	191,143,46	0.0478233	0.728,0.742,0.851	0.659,0.742,0.65	0.09	MXE
4615	ENSG00000124214	STAU1	chr20	80,82,55	318,328,212	69,61,26	185,125,63	0.0114709	0.183,0.182,0.188	0.25,0.303,0.269	-0.09	A3SS
144	ENSG00000182944	EWSR1	chr22	202,145,251	213,164,215	120,31,17	107,121,39	0.0325265	0.241,0.228,0.281	0.273,0.079,0.127	0.09	RI
3036	ENSG00000164733	CTSB	chr8	744,534,302	34,33,16	237,194,113	18,18,27	0.0104187	0.936,0.916,0.927	0.898,0.878,0.737	0.089	SE
23558	ENSG00000028116	VRK2	chr2	288,414,282	18,10,4	456,256,90	21,13,20	0.0368413	0.904,0.96,0.976	0.927,0.92,0.725	0.089	SE
34794	ENSG00000089063	TMEM230	chr20	15,61,16	86,91,120	26,4,2	166,96,15	0.0253927	0.093,0.282,0.072	0.084,0.024,0.072	0.089	SE
53380	ENSG00000129197	RPAIN	chr17	308,599,187	28,54,25	515,220,266	40,4,7	0.00613303	0.863,0.864,0.811	0.881,0.969,0.956	-0.089	SE
8609	ENSG00000122958	VPS26A	chr10	320,341,314	887,860,659	381,221,178	1431,824,779	0.000165643	0.27,0.289,0.328	0.214,0.215,0.19	0.089	MXE
11458	ENSG00000145495	MARCH6	chr5	479,522,446	482,509,449	440,280,141	609,355,241	0.0110701	0.46,0.468,0.46	0.383,0.404,0.334	0.089	MXE
13609	ENSG00000139620	KANSL2	chr12	79,50,39	321,375,229	45,38,3	459,276,135	0.00910646	0.233,0.141,0.174	0.108,0.145,0.027	0.089	MXE
880	ENSG00000124588	NQO2	chr6	181,68,210	839,210,367	118,72,18	1323,309,121	1.54265e-07	0.107,0.152,0.241	0.047,0.114,0.076	0.088	SE
29092	ENSG00000057663	ATG5	chr6	688,845,507	82,144,64	906,396,201	160,86,56	0.0293109	0.819,0.76,0.81	0.753,0.713,0.659	0.088	SE
63403	ENSG00000071054	MAP4K4	chr2	42,30,57	91,61,86	21,18,22	91,54,84	0.00687796	0.182,0.191,0.242	0.1,0.138,0.112	0.088	SE
1941	ENSG00000206503	HLA-A	chr6	6976,6766,3158	1170,1281,994	15917,5071,4893	1998,869,649	0.0240409	0.719,0.694,0.577	0.774,0.715,0.764	-0.088	MXE
5842	ENSG00000180353	HCLS1	chr3	1313,1498,966	2320,2892,1805	1358,925,235	1966,1400,236	0.0379823	0.419,0.397,0.405	0.468,0.457,0.559	-0.088	MXE
8247	ENSG00000138674	SEC31A	chr4	138,120,104	520,569,447	108,59,12	623,339,158	0.0390602	0.279,0.235,0.253	0.202,0.202,0.1	0.088	MXE
9986	ENSG00000111481	COPZ1	chr12	103,119,48	530,556,395	136,80,54	492,364,108	0.025972	0.147,0.16,0.097	0.197,0.163,0.307	-0.088	MXE
13902	ENSG00000120533	ENY2	chr8	702,790,709	501,725,476	644,513,187	786,539,186	0.00668365	0.588,0.526,0.603	0.455,0.492,0.506	0.088	MXE
4322	ENSG00000130305	NSUN5	chr7	94,143,85	12,18,22	126,45,11	5,7,0	0.0346841	0.884,0.886,0.79	0.961,0.862,1.0	-0.088	A3SS
2092	ENSG00000074964	ARHGEF10L	chr1	56,40,20	497,424,290	96,21,17	362,164,64	0.000171661	0.093,0.079,0.059	0.194,0.104,0.195	-0.087	SE
40962	ENSG00000182718	ANXA2	chr15	1565,963,1658	148,90,104	2301,1176,1044	308,237,162	1.58554e-07	0.873,0.874,0.912	0.829,0.763,0.807	0.087	SE
58915	ENSG00000165233	CARD19	chr9	1610,1461,660	81,67,44	731,546,632	89,65,101	2.93064e-10	0.934,0.94,0.915	0.854,0.857,0.817	0.087	SE
79799	ENSG00000135241	PNPLA8	chr7	16,33,57	82,95,129	12,11,25	145,107,120	0.000230917	0.1,0.166,0.202	0.045,0.056,0.107	0.087	SE
493	ENSG00000204257	HLA-DMA	chr6	122,185,95	2108,1719,1272	283,84,35	1055,494,184	0	0.047,0.084,0.06	0.186,0.127,0.14	-0.087	MXE
5149	ENSG00000167077	MEI1	chr22	871,539,453	1236,641,577	306,460,119	584,677,270	0.0379823	0.436,0.48,0.463	0.365,0.427,0.326	0.087	MXE
5174	ENSG00000102580	DNAJC3	chr13	299,312,265	502,611,502	133,70,50	400,154,159	0.0117274	0.386,0.35,0.357	0.259,0.324,0.249	0.087	MXE
7604	ENSG00000096746	HNRNPH3	chr10	175,261,227	914,939,861	311,227,185	1003,521,326	0.000245705	0.119,0.164,0.157	0.18,0.236,0.286	-0.087	MXE
8223	ENSG00000169919	GUSB	chr7	453,450,343	542,435,333	181,190,46	372,274,53	0.0464696	0.422,0.475,0.474	0.299,0.378,0.432	0.087	MXE
9730	ENSG00000078124	ACER3	chr11	80,114,78	231,320,222	142,159,50	315,282,92	0.0486964	0.297,0.303,0.3	0.355,0.408,0.399	-0.087	MXE
12682	ENSG00000097033	SH3GLB1	chr1	868,563,458	682,415,422	558,308,300	709,346,320	0.00729881	0.564,0.58,0.525	0.445,0.475,0.488	0.087	MXE
2505	ENSG00000005206	SPPL2B	chr19	27,39,7	6,12,0	23,16,16	1,1,1	0.0133931	0.815,0.761,1.0	0.958,0.94,0.94	-0.087	A3SS
7300	ENSG00000169714	CNBP	chr3	4558,4884,3705	207,399,340	4382,3124,752	652,439,164	0	0.948,0.911,0.901	0.849,0.856,0.793	0.087	A3SS
752	ENSG00000198604	BAZ1A	chr14	608,547,393	532,648,466	211,244,277	416,373,360	0.00941237	0.439,0.366,0.366	0.258,0.31,0.345	0.086	MXE
8018	ENSG00000054611	TBC1D22A	chr22	35,23,23	113,116,91	30,8,9	133,143,74	0.0491603	0.234,0.164,0.2	0.182,0.052,0.107	0.086	MXE
11972	ENSG00000137393	RNF144B	chr6	826,446,780	363,130,277	500,165,295	287,69,176	0.0195081	0.653,0.74,0.7	0.59,0.664,0.581	0.086	MXE
333	ENSG00000110321	EIF4G2	chr11	6920,6567,4430	2402,2553,1971	6684,4398,1445	3312,2101,1144	0.0126525	0.445,0.418,0.385	0.36,0.369,0.26	0.086	A5SS
1654	ENSG00000123349	PFDN5	chr12	2667,2589,2021	564,736,422	3639,1925,997	1117,665,382	0.00127109	0.737,0.676,0.74	0.659,0.632,0.607	0.085	SE
9088	ENSG00000231721	LINC-PINT	chr7	50,24,30	273,259,165	132,24,36	328,114,78	3.25685e-05	0.091,0.048,0.091	0.181,0.103,0.202	-0.085	SE
34262	ENSG00000136536	MARCH7	chr2	862,846,791	48,66,68	1117,674,389	169,128,52	1.58554e-07	0.931,0.906,0.898	0.833,0.799,0.849	0.085	SE
5029	ENSG00000166340	TPP1	chr11	2493,2461,1794	2603,2622,1728	2836,1481,879	4061,2133,1275	0.00280255	0.546,0.541,0.566	0.467,0.466,0.464	0.085	MXE
6149	ENSG00000178381	ZFAND2A	chr7	531,437,386	560,359,357	580,294,182	755,342,270	0.0195081	0.482,0.544,0.514	0.429,0.457,0.398	0.085	MXE
8923	ENSG00000231925	TAPBP	chr6	1364,1806,1096	166,201,140	1938,587,557	336,102,113	0.00382879	0.755,0.772,0.746	0.684,0.684,0.65	0.085	MXE
3216	ENSG00000110321	EIF4G2	chr11	13061,12656,8569	2402,2553,1971	12703,8436,2709	3312,2101,1144	0.021364	0.755,0.738,0.712	0.685,0.695,0.574	0.084	SE
8111	ENSG00000104164	BLOC1S6	chr15	163,179,133	23,20,21	204,80,101	8,11,3	0.0248366	0.817,0.849,0.8	0.941,0.821,0.955	-0.084	SE
29691	ENSG00000066135	KDM4A	chr1	15,27,25	108,139,91	40,36,6	122,64,16	0.0124922	0.068,0.092,0.126	0.146,0.227,0.164	-0.084	SE
43899	ENSG00000079277	MKNK1	chr1	93,94,42	170,185,110	65,49,6	175,118,110	0.0362171	0.246,0.233,0.186	0.182,0.199,0.032	0.084	SE
50804	ENSG00000113649	TCERG1	chr5	68,53,20	362,418,103	20,21,14	75,74,28	0.0442099	0.11,0.077,0.113	0.149,0.157,0.247	-0.084	SE
78515	ENSG00000186594	MIR22HG	chr17	921,905,775	81,137,117	979,635,390	181,168,79	0.000499373	0.88,0.81,0.81	0.777,0.709,0.761	0.084	SE
506	ENSG00000162961	DPY30	chr2	184,138,93	31,37,13	122,63,7	67,16,2	0.0279983	0.888,0.833,0.905	0.709,0.84,0.824	0.084	MXE
13079	ENSG00000081237	PTPRC	chr1	146,127,81	191,287,258	57,122,75	431,445,191	0.00161927	0.28,0.184,0.138	0.063,0.122,0.166	0.084	MXE
16054	ENSG00000104365	IKBKB	chr8	116,105,105	5,8,0	81,79,26	17,10,0	0.0420774	0.934,0.889,1.0	0.745,0.829,1.0	0.083	SE
16572	ENSG00000154832	CXXC1	chr18	403,537,328	26,11,19	453,281,72	55,52,7	1.5032e-07	0.929,0.976,0.936	0.875,0.821,0.897	0.083	SE
52451	ENSG00000197912	SPG7	chr16	65,83,51	0,8,0	37,56,4	1,0,0	0.0255644	1.0,0.586,1.0	0.835,1.0,1.0	-0.083	SE
74098	ENSG00000026508	CD44	chr11	1073,550,364	25,59,19	1263,344,131	109,28,28	0.0193034	0.961,0.841,0.916	0.868,0.875,0.727	0.083	SE
83035	ENSG00000154640	BTG3	chr21	69,33,23	621,179,132	19,6,100	67,37,145	0.000544154	0.056,0.089,0.085	0.131,0.079,0.268	-0.083	SE
1309	ENSG00000140299	BNIP2	chr15	524,511,517	768,794,593	218,198,177	401,518,298	0.0115072	0.367,0.353,0.425	0.316,0.245,0.335	0.083	MXE
6472	ENSG00000170581	STAT2	chr12	58,53,52	75,147,118	26,30,15	100,87,116	0.00323635	0.238,0.127,0.151	0.095,0.122,0.05	0.083	RI
4909	ENSG00000168411	RFWD3	chr16	119,184,95	26,12,0	162,155,14	1,4,1	0.00946727	0.677,0.876,1.0	0.987,0.947,0.865	-0.082	SE
5901	ENSG00000160194	NDUFV3	chr21	236,263,209	94,188,97	223,155,36	182,133,47	0.00197712	0.232,0.144,0.206	0.129,0.123,0.084	0.082	SE
10396	ENSG00000169764	UGP2	chr2	54,63,39	206,161,146	9,24,7	227,105,36	0.000208058	0.157,0.218,0.16	0.027,0.14,0.121	0.082	SE
36773	ENSG00000109756	RAPGEF2	chr4	79,60,99	9,3,0	128,41,196	11,7,34	0.0104109	0.887,0.947,1.0	0.912,0.839,0.837	0.082	SE
40943	ENSG00000182718	ANXA2	chr15	500,377,438	3552,3421,2334	1077,693,615	4077,2020,1353	0	0.066,0.053,0.086	0.117,0.147,0.186	-0.082	SE
1621	ENSG00000278311	GGNBP2	chr17	212,175,156	304,303,256	113,99,49	283,289,103	0.00387355	0.316,0.277,0.287	0.209,0.185,0.239	0.082	MXE
2596	ENSG00000186818	LILRB4	chr19	701,516,488	760,510,449	843,670,182	1054,798,329	0.048411	0.475,0.498,0.516	0.44,0.451,0.352	0.082	A3SS
3354	ENSG00000234741	GAS5	chr1	174,262,163	203,422,262	292,154,53	473,340,361	0.00120086	0.254,0.198,0.198	0.197,0.153,0.055	0.082	RI
6334	ENSG00000188554	NBR1	chr17	823,801,577	14,30,14	754,466,112	43,17,13	0.0127048	0.961,0.918,0.945	0.88,0.919,0.782	0.081	SE
12276	ENSG00000134802	SLC43A3	chr11	897,695,663	94,53,93	863,223,363	43,14,17	0.000314066	0.821,0.863,0.774	0.906,0.884,0.911	-0.081	SE
46230	ENSG00000092199	HNRNPC	chr14	229,203,184	379,414,392	175,112,114	667,398,786	6.14425e-12	0.177,0.148,0.143	0.085,0.091,0.049	0.081	SE
10708	ENSG00000140307	GTF2A2	chr15	378,364,336	546,703,527	311,195,92	922,417,195	0.00379903	0.394,0.328,0.375	0.241,0.306,0.307	0.081	MXE
4450	ENSG00000169016	E2F6	chr2	191,142,84	5,4,6	119,67,98	14,14,2	0.0238541	0.962,0.959,0.903	0.849,0.761,0.97	0.081	A3SS
6423	ENSG00000163161	ERCC3	chr2	2,10,10	101,132,81	41,15,1	98,89,45	0.0163443	0.017,0.063,0.099	0.272,0.131,0.019	-0.081	A3SS
26710	ENSG00000198276	UCKL1	chr20	106,137,41	23,15,4	125,78,44	10,4,1	0.0374724	0.805,0.891,0.902	0.918,0.946,0.975	-0.08	SE
37127	ENSG00000203875	SNHG5	chr6	722,814,599	35,20,19	1860,173,900	37,32,83	0.0411621	0.924,0.96,0.949	0.967,0.761,0.864	0.08	SE
2830	ENSG00000172831	CES2	chr16	45,74,52	252,284,157	28,40,4	322,185,52	0.00759195	0.128,0.176,0.214	0.067,0.151,0.06	0.08	MXE
6369	ENSG00000142166	IFNAR1	chr21	833,898,586	753,930,605	990,441,190	1394,636,239	0.010658	0.498,0.464,0.465	0.389,0.383,0.416	0.08	MXE
2379	ENSG00000175061	SNHG29	chr17	21,37,28	77,112,128	21,17,2	156,91,44	0.0171896	0.154,0.181,0.128	0.083,0.111,0.03	0.08	A3SS
5704	ENSG00000071054	MAP4K4	chr2	83,75,115	208,156,214	110,67,74	272,256,287	0.0227462	0.256,0.293,0.317	0.259,0.184,0.182	0.08	A5SS
7170	ENSG00000114120	SLC25A36	chr3	26,25,6	99,76,48	2,0,2	43,33,9	0.000266196	0.143,0.172,0.073	0.029,0.0,0.123	0.079	SE
12534	ENSG00000110324	IL10RA	chr11	305,253,277	627,716,714	106,65,23	479,377,185	7.42161e-09	0.17,0.129,0.14	0.085,0.068,0.05	0.079	SE
34236	ENSG00000136536	MARCH7	chr2	13,3,5	87,87,77	12,21,8	86,82,35	0.028925	0.105,0.026,0.048	0.098,0.167,0.152	-0.079	SE
59345	ENSG00000164031	DNAJB14	chr4	25,22,29	125,152,84	17,11,0	168,73,36	0.0276475	0.117,0.088,0.186	0.063,0.091,0.0	0.079	SE
10200	ENSG00000188313	PLSCR1	chr3	811,886,742	33,35,50	395,313,596	50,28,56	0.000101938	0.928,0.93,0.886	0.806,0.854,0.848	0.079	MXE
6985	ENSG00000141644	MBD1	chr18	186,192,162	12,9,10	168,97,26	22,10,6	0.028652	0.938,0.954,0.941	0.882,0.905,0.809	0.079	A3SS
4356	ENSG00000100359	SGSM3	chr22	42,65,19	65,116,63	27,24,3	103,69,29	0.0289258	0.203,0.181,0.106	0.094,0.12,0.039	0.079	RI
19258	ENSG00000135535	CD164	chr6	7523,7513,6122	799,988,487	9640,5420,1761	1429,932,433	6.33645e-07	0.872,0.846,0.901	0.83,0.808,0.747	0.078	SE
24811	ENSG00000197586	ENTPD6	chr20	356,430,293	11,13,4	323,199,46	22,24,0	0.0376074	0.912,0.914,0.959	0.824,0.726,1.0	0.078	SE
78790	ENSG00000073737	DHRS9	chr2	463,457,442	1591,2088,1661	142,177,0	1077,1130,10	6.21698e-05	0.143,0.112,0.133	0.07,0.083,0.0	0.078	SE
1555	ENSG00000143393	PI4KB	chr1	79,53,45	437,333,231	18,9,9	253,160,70	0.000375237	0.163,0.146,0.173	0.071,0.057,0.121	0.078	MXE
3300	ENSG00000168003	SLC3A2	chr11	19572,16531,12117	14743,12891,9237	12132,4738,3807	12420,4720,4305	0.00476697	0.498,0.489,0.495	0.422,0.428,0.398	0.078	MXE
4819	ENSG00000057663	ATG5	chr6	363,438,257	32,54,30	453,161,113	85,28,27	0.00953518	0.903,0.87,0.876	0.814,0.826,0.775	0.078	MXE
5137	ENSG00000103168	TAF1C	chr16	10,13,5	30,51,31	0,7,0	48,20,32	0.0216262	0.18,0.144,0.096	0.0,0.187,0.0	0.078	RI
30187	ENSG00000105127	AKAP8	chr19	66,61,39	159,174,105	78,39,16	107,66,29	0.0287081	0.168,0.146,0.153	0.262,0.223,0.212	-0.077	SE
31455	ENSG00000164941	INTS8	chr8	206,191,80	12,10,10	139,130,65	1,1,6	0.045559	0.888,0.898,0.786	0.985,0.984,0.833	-0.077	SE
46232	ENSG00000092199	HNRNPC	chr14	182,224,269	379,414,392	226,133,245	667,398,786	3.66035e-05	0.187,0.206,0.247	0.14,0.138,0.13	0.077	SE
11685	ENSG00000172530	BANP	chr16	34,48,28	301,204,272	46,50,50	170,200,193	0.00965661	0.099,0.187,0.091	0.209,0.196,0.202	-0.077	MXE
1069	ENSG00000213928	IRF9	chr14	1908,2715,1478	68,90,86	2073,1486,1137	77,33,17	0.0423512	0.813,0.823,0.726	0.806,0.874,0.912	-0.077	A5SS
37120	ENSG00000203875	SNHG5	chr6	680,746,545	35,20,19	1774,169,797	37,32,83	0.0382105	0.929,0.962,0.951	0.97,0.78,0.865	0.076	SE
50644	ENSG00000104529	EEF1D	chr8	2639,2820,1908	384,420,309	2963,1545,741	236,139,55	5.23177e-07	0.823,0.819,0.807	0.895,0.882,0.901	-0.076	SE
82352	ENSG00000105483	CARD8	chr19	32,42,74	114,166,201	88,93,24	178,165,48	0.0103322	0.123,0.112,0.155	0.198,0.22,0.2	-0.076	SE
9206	ENSG00000118960	HS1BP3	chr2	80,43,50	263,188,175	39,50,34	348,247,170	0.0164939	0.261,0.21,0.249	0.115,0.19,0.188	0.076	MXE
515	ENSG00000138386	NAB1	chr2	143,93,114	35,22,19	100,29,24	8,4,3	0.0261901	0.8,0.806,0.855	0.925,0.877,0.887	-0.076	A3SS
638	ENSG00000204482	LST1	chr6	40,37,19	324,245,243	126,44,28	505,185,134	0.000230806	0.098,0.117,0.064	0.18,0.173,0.155	-0.076	A3SS
1661	ENSG00000123349	PFDN5	chr12	28,31,36	103,62,124	42,23,12	203,109,115	0.0264448	0.13,0.216,0.138	0.102,0.104,0.054	0.075	SE
28515	ENSG00000117481	NSUN4	chr1	15,64,24	70,88,66	13,13,5	91,57,20	0.0192686	0.09,0.251,0.144	0.062,0.095,0.103	0.075	SE
31640	ENSG00000175193	PARL	chr3	841,1018,772	163,213,144	1244,754,300	169,114,32	0.020222	0.721,0.705,0.728	0.786,0.768,0.824	-0.075	SE
40932	ENSG00000182718	ANXA2	chr15	2072,1299,2042	7281,6083,4518	3344,1886,1345	7058,3063,1850	2.41829e-12	0.091,0.07,0.137	0.143,0.178,0.203	-0.075	SE
57120	ENSG00000121073	SLC35B1	chr17	377,383,293	26,26,59	407,221,137	19,9,9	0.0193034	0.895,0.897,0.746	0.927,0.935,0.9	-0.075	SE
60709	ENSG00000119688	ABCD4	chr14	284,210,117	8,13,3	87,111,37	17,9,1	0.048259	0.957,0.909,0.96	0.76,0.884,0.958	0.075	SE
71820	ENSG00000160049	DFFA	chr1	583,887,358	13,23,14	598,311,73	41,38,2	0.000268182	0.952,0.944,0.919	0.865,0.783,0.942	0.075	SE
8508	ENSG00000149231	CCDC82	chr11	4,15,4	147,250,167	22,10,22	331,148,169	0.0491603	0.048,0.101,0.043	0.11,0.112,0.196	-0.075	MXE
8922	ENSG00000231925	TAPBP	chr6	1028,1152,928	161,201,139	1292,472,302	320,91,99	0.00707854	0.831,0.815,0.837	0.757,0.8,0.702	0.075	MXE
9934	ENSG00000136810	TXN	chr9	9932,6419,5450	5307,3212,2475	8361,2333,5267	5303,1418,4242	0.00575106	0.613,0.629,0.651	0.572,0.582,0.513	0.075	MXE
6699	ENSG00000135018	UBQLN1	chr9	981,897,583	106,119,62	488,305,291	20,21,16	8.23287e-05	0.856,0.829,0.858	0.94,0.903,0.921	-0.074	SE
43596	ENSG00000204387	SNHG32	chr6	46,66,71	267,319,258	239,86,43	450,230,158	0.000661462	0.096,0.113,0.145	0.246,0.187,0.143	-0.074	SE
52000	ENSG00000204161	TMEM273	chr10	724,600,1602	240,184,306	1528,811,193	315,145,27	0.0441814	0.714,0.73,0.813	0.801,0.823,0.856	-0.074	SE
4268	ENSG00000237298	TTN-AS1	chr2	6,8,7	166,182,110	22,6,3	173,57,39	0.041216	0.059,0.071,0.099	0.18,0.154,0.117	-0.074	MXE
5028	ENSG00000166340	TPP1	chr11	2535,2486,1843	2603,2622,1728	2852,1520,905	4061,2133,1275	0.00299225	0.36,0.354,0.381	0.289,0.292,0.291	0.074	MXE
6138	ENSG00000003756	RBM5	chr3	677,692,569	763,736,683	838,486,431	770,393,342	0.0361099	0.46,0.475,0.445	0.511,0.543,0.548	-0.074	MXE
6389	ENSG00000120129	DUSP1	chr5	47,39,60	377,204,381	21,4,16	220,163,129	0.0167978	0.135,0.193,0.164	0.107,0.03,0.134	0.074	MXE
7101	ENSG00000110719	TCIRG1	chr11	1200,1231,542	2603,2796,1325	265,301,224	1008,962,638	0.00462046	0.354,0.344,0.327	0.238,0.271,0.294	0.074	MXE
12039	ENSG00000160049	DFFA	chr1	247,374,172	11,25,14	184,194,39	41,37,2	0.000346208	0.955,0.934,0.92	0.808,0.831,0.948	0.074	MXE
13146	ENSG00000197548	ATG7	chr3	166,216,176	457,614,484	192,95,62	779,429,220	0.017586	0.322,0.315,0.322	0.244,0.225,0.269	0.074	MXE
2089	ENSG00000157601	MX1	chr21	4,35,30	178,449,256	45,63,37	217,337,287	9.3453e-05	0.02,0.065,0.094	0.155,0.142,0.103	-0.074	A3SS
3351	ENSG00000237298	TTN-AS1	chr2	44,42,49	160,209,125	74,34,36	206,60,49	0.0152523	0.095,0.071,0.13	0.121,0.178,0.219	-0.074	A3SS
6789	ENSG00000104529	EEF1D	chr8	18,26,8	1,5,2	32,5,5	1,1,0	0.0489875	0.946,0.836,0.797	0.969,0.831,1.0	-0.074	A3SS
1650	ENSG00000140678	ITGAX	chr16	194,198,170	1534,1555,1188	217,105,34	890,768,104	0.0253112	0.117,0.118,0.13	0.204,0.125,0.255	-0.073	MXE
37736	ENSG00000108433	GOSR2	chr17	609,769,583	39,21,12	806,444,166	54,29,20	0.00318419	0.889,0.95,0.962	0.885,0.888,0.811	0.072	SE
3257	ENSG00000143612	C1orf43	chr1	969,1002,835	1093,1122,1006	881,536,421	1708,760,590	0.0133556	0.418,0.42,0.402	0.295,0.363,0.366	0.072	MXE
11010	ENSG00000187688	TRPV2	chr17	8,22,5	121,170,130	15,28,3	119,79,32	0.0379626	0.052,0.098,0.031	0.095,0.229,0.073	-0.072	MXE
12946	ENSG00000185507	IRF7	chr11	50,106,36	305,398,260	11,17,43	110,177,408	0.00613007	0.155,0.23,0.134	0.101,0.097,0.106	0.072	MXE
13913	ENSG00000003402	CFLAR	chr2	1387,896,1308	146,239,355	1748,564,1040	266,116,32	0.0229145	0.886,0.753,0.75	0.843,0.798,0.964	-0.072	MXE
7560	ENSG00000116809	ZBTB17	chr1	55,51,75	482,560,589	97,43,37	489,259,125	0.000538848	0.091,0.074,0.1	0.148,0.127,0.206	-0.072	A3SS
13826	ENSG00000099622	CIRBP	chr19	71,40,49	159,205,156	79,63,24	117,129,47	0.00446718	0.153,0.073,0.112	0.214,0.165,0.171	-0.071	SE
22258	ENSG00000162511	LAPTM5	chr1	363,198,275	7,9,18	448,365,232	17,22,53	0.0453223	0.972,0.936,0.91	0.946,0.916,0.743	0.071	SE
26555	ENSG00000116337	AMPD2	chr1	436,665,417	23,13,44	306,359,121	36,34,14	0.0111302	0.913,0.966,0.84	0.825,0.854,0.827	0.071	SE
8470	ENSG00000136404	TM6SF1	chr15	195,203,111	19,14,21	112,52,10	35,8,2	0.0224813	0.918,0.941,0.853	0.778,0.877,0.845	0.071	MXE
11943	ENSG00000179335	CLK3	chr15	423,377,412	622,516,504	640,271,359	646,308,321	0.045213	0.374,0.391,0.418	0.465,0.436,0.496	-0.071	MXE
9706	ENSG00000168883	USP39	chr2	23,41,15	425,377,179	51,10,19	197,143,80	0.00303547	0.046,0.088,0.069	0.186,0.058,0.173	-0.071	A3SS
178	ENSG00000123349	PFDN5	chr12	263,153,282	24,28,13	464,208,139	10,23,2	0.0398131	0.875,0.778,0.933	0.967,0.853,0.978	-0.071	A5SS
4178	ENSG00000140995	DEF8	chr16	6,43,3	57,41,60	2,0,2	61,55,4	0.00224322	0.054,0.364,0.027	0.018,0.0,0.214	0.071	A5SS
13920	ENSG00000116698	SMG7	chr1	27,39,10	114,91,72	6,6,5	93,44,34	0.00653804	0.122,0.201,0.075	0.036,0.074,0.079	0.07	SE
24809	ENSG00000197586	ENTPD6	chr20	379,482,310	11,13,4	336,239,58	22,24,0	0.0290044	0.916,0.922,0.961	0.829,0.76,1.0	0.07	SE
63111	ENSG00000140105	WARS	chr14	17,300,10	1587,1108,991	314,208,112	1704,808,716	3.1994e-12	0.008,0.173,0.008	0.125,0.166,0.108	-0.07	SE
664	ENSG00000138592	USP8	chr15	325,396,253	402,501,384	362,243,106	665,471,170	0.045213	0.447,0.441,0.397	0.352,0.34,0.384	0.07	MXE
3693	ENSG00000156482	RPL30	chr8	2385,2734,2212	2393,2784,1811	2727,1752,1087	3677,1940,1418	0.0209969	0.486,0.482,0.537	0.413,0.462,0.421	0.07	MXE
4624	ENSG00000142864	SERBP1	chr1	980,1433,946	501,744,526	836,679,257	611,450,186	0.0432036	0.617,0.614,0.597	0.53,0.554,0.533	0.07	MXE
7909	ENSG00000099246	RAB18	chr10	588,562,453	1338,1466,988	538,267,183	1705,887,593	0.0167411	0.358,0.327,0.368	0.286,0.276,0.281	0.07	MXE
13525	ENSG00000168397	ATG4B	chr2	19,17,11	247,214,208	26,9,14	197,69,57	0.0217943	0.064,0.066,0.045	0.104,0.103,0.178	-0.07	MXE
13608	ENSG00000139620	KANSL2	chr12	79,50,39	544,649,380	45,38,3	712,445,197	0.0200009	0.193,0.113,0.145	0.094,0.123,0.024	0.07	MXE
4229	ENSG00000171824	EXOSC10	chr1	4,12,17	157,211,159	15,25,7	137,121,46	0.00598048	0.023,0.049,0.089	0.091,0.158,0.122	-0.07	A3SS
22474	ENSG00000099783	HNRNPM	chr19	4197,4118,2722	390,445,276	1067,1213,692	179,155,155	0.000118089	0.888,0.872,0.879	0.814,0.852,0.767	0.069	SE
30759	ENSG00000135341	MAP3K7	chr6	128,142,97	243,313,226	39,24,12	118,119,31	0.0286693	0.255,0.228,0.218	0.177,0.116,0.201	0.069	SE
77342	ENSG00000124762	CDKN1A	chr6	45,11,42	351,234,303	74,19,49	355,129,131	0.000703425	0.074,0.028,0.079	0.115,0.084,0.189	-0.069	SE
79343	ENSG00000137312	FLOT1	chr6	1339,1346,921	22,79,53	704,368,286	34,22,57	0.0121327	0.974,0.914,0.915	0.928,0.912,0.757	0.069	SE
10112	ENSG00000123240	OPTN	chr10	266,120,128	26,20,23	230,63,196	66,14,41	0.015464	0.901,0.843,0.832	0.757,0.801,0.81	0.069	A3SS
885	ENSG00000124588	NQO2	chr6	331,105,146	2,2,11	391,97,90	44,0,11	0.018146	0.988,0.962,0.866	0.813,1.0,0.8	0.068	SE
67727	ENSG00000137996	RTCA	chr1	209,277,142	13,16,16	429,340,68	4,17,3	0.0107168	0.892,0.899,0.82	0.982,0.911,0.921	-0.068	SE
7678	ENSG00000074319	TSG101	chr11	1255,1267,1161	1763,1697,1646	2099,1029,664	2083,1091,732	0.0267994	0.383,0.394,0.381	0.468,0.451,0.442	-0.068	MXE
9090	ENSG00000109606	DHX15	chr4	578,850,594	752,993,616	719,392,166	1099,624,282	0.0217943	0.311,0.334,0.361	0.277,0.269,0.257	0.068	MXE
1564	ENSG00000134802	SLC43A3	chr11	134,83,65	475,414,428	156,40,88	435,159,177	0.00144232	0.146,0.108,0.084	0.178,0.132,0.231	-0.068	A3SS
37260	ENSG00000163660	CCNL1	chr3	149,139,176	844,736,805	243,127,181	913,539,421	0.0116759	0.139,0.147,0.167	0.196,0.177,0.282	-0.067	SE
47411	ENSG00000084234	APLP2	chr11	1454,1485,989	2289,2689,1659	790,493,265	1733,996,768	0.0106318	0.339,0.308,0.325	0.269,0.285,0.218	0.067	SE
69202	ENSG00000068120	COASY	chr17	172,265,180	33,12,15	230,137,38	6,8,2	0.0234635	0.784,0.939,0.893	0.964,0.923,0.93	-0.067	SE
1662	ENSG00000139624	CERS5	chr12	199,153,111	445,411,275	156,66,17	591,224,52	0.0462765	0.351,0.31,0.328	0.242,0.263,0.283	0.067	MXE
5024	ENSG00000166340	TPP1	chr11	2511,2472,1824	2598,2413,1649	2847,1498,890	3711,1857,1126	0.0315466	0.527,0.541,0.56	0.469,0.481,0.476	0.067	MXE
6432	ENSG00000196151	WDSUB1	chr2	105,101,60	244,237,123	19,28,9	124,83,25	0.022195	0.201,0.2,0.222	0.082,0.165,0.174	0.067	MXE
6898	ENSG00000182718	ANXA2	chr15	6780,5687,4260	435,399,362	6520,2886,1723	1007,438,318	0	0.945,0.94,0.929	0.877,0.879,0.857	0.067	MXE
7748	ENSG00000002822	MAD1L1	chr7	21,31,25	274,226,253	42,26,2	582,384,245	0.0338027	0.103,0.17,0.129	0.098,0.092,0.012	0.067	MXE
9564	ENSG00000116679	IVNS1ABP	chr1	725,508,905	3450,2076,4027	760,468,656	2376,1383,1742	0.000195246	0.157,0.178,0.166	0.221,0.231,0.25	-0.067	MXE
4144	ENSG00000136147	PHF11	chr13	26,22,6	184,168,73	9,12,32	24,79,97	0.0351475	0.064,0.059,0.038	0.153,0.068,0.137	-0.066	SE
5119	ENSG00000099250	NRP1	chr10	651,491,566	42,80,46	390,504,35	12,20,3	0.000270109	0.901,0.783,0.879	0.95,0.937,0.873	-0.066	SE
38785	ENSG00000248323	LUCAT1	chr5	536,528,810	22,36,37	434,194,78	45,15,7	0.0320014	0.912,0.862,0.903	0.805,0.847,0.826	0.066	SE
44266	ENSG00000164818	DNAAF5	chr7	25,15,18	3,3,2	25,2,6	0,1,0	0.0192359	0.785,0.687,0.798	1.0,0.467,1.0	-0.066	SE
61581	ENSG00000154589	LY96	chr8	376,650,592	14,27,15	799,701,139	81,46,12	5.39332e-05	0.944,0.938,0.961	0.86,0.905,0.879	0.066	SE
3759	ENSG00000099783	HNRNPM	chr19	3559,3383,1933	1420,1348,1018	1304,1062,698	334,436,209	0.0257179	0.694,0.694,0.632	0.779,0.688,0.751	-0.066	MXE
9414	ENSG00000177479	ARIH2	chr3	210,288,142	299,355,279	68,119,41	209,209,97	0.0136708	0.234,0.261,0.181	0.124,0.198,0.155	0.066	MXE
26172	ENSG00000165915	SLC39A13	chr11	943,735,609	33,12,26	681,347,82	47,12,10	0.0268545	0.939,0.971,0.926	0.886,0.94,0.815	0.065	SE
35606	ENSG00000170776	AKAP13	chr15	849,1558,1291	97,167,62	805,879,112	112,134,19	0.00127091	0.866,0.873,0.939	0.841,0.828,0.813	0.065	SE
62670	ENSG00000116747	RO60	chr1	68,77,82	221,302,221	77,33,26	368,270,120	0.00545944	0.176,0.15,0.205	0.127,0.078,0.131	0.065	SE
66966	ENSG00000103994	ZNF106	chr15	160,119,149	40,61,70	151,89,14	91,50,21	0.046777	0.204,0.111,0.12	0.096,0.103,0.041	0.065	SE
2616	ENSG00000000938	FGR	chr1	4686,4396,3057	5288,4495,3804	6416,3853,1518	5182,3173,1502	0.0311994	0.466,0.49,0.442	0.549,0.544,0.499	-0.065	MXE
3108	ENSG00000148803	FUOM	chr10	359,308,214	51,58,27	346,145,22	30,8,2	0.00957434	0.864,0.827,0.877	0.912,0.942,0.908	-0.065	MXE
3415	ENSG00000206562	METTL6	chr3	11,4,11	53,57,60	1,3,5	89,30,65	0.0248985	0.153,0.058,0.138	0.01,0.08,0.063	0.065	MXE
7781	ENSG00000183696	UPP1	chr7	2358,1756,2987	118,96,167	2384,767,505	173,113,61	2.30219e-06	0.936,0.931,0.929	0.91,0.833,0.859	0.065	MXE
8176	ENSG00000197345	MRPL21	chr11	776,656,782	123,123,155	852,433,287	110,57,27	0.0250487	0.803,0.775,0.765	0.834,0.831,0.873	-0.065	MXE
2643	ENSG00000149923	PPP4C	chr16	3532,3543,2377	238,163,121	2163,1609,994	52,79,35	0.00816727	0.736,0.803,0.787	0.887,0.793,0.842	-0.065	A3SS
11174	ENSG00000138709	LARP1B	chr4	138,141,51	0,7,2	122,62,18	17,5,0	0.0302547	1.0,0.911,0.929	0.785,0.864,1.0	0.064	SE
46873	ENSG00000122033	MTIF3	chr13	17,17,11	181,201,124	55,20,14	248,182,51	0.0115047	0.063,0.057,0.059	0.136,0.072,0.163	-0.064	SE
71015	ENSG00000117153	KLHL12	chr1	578,433,389	19,23,21	561,365,198	56,43,8	0.0112772	0.931,0.893,0.892	0.817,0.791,0.917	0.064	SE
1114	ENSG00000120265	PCMT1	chr6	934,992,730	212,323,181	1415,693,463	437,325,198	0.00462046	0.857,0.806,0.845	0.814,0.743,0.76	0.064	MXE
3622	ENSG00000161526	SAP30BP	chr17	341,382,454	925,1009,886	690,298,274	877,497,337	5.8034e-07	0.092,0.094,0.123	0.177,0.141,0.182	-0.064	A3SS
4158	ENSG00000136147	PHF11	chr13	45,46,43	192,185,112	10,15,24	110,118,142	0.00282421	0.1,0.106,0.155	0.041,0.057,0.074	0.063	SE
40933	ENSG00000182718	ANXA2	chr15	571,403,413	3552,3421,2334	1298,893,459	4077,2020,1353	0	0.053,0.04,0.059	0.101,0.134,0.106	-0.063	SE
60922	ENSG00000188313	PLSCR1	chr3	1644,1928,1584	35,36,78	898,717,1467	63,39,85	1.50745e-05	0.95,0.956,0.891	0.852,0.881,0.875	0.063	SE
3564	ENSG00000117682	DHDDS	chr1	198,228,107	14,13,21	198,114,66	37,20,12	0.045293	0.928,0.941,0.823	0.83,0.839,0.834	0.063	MXE
7038	ENSG00000101782	RIOK3	chr18	280,364,305	792,949,798	659,346,187	1299,699,376	0.0437509	0.275,0.292,0.291	0.353,0.347,0.348	-0.063	MXE
8986	ENSG00000162736	NCSTN	chr1	171,174,183	773,1095,637	185,120,38	1321,770,327	0.00779143	0.192,0.146,0.236	0.131,0.143,0.111	0.063	MXE
186	ENSG00000160058	BSDC1	chr1	36,39,29	325,279,224	61,21,13	242,156,39	0.0467942	0.076,0.094,0.088	0.158,0.091,0.199	-0.063	A3SS
3703	ENSG00000111364	DDX55	chr12	9,23,16	40,67,49	8,1,4	77,33,9	0.0286279	0.135,0.193,0.185	0.067,0.021,0.236	0.063	A3SS
2817	ENSG00000163848	ZNF148	chr3	247,241,158	11,11,6	157,183,39	7,37,2	0.0398131	0.936,0.935,0.945	0.936,0.764,0.927	0.063	A5SS
4608	ENSG00000125107	CNOT1	chr16	106,73,51	615,540,340	41,17,7	435,287,148	0.000368098	0.131,0.106,0.116	0.076,0.049,0.04	0.063	A5SS
37972	ENSG00000042493	CAPG	chr2	3098,3583,1618	193,232,110	2737,2140,944	299,178,166	3.20724e-05	0.919,0.916,0.912	0.866,0.894,0.8	0.062	SE
37983	ENSG00000042493	CAPG	chr2	20,49,15	139,190,61	13,8,6	140,75,79	0.00594511	0.079,0.133,0.128	0.052,0.06,0.043	0.062	SE
76027	ENSG00000173575	CHD2	chr15	13,20,19	146,138,115	36,23,4	110,52,50	0.0321065	0.046,0.074,0.083	0.152,0.195,0.042	-0.062	SE
1924	ENSG00000206503	HLA-A	chr6	6303,7100,5448	6725,5809,4710	10228,2479,3131	11717,2816,4007	0.0283879	0.373,0.437,0.424	0.357,0.359,0.332	0.062	MXE
9361	ENSG00000065135	GNAI3	chr1	345,415,375	1787,1601,1510	400,207,156	2296,1319,942	0.0132631	0.236,0.293,0.284	0.218,0.2,0.209	0.062	MXE
7052	ENSG00000197912	SPG7	chr16	84,111,69	0,8,0	34,44,11	1,0,0	0.0162711	1.0,0.605,1.0	0.79,1.0,1.0	-0.062	A3SS
10756	ENSG00000134644	PUM1	chr1	614,791,452	26,14,14	658,556,184	21,34,18	0.0495269	0.91,0.96,0.932	0.93,0.875,0.813	0.061	SE
963	ENSG00000109736	MFSD10	chr4	833,1019,548	54,29,44	570,402,106	44,50,12	0.00407761	0.901,0.954,0.881	0.885,0.827,0.84	0.061	A3SS
2912	ENSG00000005194	CIAPIN1	chr16	411,467,385	39,39,33	437,265,80	90,63,3	0.024514	0.893,0.905,0.903	0.794,0.769,0.955	0.061	A3SS
9210	ENSG00000198363	ASPH	chr8	806,1718,933	100,295,148	304,530,125	69,105,36	0.0305213	0.888,0.851,0.861	0.812,0.832,0.773	0.061	A3SS
5144	ENSG00000108654	DDX5	chr17	18993,17343,13795	116,50,110	20979,11717,6268	233,163,77	1.93487e-09	0.938,0.97,0.921	0.893,0.87,0.883	0.061	A5SS
75471	ENSG00000153975	ZUP1	chr6	115,159,101	6,4,6	174,90,59	0,0,4	0.0399875	0.87,0.933,0.855	1.0,1.0,0.838	-0.06	SE
12699	ENSG00000118785	SPP1	chr4	4536,489,2012	784,70,193	2586,884,453	526,171,103	0.00259582	0.828,0.853,0.897	0.803,0.811,0.785	0.06	MXE
18570	ENSG00000029364	SLC39A9	chr14	16,35,38	199,224,164	78,38,15	221,138,56	0.00147842	0.04,0.075,0.107	0.154,0.124,0.121	-0.059	SE
31548	ENSG00000184014	DENND5A	chr11	202,103,146	703,642,756	173,60,69	461,216,206	0.00454	0.17,0.103,0.121	0.211,0.166,0.193	-0.059	SE
68073	ENSG00000166024	R3HCC1L	chr10	20,8,9	168,192,147	60,15,8	265,113,59	0.000896866	0.085,0.032,0.046	0.15,0.094,0.096	-0.059	SE
6021	ENSG00000234745	HLA-B	chr6	3591,2873,3271	20097,11916,15202	9657,3510,3287	30272,10888,12780	0.00122046	0.162,0.207,0.189	0.257,0.259,0.218	-0.059	MXE
11227	ENSG00000103994	ZNF106	chr15	79,109,86	144,105,149	128,72,34	138,60,9	0.00743937	0.858,0.92,0.864	0.911,0.93,0.977	-0.059	MXE
3061	ENSG00000172936	MYD88	chr3	25,42,43	199,264,157	26,7,7	263,146,54	0.00766535	0.089,0.11,0.176	0.071,0.036,0.092	0.059	A5SS
3057	ENSG00000164733	CTSB	chr8	7046,4449,2286	8364,7208,3601	2169,1918,1719	4973,3796,2764	0.0110285	0.347,0.28,0.286	0.216,0.242,0.282	0.058	SE
18456	ENSG00000175061	SNHG29	chr17	77,112,152	463,616,323	179,107,77	455,300,137	0.00537241	0.071,0.077,0.178	0.153,0.141,0.205	-0.058	SE
24362	ENSG00000169045	HNRNPH1	chr5	1807,1475,1415	100,89,79	1195,905,464	84,98,53	0.00319031	0.904,0.896,0.903	0.881,0.827,0.82	0.058	SE
83969	ENSG00000000419	DPM1	chr20	32,83,82	349,464,476	110,68,52	568,333,131	0.0340536	0.056,0.104,0.101	0.112,0.117,0.205	-0.058	SE
5025	ENSG00000166340	TPP1	chr11	2492,2451,1794	2598,2413,1649	2829,1475,873	3711,1857,1126	0.0292982	0.706,0.717,0.731	0.656,0.665,0.66	0.058	MXE
8418	ENSG00000104529	EEF1D	chr8	722,740,495	101,95,62	909,442,195	68,33,11	0.0010746	0.861,0.871,0.874	0.921,0.921,0.939	-0.058	MXE
8855	ENSG00000127507	ADGRE2	chr19	1083,1233,1026	362,295,162	955,777,300	71,182,55	0.0429881	0.734,0.794,0.854	0.925,0.797,0.834	-0.058	MXE
13323	ENSG00000170889	RPS9	chr19	1906,2389,1790	384,477,367	2086,1152,998	780,381,220	0.000838269	0.86,0.861,0.858	0.768,0.789,0.848	0.058	MXE
835	ENSG00000197045	GMFB	chr14	57,52,95	296,315,301	47,42,16	417,229,128	0.0276059	0.159,0.139,0.236	0.1,0.152,0.109	0.058	A3SS
11275	ENSG00000099899	TRMT2A	chr22	38,27,16	317,500,241	19,14,33	132,187,102	0.0139633	0.081,0.038,0.047	0.096,0.052,0.192	-0.058	A3SS
52686	ENSG00000143222	UFC1	chr1	811,1114,618	39,54,36	1362,808,218	91,78,28	0.00782785	0.928,0.928,0.914	0.903,0.866,0.829	0.057	SE
3776	ENSG00000067167	TRAM1	chr8	85,77,65	660,524,369	38,36,7	493,296,329	0.000185527	0.102,0.115,0.134	0.064,0.097,0.018	0.057	MXE
5010	ENSG00000110700	RPS13	chr11	3834,5339,3563	779,1166,659	4938,2942,1508	1276,708,517	0.0110462	0.794,0.782,0.809	0.752,0.765,0.696	0.057	MXE
7846	ENSG00000183735	TBK1	chr12	65,44,39	320,436,329	40,29,23	544,346,355	0.00463433	0.181,0.099,0.114	0.074,0.083,0.066	0.057	MXE
1734	ENSG00000172500	FIBP	chr11	61,42,40	353,450,251	47,34,1	617,321,73	0.022855	0.132,0.076,0.123	0.063,0.085,0.012	0.057	A5SS
74187	ENSG00000026508	CD44	chr11	4498,8548,6720	555,252,171	11549,3799,2010	576,278,304	0.047836	0.774,0.935,0.943	0.895,0.853,0.737	0.056	SE
495	ENSG00000204257	HLA-DMA	chr6	1908,1784,1060	1723,1691,1194	1979,540,188	989,448,158	0.0197903	0.187,0.18,0.156	0.294,0.2,0.198	-0.056	MXE
9562	ENSG00000116679	IVNS1ABP	chr1	410,287,546	2087,1544,2862	421,253,434	1832,1006,1267	0.00656887	0.176,0.168,0.172	0.2,0.214,0.271	-0.056	MXE
4497	ENSG00000129197	RPAIN	chr17	37,85,45	180,302,99	59,21,9	268,97,128	0.0422465	0.092,0.122,0.184	0.098,0.097,0.034	0.056	RI
6268	ENSG00000111144	LTA4H	chr12	632,875,246	112,121,27	794,569,81	57,68,7	0.0204696	0.784,0.823,0.854	0.9,0.843,0.882	-0.055	SE
20433	ENSG00000070831	CDC42	chr1	107,153,109	334,437,247	89,63,24	333,218,167	0.0271806	0.148,0.16,0.193	0.127,0.136,0.072	0.055	SE
50262	ENSG00000139112	GABARAPL1	chr12	347,174,286	1285,1095,644	44,114,48	1394,499,200	8.82594e-06	0.134,0.084,0.203	0.018,0.116,0.121	0.055	SE
55466	ENSG00000155368	DBI	chr2	94,86,119	1085,1225,1053	142,77,116	1104,763,310	0.00105264	0.052,0.043,0.067	0.076,0.06,0.192	-0.055	SE
18817	ENSG00000086848	ALG9	chr11	4,4,12	37,54,28	15,29,0	22,59,1	0.0310519	0.042,0.029,0.147	0.216,0.165,0.0	-0.054	SE
20158	ENSG00000149923	PPP4C	chr16	2223,2202,1487	238,163,121	1379,1021,616	52,79,35	0.00537241	0.792,0.846,0.834	0.915,0.84,0.878	-0.054	SE
80841	ENSG00000018280	SLC11A1	chr2	1649,1923,1421	78,146,84	1797,755,201	163,67,25	0.013295	0.924,0.883,0.907	0.864,0.866,0.822	0.054	SE
4172	ENSG00000114956	DGUOK	chr2	89,80,62	550,433,418	78,44,8	676,382,161	0.0229145	0.132,0.148,0.123	0.098,0.098,0.045	0.054	MXE
1552	ENSG00000080189	SLC35C2	chr20	11,26,18	115,147,123	32,22,8	96,61,36	0.00884932	0.036,0.064,0.054	0.115,0.123,0.079	-0.054	RI
8970	ENSG00000258289	CHURC1	chr14	1560,2073,1734	73,182,137	2808,1396,858	291,151,123	0.000608795	0.936,0.885,0.896	0.868,0.863,0.826	0.053	SE
56822	ENSG00000136146	MED4	chr13	912,1020,738	19,41,32	1140,671,449	68,37,38	0.00318419	0.959,0.924,0.918	0.891,0.898,0.852	0.053	SE
58314	ENSG00000108946	PRKAR1A	chr17	98,72,89	707,635,510	132,101,86	556,535,228	0.000264131	0.068,0.057,0.085	0.112,0.091,0.167	-0.053	SE
63099	ENSG00000140105	WARS	chr14	12,12,9	124,159,80	48,10,11	182,76,57	0.00616442	0.058,0.046,0.067	0.144,0.077,0.11	-0.053	SE
1577	ENSG00000132507	EIF5A	chr17	1478,1034,286	3453,2749,702	93,210,205	407,689,588	0.0328478	0.245,0.222,0.236	0.148,0.188,0.209	0.053	MXE
2195	ENSG00000138398	PPIG	chr2	69,61,51	354,397,278	26,47,13	415,284,111	0.0370653	0.179,0.147,0.17	0.065,0.156,0.116	0.053	MXE
7712	ENSG00000092199	HNRNPC	chr14	182,224,269	1961,2141,1921	226,133,245	1368,891,643	6.79721e-06	0.05,0.056,0.073	0.085,0.077,0.176	-0.053	MXE
12928	ENSG00000172243	CLEC7A	chr12	1360,1339,1225	361,360,248	2197,1481,429	762,392,175	0.0379823	0.803,0.801,0.842	0.757,0.803,0.726	0.053	MXE
13761	ENSG00000169756	LIMS1	chr2	106,164,89	558,559,497	89,69,21	654,433,271	0.00147618	0.117,0.17,0.111	0.087,0.1,0.051	0.053	MXE
8880	ENSG00000168610	STAT3	chr17	1191,1236,970	185,196,138	1304,760,377	162,88,22	0.0226879	0.828,0.825,0.841	0.858,0.866,0.928	-0.053	A3SS
4164	ENSG00000171202	TMEM126A	chr11	324,300,298	17,35,14	612,296,98	78,37,13	0.0184582	0.943,0.882,0.949	0.872,0.875,0.868	0.053	A5SS
1502	ENSG00000164329	TENT2	chr5	63,110,74	273,333,250	74,25,30	398,284,106	0.00902798	0.136,0.184,0.168	0.113,0.057,0.162	0.052	SE
11809	ENSG00000178104	PDE4DIP	chr1	120,99,180	494,291,271	96,42,46	217,107,1895	0.00130823	0.118,0.158,0.268	0.196,0.178,0.013	0.052	SE
25295	ENSG00000122566	HNRNPA2B1	chr7	2203,2232,2316	125,152,117	2546,1199,1050	302,135,58	0.00140255	0.902,0.885,0.912	0.816,0.823,0.905	0.052	SE
34321	ENSG00000163870	TPRA1	chr3	418,432,340	81,54,41	586,312,957	63,39,53	0.00746881	0.786,0.85,0.855	0.869,0.85,0.928	-0.052	SE
40934	ENSG00000182718	ANXA2	chr15	1652,1018,1753	89,76,106	2457,1234,1037	103,43,41	0.00912601	0.867,0.825,0.853	0.893,0.91,0.899	-0.052	SE
62887	ENSG00000112081	SRSF3	chr6	926,924,1114	3288,2868,1806	1175,682,879	3057,1493,695	0.0255883	0.065,0.074,0.132	0.087,0.102,0.238	-0.052	SE
657	ENSG00000168894	RNF181	chr2	57,60,45	194,341,344	60,35,30	227,97,79	0.0161957	0.128,0.081,0.061	0.116,0.152,0.159	-0.052	A3SS
8678	ENSG00000143437	ARNT	chr1	338,375,248	25,32,7	387,239,61	41,41,5	0.0104642	0.925,0.914,0.97	0.896,0.841,0.917	0.052	A3SS
2231	ENSG00000162231	NXF1	chr11	1390,1277,813	438,383,314	1065,785,484	390,404,312	0.00182303	0.196,0.204,0.166	0.174,0.13,0.107	0.052	RI
2477	ENSG00000179630	LACC1	chr13	547,624,607	33,50,28	1216,399,396	129,26,46	0.0367162	0.889,0.858,0.913	0.82,0.881,0.806	0.051	SE
9987	ENSG00000140678	ITGAX	chr16	2609,3153,2145	213,97,123	2036,1330,335	35,54,8	3.95113e-05	0.854,0.939,0.893	0.965,0.922,0.952	-0.051	SE
13164	ENSG00000123146	ADGRE5	chr19	88,101,63	750,557,470	131,75,43	522,281,152	0.000215343	0.056,0.084,0.063	0.112,0.119,0.125	-0.051	SE
58037	ENSG00000119801	YPEL5	chr2	139,87,86	320,325,322	60,39,22	277,241,78	0.036129	0.236,0.16,0.16	0.133,0.103,0.167	0.051	SE
7784	ENSG00000183696	UPP1	chr7	118,96,167	2296,1691,3050	173,113,61	3187,825,535	0.0020811	0.065,0.071,0.069	0.068,0.156,0.133	-0.051	MXE
13175	ENSG00000197249	SERPINA1	chr14	3590,2814,3167	8780,6769,6451	2332,1205,158	7937,3616,937	3.78199e-06	0.132,0.134,0.155	0.099,0.11,0.059	0.051	MXE

## Sheet: Table S6 (II) SE.rMATS.JCEC
Supplemental Table 6 (II): rMATS results for SE
ID	GeneID	geneSymbol	chr	strand	exonStart_0base	exonEnd	upstreamES	upstreamEE	downstreamES	downstreamEE	ID	IJC_SAMPLE_1	SJC_SAMPLE_1	IJC_SAMPLE_2	SJC_SAMPLE_2	IncFormLen	SkipFormLen	PValue	FDR	IncLevel1	IncLevel2	IncLevelDifference
3	ENSG00000179195	ZNF664	chr12	+	124003422	124003540	123988042	123988138	124004877	124004935	3	3,0,0	13,1,2	1,0,0	0,0,9	268	150	1	1.0	0.114,0.0,0.0	1.0,NA,0.0	-0.462
4	ENSG00000179195	ZNF664	chr12	+	124004877	124004935	123988042	123988138	124011380	124011441	4	24,2,2	7,7,8	1,0,9	0,2,0	208	150	0.0119254590615	0.130385996369	0.712,0.171,0.153	1.0,0.0,1.0	-0.321
6	ENSG00000170946	DNAJC24	chr11	+	31374102	31374205	31370715	31370859	31414810	31417338	6	0,0,0	33,22,19	2,0,0	45,28,12	253	150	1	1.0	0.0,0.0,0.0	0.026,0.0,0.0	-0.009
7	ENSG00000170946	DNAJC24	chr11	+	31396282	31396394	31370715	31370859	31407455	31407543	7	1,0,0	0,0,0	3,0,0	10,0,0	262	150	1	1.0	1.0,NA,NA	0.147,NA,NA	0.853
8	ENSG00000170946	DNAJC24	chr11	+	31396282	31396394	31370715	31370859	31414810	31414906	8	1,1,0	33,22,19	3,0,0	45,28,12	262	150	1	1.0	0.017,0.025,0.0	0.037,0.0,0.0	0.002
9	ENSG00000170946	DNAJC24	chr11	+	31407455	31407543	31370715	31370859	31408109	31408175	9	1,0,0	0,3,3	15,0,0	4,4,2	238	150	0.0966772838559	0.585151404135	1.0,0.0,0.0	0.703,0.0,0.0	0.099
10	ENSG00000170946	DNAJC24	chr11	+	31408109	31408330	31370806	31370859	31414810	31414949	10	5,9,9	33,22,19	22,7,2	45,28,12	371	150	0.668226408901	1.0	0.058,0.142,0.161	0.165,0.092,0.063	0.014
11	ENSG00000170946	DNAJC24	chr11	+	31414810	31414949	31370715	31370859	31426286	31426355	11	35,49,42	0,1,3	62,56,16	0,0,2	289	150	0.72781091149	1.0	1.0,0.962,0.879	1.0,1.0,0.806	0.012
12	ENSG00000170946	DNAJC24	chr11	+	31421971	31422132	31414810	31414949	31426286	31427978	12	0,1,0	9,28,24	1,0,1	28,34,4	311	150	1	1.0	0.0,0.017,0.0	0.017,0.0,0.108	-0.036
13	ENSG00000170946	DNAJC24	chr11	+	31429482	31429606	31426286	31426355	31430270	31430703	13	0,0,0	8,13,22	0,1,0	16,17,2	274	150	1	1.0	0.0,0.0,0.0	0.0,0.031,0.0	-0.01
21	ENSG00000075711	DLG1	chr3	-	197075836	197075870	197069216	197069260	197076585	197076682	21	0,2,1	7,8,0	0,0,0	0,9,0	184	150	1	1.0	0.0,0.169,1.0	NA,0.0,NA	0.39
22	ENSG00000075711	DLG1	chr3	-	197076585	197076682	197075836	197075870	197081050	197081117	22	3,0,0	0,0,0	0,0,0	1,1,0	247	150	1	1.0	1.0,NA,NA	0.0,0.0,NA	1.0
23	ENSG00000075711	DLG1	chr3	-	197076585	197076685	197075836	197075870	197081050	197081117	23	1,4,0	0,0,0	0,0,0	1,1,0	250	150	1	1.0	1.0,1.0,NA	0.0,0.0,NA	1.0
25	ENSG00000075711	DLG1	chr3	-	197104902	197105005	197090911	197091026	197115926	197116083	25	2,5,4	0,0,1	4,4,20	0,0,0	253	150	1	1.0	1.0,1.0,0.703	1.0,1.0,1.0	-0.099
28	ENSG00000075711	DLG1	chr3	-	197130526	197130671	197119409	197119530	197136541	197136678	28	4,9,5	0,0,2	1,3,12	0,0,0	295	150	0.884823782145	1.0	1.0,1.0,0.56	1.0,1.0,1.0	-0.147
32	ENSG00000075711	DLG1	chr3	-	197149742	197149796	197142717	197142768	197194424	197194589	32	18,0,9	0,2,0	1,0,2	0,2,0	204	150	1	1.0	1.0,0.0,1.0	1.0,0.0,1.0	0.0
35	ENSG00000075711	DLG1	chr3	-	197161639	197161738	197149742	197149796	197194424	197194589	35	8,9,8	16,0,7	7,0,6	0,0,0	249	150	1	1.0	0.231,1.0,0.408	1.0,NA,1.0	-0.454
36	ENSG00000075711	DLG1	chr3	-	197270699	197270784	197194424	197194589	197282678	197282845	36	0,1,0	15,5,1	3,0,0	0,0,4	235	150	1	1.0	0.0,0.113,0.0	1.0,NA,0.0	-0.462
44	ENSG00000185728	YTHDF3	chr8	+	63172652	63172798	63169386	63169411	63173650	63173681	44	42,8,13	4,0,2	18,22,11	2,0,2	296	150	0.56010122276	1.0	0.842,1.0,0.767	0.82,1.0,0.736	0.018
45	ENSG00000185728	YTHDF3	chr8	+	63172652	63172798	63169386	63169411	63175330	63175416	45	79,29,53	460,549,457	62,48,36	513,352,209	296	150	0.127345327523	0.710893578738	0.08,0.026,0.056	0.058,0.065,0.08	-0.014
46	ENSG00000185728	YTHDF3	chr8	+	63173650	63173681	63169386	63169411	63175330	63175416	46	7,0,2	460,549,457	6,1,2	513,352,209	181	150	1	1.0	0.012,0.0,0.004	0.01,0.002,0.008	-0.001
47	ENSG00000185728	YTHDF3	chr8	+	63173650	63173681	63172652	63172798	63175330	63175416	47	3,0,1	37,21,41	6,3,0	46,29,25	181	150	0.108268317198	0.634509885305	0.063,0.0,0.02	0.098,0.079,0.0	-0.031
48	ENSG00000185728	YTHDF3	chr8	+	63175330	63175416	63169386	63169411	63186146	63186261	48	825,856,738	7,9,2	854,560,376	9,8,13	236	150	0.00605365321765	0.0792394548965	0.987,0.984,0.996	0.984,0.978,0.948	0.019
49	ENSG00000185728	YTHDF3	chr8	+	63175336	63175416	63169386	63169411	63186146	63187745	49	334,293,267	7,9,2	335,194,158	9,8,13	230	150	0.00890934394846	0.105259253742	0.969,0.955,0.989	0.96,0.941,0.888	0.041
50	ENSG00000185728	YTHDF3	chr8	+	63186146	63187745	63175330	63175416	63209682	63209955	50	1268,1244,1109	0,2,6	1423,997,697	4,2,0	1749	150	0.659922178126	1.0	1.0,0.982,0.941	0.968,0.977,1.0	-0.007
51	ENSG00000148400	NOTCH1	chr9	-	136517271	136517385	136515980	136516094	136517751	136517937	51	30,23,14	1,0,0	30,5,0	0,0,0	264	150	1	1.0	0.945,1.0,1.0	1.0,1.0,NA	-0.018
54	ENSG00000170291	ELP5	chr17	+	7254582	7254766	7252917	7252998	7256856	7257038	54	490,570,602	0,0,2	597,557,174	0,10,0	334	150	0.872190263285	1.0	1.0,1.0,0.993	1.0,0.962,1.0	0.01
55	ENSG00000170291	ELP5	chr17	+	7254582	7254803	7252917	7252998	7256856	7257028	55	1017,1252,1011	0,0,2	1235,783,281	0,10,0	371	150	0.807164514594	1.0	1.0,1.0,0.995	1.0,0.969,1.0	0.009
56	ENSG00000170291	ELP5	chr17	+	7256856	7257038	7254582	7254803	7258587	7258639	56	1068,1271,720	12,21,9	1347,439,236	24,13,1	332	150	0.228236449892	1.0	0.976,0.965,0.973	0.962,0.938,0.991	0.008
57	ENSG00000170291	ELP5	chr17	+	7258825	7258926	7258587	7258683	7259570	7259931	57	543,533,328	5,29,7	722,237,102	13,9,1	251	150	0.231220227156	1.0	0.985,0.917,0.966	0.971,0.94,0.984	-0.009
58	ENSG00000104835	SARS2	chr19	-	38915840	38915906	38915265	38915749	38916036	38916129	58	37,45,21	3,0,0	24,40,0	0,0,0	216	150	1	1.0	0.895,1.0,1.0	1.0,1.0,NA	-0.035
59	ENSG00000104835	SARS2	chr19	-	38917920	38918008	38917723	38917833	38918421	38918530	59	6,29,3	0,0,0	10,6,4	1,0,0	238	150	1	1.0	1.0,1.0,1.0	0.863,1.0,1.0	0.046
60	ENSG00000104835	SARS2	chr19	-	38918093	38918139	38917914	38918008	38918421	38918530	60	25,47,10	0,0,1	30,12,23	0,0,0	196	150	1	1.0	1.0,1.0,0.884	1.0,1.0,1.0	-0.039
64	ENSG00000178440	TIMM23B-AGAP6	chr10	+	49943234	49943358	49942056	49942300	49945031	49945090	64	42,28,39	76,124,67	39,23,10	51,33,4	274	150	0.0243920262495	0.21859023893	0.232,0.11,0.242	0.295,0.276,0.578	-0.188
65	ENSG00000178440	TIMM23B-AGAP6	chr10	+	49943234	49943358	49942056	49942300	49952125	49952219	65	20,11,16	4,9,9	14,6,0	1,0,4	274	150	0.426922879842	1.0	0.732,0.401,0.493	0.885,1.0,0.0	-0.086
66	ENSG00000178440	TIMM23B-AGAP6	chr10	+	49945031	49945090	49942055	49942300	49952125	49952219	66	119,183,131	4,9,9	92,68,13	1,0,4	209	150	0.104599710147	0.619129118423	0.955,0.936,0.913	0.985,1.0,0.7	0.04
67	ENSG00000178440	TIMM23B-AGAP6	chr10	+	49945031	49945090	49943234	49943358	49952125	49952219	67	66,81,87	1,0,0	66,52,19	0,0,0	209	150	1	1.0	0.979,1.0,1.0	1.0,1.0,1.0	-0.007
68	ENSG00000178440	TIMM23B-AGAP6	chr10	+	49952125	49952219	49945031	49945090	49958369	49958480	68	68,99,56	0,5,0	49,37,12	0,0,0	244	150	0.774334848765	1.0	1.0,0.924,1.0	1.0,1.0,1.0	-0.025
69	ENSG00000178440	TIMM23B-AGAP6	chr10	+	49952448	49952533	49952125	49952219	49955001	49955060	69	232,304,282	1,3,2	209,135,32	1,0,0	235	150	1	1.0	0.993,0.985,0.989	0.993,1.0,1.0	-0.009
70	ENSG00000178440	TIMM23B-AGAP6	chr10	+	49952448	49952533	49952125	49952219	49958369	49958480	70	89,107,101	0,0,3	84,46,20	0,1,0	235	150	1	1.0	1.0,1.0,0.956	1.0,0.967,1.0	-0.004
71	ENSG00000178440	TIMM23B-AGAP6	chr10	+	49955001	49955060	49952125	49952219	49958369	49958480	71	59,110,82	0,0,3	75,37,2	0,1,0	209	150	1	1.0	1.0,1.0,0.951	1.0,0.964,1.0	-0.004
72	ENSG00000178440	TIMM23B-AGAP6	chr10	+	49955001	49955060	49952448	49952533	49958369	49958480	72	201,307,262	0,0,0	207,126,19	8,0,5	209	150	0.00126104332105	0.0246689288384	1.0,1.0,1.0	0.949,1.0,0.732	0.106
73	ENSG00000178440	TIMM23B-AGAP6	chr10	+	49976083	49976185	49973011	49973142	49981188	49981370	73	3,10,7	10,2,3	0,5,8	3,0,0	252	150	0.0547103544851	0.389643977451	0.152,0.749,0.581	0.0,1.0,1.0	-0.173
74	ENSG00000178440	TIMM23B-AGAP6	chr10	+	49976083	49976185	49973011	49973142	49987164	49987234	74	0,19,8	22,23,11	0,4,8	4,8,5	252	150	0.762993392738	1.0	0.0,0.33,0.302	0.0,0.229,0.488	-0.028
75	ENSG00000178440	TIMM23B-AGAP6	chr10	+	49981188	49981281	49972834	49973142	49987164	49987234	75	10,6,3	22,23,11	3,0,0	4,8,5	243	150	0.0129525970427	0.138245658756	0.219,0.139,0.144	0.316,0.0,0.0	0.062
76	ENSG00000178440	TIMM23B-AGAP6	chr10	+	49987164	49987234	49973011	49973142	49989307	49989376	76	13,10,5	0,0,0	3,2,5	4,2,0	220	150	0.000157095985674	0.00501710614691	1.0,1.0,1.0	0.338,0.405,1.0	0.419
77	ENSG00000178440	TIMM23B-AGAP6	chr10	+	49988750	49988938	49987164	49987234	49989307	49989376	77	21,75,41	0,0,0	10,9,17	0,0,1	338	150	1	1.0	1.0,1.0,1.0	1.0,1.0,0.883	0.039
78	ENSG00000178440	TIMM23B-AGAP6	chr10	+	49994394	49994429	49991675	49991744	50001995	50002096	78	42,51,33	0,0,0	15,18,13	0,3,3	185	150	0.00705004640524	0.0889228968239	1.0,1.0,1.0	1.0,0.829,0.778	0.131
79	ENSG00000178440	TIMM23B-AGAP6	chr10	+	50001995	50002096	49973011	49973142	50004684	50004720	79	17,28,28	0,0,3	11,16,0	0,0,0	251	150	1	1.0	1.0,1.0,0.848	1.0,1.0,NA	-0.051
80	ENSG00000178440	TIMM23B-AGAP6	chr10	+	50008024	50008076	50004684	50004720	50008710	50010589	80	30,43,46	0,0,0	25,22,9	0,2,0	202	150	1	1.0	1.0,1.0,1.0	1.0,0.891,1.0	0.036
82	ENSG00000136021	SCYL2	chr12	+	100282942	100283147	100267176	100267792	100291502	100291660	82	341,187,95	0,0,0	108,87,90	0,2,0	355	150	1	1.0	1.0,1.0,1.0	1.0,0.948,1.0	0.017
83	ENSG00000136021	SCYL2	chr12	+	100291502	100291660	100282942	100283147	100298030	100298175	83	426,317,188	0,0,8	217,148,142	0,0,0	308	150	0.901773851322	1.0	1.0,1.0,0.92	1.0,1.0,1.0	-0.027
84	ENSG00000136021	SCYL2	chr12	+	100298030	100298175	100282942	100283147	100311043	100311193	84	190,154,102	0,1,0	102,82,58	0,0,0	295	150	1	1.0	1.0,0.987,1.0	1.0,1.0,1.0	-0.004
85	ENSG00000136021	SCYL2	chr12	+	100313421	100313538	100312431	100312653	100314488	100314614	85	187,157,143	1,0,0	165,143,66	0,0,0	267	150	1	1.0	0.991,1.0,1.0	1.0,1.0,1.0	-0.003
86	ENSG00000136021	SCYL2	chr12	+	100317680	100317692	100315557	100315734	100317802	100317925	86	0,0,2	233,205,104	0,2,0	150,132,102	162	150	1	1.0	0.0,0.0,0.017	0.0,0.014,0.0	0.001
87	ENSG00000136021	SCYL2	chr12	+	100319223	100319286	100317802	100317925	100323524	100323638	87	1,2,0	193,189,96	0,5,0	117,113,50	213	150	1	1.0	0.004,0.007,0.0	0.0,0.03,0.0	-0.006
88	ENSG00000136021	SCYL2	chr12	+	100327184	100327234	100326621	100326754	100329200	100329319	88	0,4,0	219,200,101	0,3,0	121,95,58	200	150	1	1.0	0.0,0.015,0.0	0.0,0.023,0.0	-0.003
89	ENSG00000136021	SCYL2	chr12	+	100329200	100329319	100326621	100326754	100334165	100334251	89	366,312,174	0,0,0	225,188,102	0,1,0	269	150	1	1.0	1.0,1.0,1.0	1.0,0.991,1.0	0.003
90	ENSG00000136021	SCYL2	chr12	+	100337386	100337506	100335590	100335906	100338527	100338633	90	407,312,248	4,0,0	285,152,149	0,0,0	270	150	1	1.0	0.983,1.0,1.0	1.0,1.0,1.0	-0.006
91	ENSG00000109475	RPL34	chr4	+	108621630	108621696	108620632	108620712	108621950	108622024	91	0,0,0	169,306,202	0,3,0	202,140,81	216	150	1	1.0	0.0,0.0,0.0	0.0,0.015,0.0	-0.005
92	ENSG00000109475	RPL34	chr4	+	108621950	108622024	108620565	108620600	108622104	108622204	92	3511,4085,3168	4,5,3	3709,2374,1488	0,2,0	224	150	1	1.0	0.998,0.998,0.999	1.0,0.999,1.0	-0.001
95	ENSG00000136925	TSTD2	chr9	-	97611573	97611699	97610209	97610451	97617756	97617852	95	150,190,114	0,0,0	144,109,33	1,0,0	276	150	1	1.0	1.0,1.0,1.0	0.987,1.0,1.0	0.004
96	ENSG00000136925	TSTD2	chr9	-	97617756	97617877	97611573	97611699	97625680	97625775	96	158,135,114	0,16,6	147,116,47	11,11,0	271	150	0.484592780843	1.0	1.0,0.824,0.913	0.881,0.854,1.0	0.001
97	ENSG00000136925	TSTD2	chr9	-	97625680	97625997	97611573	97611699	97633242	97633301	97	0,16,6	2,0,0	13,10,0	0,4,0	467	150	1	1.0	0.0,1.0,1.0	1.0,0.445,NA	-0.056
98	ENSG00000136925	TSTD2	chr9	-	97627305	97627612	97625680	97625997	97633242	97633301	98	35,45,24	0,0,0	52,20,2	2,1,0	457	150	0.455116954925	1.0	1.0,1.0,1.0	0.895,0.868,1.0	0.079
99	ENSG00000136925	TSTD2	chr9	-	97627397	97627612	97625680	97625997	97633242	97633368	99	81,84,56	0,0,0	79,57,15	2,1,0	365	150	0.285109648332	1.0	1.0,1.0,1.0	0.942,0.959,1.0	0.033
100	ENSG00000122705	CLTA	chr9	+	36197550	36197588	36190855	36191273	36198978	36199096	100	1962,1376,652	2,6,3	199,475,808	0,0,18	188	150	0.488263693562	1.0	0.999,0.995,0.994	1.0,1.0,0.973	0.005
101	ENSG00000122705	CLTA	chr9	+	36197550	36197588	36190855	36191273	36204067	36204179	101	333,237,102	0,3,4	34,94,133	0,0,0	188	150	0.888513418916	1.0	1.0,0.984,0.953	1.0,1.0,1.0	-0.021
102	ENSG00000122705	CLTA	chr9	+	36198978	36199096	36190855	36191273	36204067	36204179	102	1592,1279,536	0,3,4	241,452,807	0,0,0	268	150	1	1.0	1.0,0.996,0.987	1.0,1.0,1.0	-0.006
103	ENSG00000122705	CLTA	chr9	+	36198978	36199096	36197550	36197588	36204067	36204179	103	3220,2412,1090	0,0,0	407,839,1463	0,1,0	268	150	1	1.0	1.0,1.0,1.0	1.0,0.998,1.0	0.001
106	ENSG00000122705	CLTA	chr9	+	36210624	36210660	36204067	36204179	36211602	36211784	106	18,26,7	1804,1480,694	2,6,16	329,497,816	186	150	0.812469324319	1.0	0.008,0.014,0.008	0.005,0.01,0.016	-0.0
109	ENSG00000135047	CTSL	chr9	+	87727593	87727729	87726108	87726253	87728026	87728149	109	29877,26466,24940	8,3,4	26757,18054,3500	12,21,0	286	150	1	1.0	0.999,1.0,1.0	0.999,0.998,1.0	0.001
110	ENSG00000135047	CTSL	chr9	+	87727593	87727729	87726118	87726398	87728026	87728149	110	27140,24015,23685	7,1,5	26602,17426,3625	24,6,5	286	150	1	1.0	1.0,1.0,1.0	0.998,0.999,0.997	0.002
111	ENSG00000135047	CTSL	chr9	+	87727593	87727729	87726139	87726308	87728026	87728149	111	22949,20153,19091	4,1,0	22069,14243,2887	4,0,2	286	150	1	1.0	1.0,1.0,1.0	1.0,1.0,0.999	0.0
112	ENSG00000135047	CTSL	chr9	+	87728026	87728149	87727593	87727729	87728249	87728396	112	48269,42052,41429	0,0,0	46785,30028,5773	0,1,0	273	150	1	1.0	1.0,1.0,1.0	1.0,1.0,1.0	0.0
113	ENSG00000135047	CTSL	chr9	+	87728249	87728396	87728026	87728149	87728584	87728809	113	59402,51610,51099	7,0,7	57205,36015,6760	11,12,0	297	150	1	1.0	1.0,1.0,1.0	1.0,0.999,1.0	0.0
114	ENSG00000135047	CTSL	chr9	+	87728249	87728396	87728026	87728149	87729572	87729680	114	30811,26477,26580	0,4,0	29790,18623,3559	16,10,0	297	150	1	1.0	1.0,1.0,1.0	0.999,0.999,1.0	0.001
115	ENSG00000135047	CTSL	chr9	+	87728584	87728809	87728026	87728149	87729572	87729680	115	31542,28182,26319	0,4,0	29602,20187,3297	16,10,0	375	150	1	1.0	1.0,1.0,1.0	0.999,0.999,1.0	0.001
116	ENSG00000135047	CTSL	chr9	+	87728584	87728809	87728249	87728396	87729572	87729680	116	60130,53315,50834	4,1,3	57011,37572,6498	5,5,0	375	150	1	1.0	1.0,1.0,1.0	1.0,1.0,1.0	0.0
117	ENSG00000135047	CTSL	chr9	+	87730380	87730498	87729572	87729735	87731007	87731073	117	56913,50859,49321	298,264,291	56328,37292,6642	348,317,28	268	150	0.130103508596	0.721978629924	0.991,0.991,0.99	0.989,0.985,0.993	0.002
119	ENSG00000196576	PLXNB2	chr22	-	50283049	50283186	50282710	50282881	50283336	50283445	119	2297,2130,1099	5,0,0	1312,1006,220	0,0,4	287	150	1	1.0	0.996,1.0,1.0	1.0,1.0,0.966	0.01
120	ENSG00000196576	PLXNB2	chr22	-	50284131	50284213	50283832	50283990	50284572	50284665	120	1382,1570,697	10,2,0	956,789,167	0,1,0	232	150	1	1.0	0.989,0.998,1.0	1.0,0.998,1.0	-0.004
121	ENSG00000196576	PLXNB2	chr22	-	50284131	50284244	50283832	50283990	50284572	50284665	121	570,679,295	10,2,0	444,338,73	0,1,0	263	150	0.801198153976	1.0	0.97,0.995,1.0	1.0,0.995,1.0	-0.01
122	ENSG00000196576	PLXNB2	chr22	-	50284572	50284665	50284131	50284244	50285799	50285901	122	510,588,287	0,0,4	379,295,63	0,0,0	243	150	1	1.0	1.0,1.0,0.978	1.0,1.0,1.0	-0.007
123	ENSG00000196576	PLXNB2	chr22	-	50284844	50284913	50284572	50284665	50285799	50285843	123	39,32,15	839,946,458	42,21,12	553,467,98	219	150	0.00278095957414	0.0445671737638	0.031,0.023,0.022	0.049,0.03,0.077	-0.027
124	ENSG00000196576	PLXNB2	chr22	-	50287110	50287264	50286172	50286287	50287666	50287793	124	2079,2101,824	48,17,22	1119,919,182	15,19,1	304	150	0.48155621782	1.0	0.955,0.984,0.949	0.974,0.96,0.989	-0.012
125	ENSG00000196576	PLXNB2	chr22	-	50289516	50290597	50288959	50289142	50294718	50294778	125	1645,1551,626	0,22,4	871,757,143	6,2,0	1231	150	0.112509264331	0.652485264104	1.0,0.896,0.95	0.946,0.979,1.0	-0.026
126	ENSG00000196576	PLXNB2	chr22	-	50289516	50290597	50288959	50289142	50294725	50294778	126	1248,1236,478	0,4,0	745,669,133	1,0,0	1231	150	1	1.0	1.0,0.974,1.0	0.989,1.0,1.0	-0.005
127	ENSG00000196576	PLXNB2	chr22	-	50289516	50290597	50288959	50289142	50307552	50307627	127	1184,1149,466	1,9,3	647,617,129	8,0,0	1231	150	0.60346250037	1.0	0.993,0.94,0.95	0.908,1.0,1.0	-0.008
128	ENSG00000196576	PLXNB2	chr22	-	50294718	50294778	50288959	50289142	50307552	50307603	128	2,17,5	1,9,3	5,2,0	8,0,0	210	150	1	1.0	0.588,0.574,0.543	0.309,1.0,NA	-0.086
129	ENSG00000196576	PLXNB2	chr22	-	50294718	50294778	50289516	50290597	50301346	50301462	129	242,226,90	0,5,0	113,78,15	0,0,0	210	150	1	1.0	1.0,0.97,1.0	1.0,1.0,1.0	-0.01
130	ENSG00000196576	PLXNB2	chr22	-	50294718	50294778	50289516	50290597	50307552	50307603	130	402,279,111	5,15,6	156,110,15	6,5,14	210	150	0.0167901933323	0.167577291793	0.983,0.93,0.93	0.949,0.94,0.434	0.173
131	ENSG00000196576	PLXNB2	chr22	-	50294725	50294778	50288959	50289142	50307552	50307627	131	0,4,0	1,9,3	0,0,0	8,0,0	203	150	1	1.0	0.0,0.247,0.0	0.0,NA,NA	0.082
132	ENSG00000196576	PLXNB2	chr22	-	50294725	50294778	50289516	50290597	50307552	50307627	132	58,60,12	5,15,6	52,42,16	6,5,14	203	150	0.805112455713	1.0	0.896,0.747,0.596	0.865,0.861,0.458	0.018
142	ENSG00000162746	FCRLB	chr1	+	161722988	161723009	161722652	161722703	161723366	161723621	142	0,0,0	0,3,0	5,0,0	0,0,0	171	150	1	1.0	NA,0.0,NA	1.0,NA,NA	-1.0
143	ENSG00000137770	CTDSPL2	chr15	+	44470468	44470574	44458990	44459200	44484223	44484347	143	3,2,0	63,116,56	4,0,0	115,65,16	256	150	1	1.0	0.027,0.01,0.0	0.02,0.0,0.0	0.006
144	ENSG00000137770	CTDSPL2	chr15	+	44484223	44484362	44458990	44459200	44486550	44486578	144	119,207,135	1,1,0	188,119,24	2,0,0	289	150	1	1.0	0.984,0.991,1.0	0.98,1.0,1.0	-0.002
145	ENSG00000137770	CTDSPL2	chr15	+	44490783	44490999	44486550	44486700	44496379	44496458	145	216,292,187	0,0,0	279,142,30	0,6,0	366	150	0.47074569685	1.0	1.0,1.0,1.0	1.0,0.907,1.0	0.031
146	ENSG00000137770	CTDSPL2	chr15	+	44496379	44496458	44490783	44490999	44497026	44497138	146	193,229,157	0,0,0	258,158,28	5,0,0	229	150	0.74831147452	1.0	1.0,1.0,1.0	0.971,1.0,1.0	0.01
147	ENSG00000137770	CTDSPL2	chr15	+	44499726	44499813	44497026	44497138	44514597	44514660	147	152,232,101	1,0,0	238,164,38	0,0,0	237	150	1	1.0	0.99,1.0,1.0	1.0,1.0,1.0	-0.003
148	ENSG00000137770	CTDSPL2	chr15	+	44501961	44502048	44499726	44499813	44503423	44503879	148	1,8,2	5,3,3	13,6,2	10,1,0	237	150	0.0824241542759	0.521784984233	0.112,0.628,0.297	0.451,0.792,1.0	-0.402
149	ENSG00000137770	CTDSPL2	chr15	+	44501961	44502048	44499726	44499813	44514597	44514660	149	2,9,4	89,139,56	12,6,2	147,94,12	237	150	0.242163178453	1.0	0.014,0.039,0.043	0.049,0.039,0.095	-0.029
150	ENSG00000137770	CTDSPL2	chr15	+	44514764	44514844	44514597	44514660	44519168	44519295	150	141,229,87	0,2,0	229,137,15	0,1,0	230	150	1	1.0	1.0,0.987,1.0	1.0,0.989,1.0	-0.001
151	ENSG00000137770	CTDSPL2	chr15	+	44518653	44518864	44514764	44514844	44519168	44519295	151	1,3,0	80,130,65	0,0,0	115,91,10	361	150	1	1.0	0.005,0.009,0.0	0.0,0.0,0.0	0.005
152	ENSG00000135932	CAB39	chr2	+	230810262	230810322	230798728	230798897	230814048	230814114	152	35,48,25	0,0,2	51,38,11	0,0,0	210	150	1	1.0	1.0,1.0,0.899	1.0,1.0,1.0	-0.034
153	ENSG00000125952	MAX	chr14	-	65077327	65077428	65075123	65076663	65077912	65078036	153	33,44,22	526,732,426	30,25,6	549,390,132	251	150	0.79791892173	1.0	0.036,0.035,0.03	0.032,0.037,0.026	0.002
154	ENSG00000125952	MAX	chr14	-	65077343	65077428	65075126	65076663	65077912	65078036	154	57,57,49	526,732,426	53,45,14	549,390,132	235	150	0.704288022648	1.0	0.065,0.047,0.068	0.058,0.069,0.063	-0.003
155	ENSG00000125952	MAX	chr14	-	65077562	65077643	65076608	65076663	65077912	65078036	155	11,0,21	526,732,426	0,0,8	549,390,132	231	150	0.466778174105	1.0	0.013,0.0,0.031	0.0,0.0,0.038	0.002
156	ENSG00000125952	MAX	chr14	-	65077562	65077643	65077384	65077428	65077912	65078036	156	20,0,46	35,58,29	0,0,9	45,38,9	231	150	0.0164704678628	0.165001499524	0.271,0.0,0.507	0.0,0.0,0.394	0.128
157	ENSG00000125952	MAX	chr14	-	65077912	65078036	65075123	65076663	65093707	65093815	157	845,1126,726	0,0,2	853,592,243	0,0,0	274	150	1	1.0	1.0,1.0,0.995	1.0,1.0,1.0	-0.002
160	ENSG00000125952	MAX	chr14	-	65101545	65101572	65093497	65093815	65102303	65102339	160	177,184,194	109,161,138	154,129,95	109,96,45	177	150	0.41863365505	1.0	0.579,0.492,0.544	0.545,0.532,0.641	-0.034
161	ENSG00000125952	MAX	chr14	-	65101545	65101572	65093497	65093815	65102508	65102690	161	27,29,37	3,2,0	28,29,20	2,0,0	177	150	0.191697312288	0.947233219219	0.884,0.925,1.0	0.922,1.0,1.0	-0.038
163	ENSG00000075234	TTC38	chr22	+	46269141	46269289	46268513	46268591	46272334	46272416	163	17,11,12	27,71,15	5,1,0	35,30,9	298	150	2.84957e+06	0.00138623651901	0.241,0.072,0.287	0.067,0.017,0.0	0.172
164	ENSG00000075234	TTC38	chr22	+	46275247	46275421	46273897	46274069	46278585	46278661	164	128,219,98	0,2,0	200,108,29	3,0,0	324	150	1	1.0	1.0,0.981,1.0	0.969,1.0,1.0	0.004
165	ENSG00000075234	TTC38	chr22	+	46281970	46282151	46281598	46281718	46283972	46284032	165	14,8,3	71,111,34	17,8,0	77,81,15	331	150	0.527006172157	1.0	0.082,0.032,0.038	0.091,0.043,0.0	0.006
166	ENSG00000075234	TTC38	chr22	+	46287072	46287154	46285240	46285279	46288422	46288588	166	115,191,93	0,2,0	150,123,26	0,0,0	232	150	1	1.0	1.0,0.984,1.0	1.0,1.0,1.0	-0.005
167	ENSG00000075234	TTC38	chr22	+	46289825	46289899	46289401	46289561	46292202	46292328	167	75,84,25	0,0,0	84,41,9	0,2,0	224	150	1	1.0	1.0,1.0,1.0	1.0,0.932,1.0	0.023
168	ENSG00000075234	TTC38	chr22	+	46289825	46289899	46289401	46289561	46292790	46294008	168	79,155,50	0,0,0	105,71,27	1,0,0	224	150	1	1.0	1.0,1.0,1.0	0.986,1.0,1.0	0.005
169	ENSG00000075234	TTC38	chr22	+	46292202	46292328	46289401	46289561	46292790	46292933	169	18,17,21	0,0,0	10,17,2	1,0,0	276	150	1	1.0	1.0,1.0,1.0	0.845,1.0,1.0	0.052
170	ENSG00000075234	TTC38	chr22	+	46292202	46292328	46289825	46289899	46292790	46292933	170	42,35,29	31,90,36	43,29,6	56,47,22	276	150	0.445959804485	1.0	0.424,0.174,0.304	0.294,0.251,0.129	0.076
172	ENSG00000234705	HMGA1P4	chr9	-	128663511	128663576	128663133	128663400	128684365	128684477	172	1,0,0	2,7,3	2,2,0	4,3,0	215	150	1	1.0	0.259,0.0,0.0	0.259,0.317,NA	-0.202
173	ENSG00000063761	ADCK1	chr14	+	77827853	77827971	77822434	77822518	77859075	77859279	173	0,9,0	0,15,0	18,0,0	2,2,0	268	150	1	1.0	NA,0.251,NA	0.834,0.0,NA	-0.166
175	ENSG00000063761	ADCK1	chr14	+	77887090	77887249	77859075	77859279	77899099	77899258	175	17,10,5	0,2,0	5,8,0	0,0,0	309	150	1	1.0	1.0,0.708,1.0	1.0,1.0,NA	-0.097
176	ENSG00000063761	ADCK1	chr14	+	77900558	77900674	77899099	77899258	77907802	77907919	176	0,1,0	3,4,1	0,0,0	1,1,0	266	150	1	1.0	0.0,0.124,0.0	0.0,0.0,NA	0.041
178	ENSG00000168028	RPSA	chr3	+	39408605	39408724	39407602	39407786	39410753	39410849	178	1519,1951,966	0,7,9	2038,1147,589	3,0,0	269	150	1	1.0	1.0,0.994,0.984	0.997,1.0,1.0	-0.006
179	ENSG00000168028	RPSA	chr3	+	39408605	39408739	39407620	39407786	39410753	39410999	179	502,661,329	0,7,9	636,427,218	3,0,0	284	150	0.119693089716	0.680974565649	1.0,0.98,0.951	0.991,1.0,1.0	-0.02
180	ENSG00000168028	RPSA	chr3	+	39410753	39410999	39407602	39407786	39411648	39411777	180	1596,1941,1129	0,2,0	2165,1150,499	0,0,0	396	150	1	1.0	1.0,0.997,1.0	1.0,1.0,1.0	-0.001
181	ENSG00000168028	RPSA	chr3	+	39411648	39411777	39410753	39410999	39411895	39412059	181	2965,3755,2276	0,0,0	4001,2377,996	0,1,4	279	150	1	1.0	1.0,1.0,1.0	1.0,0.999,0.993	0.003
191	ENSG00000131018	SYNE1	chr6	-	152130719	152130778	152121683	152122676	152132121	152132214	191	29,13,7	0,0,0	7,2,3	0,0,1	209	150	1	1.0	1.0,1.0,1.0	1.0,1.0,0.683	0.106
193	ENSG00000131018	SYNE1	chr6	-	152145486	152145555	152143622	152143765	152148044	152148378	193	4,6,5	0,3,5	0,0,10	9,0,0	219	150	1	1.0	1.0,0.578,0.407	0.0,NA,1.0	0.162
194	ENSG00000131018	SYNE1	chr6	-	152283977	152284172	152281806	152281980	152293587	152293749	194	21,20,17	0,0,0	12,24,0	2,0,0	345	150	1	1.0	1.0,1.0,1.0	0.723,1.0,NA	0.139
195	ENSG00000131018	SYNE1	chr6	-	152283977	152284184	152281806	152281980	152293587	152293749	195	14,17,13	0,0,0	16,17,0	2,0,0	357	150	1	1.0	1.0,1.0,1.0	0.771,1.0,NA	0.115
196	ENSG00000131018	SYNE1	chr6	-	152300640	152300781	152293959	152294127	152301868	152302063	196	4,3,3	2,7,2	6,13,0	0,6,5	291	150	0.590890498361	1.0	0.508,0.181,0.436	1.0,0.528,0.0	-0.134
203	ENSG00000131018	SYNE1	chr6	-	152455885	152456044	152455425	152455590	152458756	152458930	203	10,0,0	0,0,0	0,0,0	0,0,7	309	150	1	1.0	1.0,NA,NA	NA,NA,0.0	1.0
209	ENSG00000170364	SETMAR	chr3	+	4312897	4313229	4303331	4303526	4313646	4313761	209	1,7,4	3,0,4	4,15,0	4,3,0	482	150	1	1.0	0.094,1.0,0.237	0.237,0.609,NA	0.021
210	ENSG00000170364	SETMAR	chr3	+	4312897	4313229	4303331	4303526	4313666	4313761	210	3,4,2	3,4,2	4,8,0	0,0,0	482	150	1	1.0	0.237,0.237,0.237	1.0,1.0,NA	-0.763
211	ENSG00000170364	SETMAR	chr3	+	4312897	4313761	4303303	4303526	4316211	4317567	211	38,50,31	7,8,11	23,32,11	0,4,0	1014	150	0.0045631210066	0.0644391414761	0.445,0.48,0.294	1.0,0.542,1.0	-0.441
212	ENSG00000170364	SETMAR	chr3	+	4313646	4313761	4303336	4303526	4316211	4316536	212	40,47,31	7,8,11	23,24,11	0,4,0	265	150	0.0022310878998	0.037870304345	0.764,0.769,0.615	1.0,0.773,1.0	-0.208
214	ENSG00000170364	SETMAR	chr3	+	4313666	4313761	4303331	4303526	4316211	4317265	214	30,39,24	7,8,11	16,15,11	0,4,0	245	150	0.00504796084174	0.0693766361783	0.724,0.749,0.572	1.0,0.697,1.0	-0.217
216	ENSG00000169994	MYO7B	chr2	+	127625367	127625535	127624092	127624320	127626974	127627092	216	12,2,3	0,0,2	15,1,0	0,1,0	318	150	1	1.0	1.0,1.0,0.414	1.0,0.321,NA	0.144
218	ENSG00000130733	YIPF2	chr19	-	10924075	10924192	10923832	10923999	10925685	10925773	218	160,178,138	5,0,3	149,102,43	3,0,0	267	150	0.191675436	0.947212826889	0.947,1.0,0.963	0.965,1.0,1.0	-0.018
219	ENSG00000130733	YIPF2	chr19	-	10925685	10925773	10923841	10924192	10927629	10927716	219	109,122,96	2,1,0	104,65,20	3,0,0	238	150	0.946109131921	1.0	0.972,0.987,1.0	0.956,1.0,1.0	0.001
220	ENSG00000130733	YIPF2	chr19	-	10927629	10927716	10925685	10925773	10927798	10927959	220	84,95,52	9,12,9	85,59,9	8,2,0	237	150	0.027720786592	0.238912709507	0.855,0.834,0.785	0.871,0.949,1.0	-0.115
235	ENSG00000166912	MTMR10	chr15	-	30942889	30943072	30938940	30942072	30947129	30947300	235	173,262,96	0,0,0	192,154,115	2,1,0	333	150	1	1.0	1.0,1.0,1.0	0.977,0.986,1.0	0.012
236	ENSG00000166912	MTMR10	chr15	-	30942889	30943072	30941206	30941253	30947129	30947300	236	82,151,55	1,0,0	114,104,55	3,1,1	333	150	0.373774799803	1.0	0.974,1.0,1.0	0.945,0.979,0.961	0.03
237	ENSG00000166912	MTMR10	chr15	-	30948301	30948471	30947053	30947300	30951967	30952038	237	232,193,161	0,0,0	251,208,111	0,0,8	320	150	0.176296085494	0.889581779356	1.0,1.0,1.0	1.0,1.0,0.867	0.044
238	ENSG00000166912	MTMR10	chr15	-	30951967	30952038	30948301	30948471	30953561	30953631	238	127,126,139	7,2,4	193,159,66	2,0,1	221	150	0.00322190620944	0.0497512288116	0.925,0.977,0.959	0.985,1.0,0.978	-0.034
239	ENSG00000166912	MTMR10	chr15	-	30958862	30958951	30954762	30954893	30960880	30960933	239	49,45,56	0,0,0	55,73,67	0,4,0	239	150	0.508247382348	1.0	1.0,1.0,1.0	1.0,0.92,1.0	0.027
240	ENSG00000166912	MTMR10	chr15	-	30959033	30959121	30958862	30958951	30960880	30960933	240	106,98,96	0,6,2	99,124,99	2,3,0	238	150	0.2748533725	1.0	1.0,0.911,0.968	0.969,0.963,1.0	-0.018
241	ENSG00000166912	MTMR10	chr15	-	30965874	30966040	30960880	30961073	30967919	30968010	241	13,23,22	17,29,28	5,18,3	37,29,12	316	150	0.00337789983902	0.0516235398938	0.266,0.274,0.272	0.06,0.228,0.106	0.139
242	ENSG00000166912	MTMR10	chr15	-	30967919	30968010	30960880	30961073	30974313	30974456	242	49,47,55	1,0,2	59,67,25	11,7,0	241	150	9.5543e+06	0.00347799853024	0.968,1.0,0.945	0.769,0.856,1.0	0.096
243	ENSG00000166912	MTMR10	chr15	-	30976818	30976955	30974930	30975003	30990776	30990837	243	68,133,70	5,0,6	57,102,75	4,3,3	287	150	0.656907319563	1.0	0.877,1.0,0.859	0.882,0.947,0.929	-0.007
244	ENSG00000166912	MTMR10	chr15	-	30990776	30990837	30976818	30976955	30991446	30991578	244	54,76,54	0,0,0	42,71,50	3,0,0	211	150	1	1.0	1.0,1.0,1.0	0.909,1.0,1.0	0.03
245	ENSG00000120963	ZNF706	chr8	-	101199194	101199239	101177996	101178387	101199989	101200093	245	1671,1523,1086	4,0,5	1741,950,838	11,0,7	195	150	1	1.0	0.997,1.0,0.994	0.992,1.0,0.989	0.003
246	ENSG00000120963	ZNF706	chr8	-	101199989	101200097	101177877	101178387	101201606	101201743	246	1573,1442,1216	0,0,0	1182,713,627	0,1,0	258	150	1	1.0	1.0,1.0,1.0	1.0,0.998,1.0	0.001
247	ENSG00000120963	ZNF706	chr8	-	101199989	101200097	101197051	101199239	101201606	101201743	247	5478,4992,3879	10,11,7	4833,2670,2538	17,4,18	258	150	1	1.0	0.997,0.996,0.997	0.994,0.997,0.988	0.004
248	ENSG00000120963	ZNF706	chr8	-	101199989	101200123	101198936	101199239	101201606	101201657	248	2379,2148,1682	10,11,7	2051,1082,1167	17,4,18	284	150	0.0264513851236	0.231638434281	0.992,0.99,0.992	0.985,0.993,0.972	0.008
250	ENSG00000120963	ZNF706	chr8	-	101202332	101202447	101201606	101201743	101204649	101204693	250	63,88,89	20,15,11	98,50,48	14,9,12	265	150	0.809211907673	1.0	0.641,0.769,0.821	0.798,0.759,0.694	-0.007
251	ENSG00000120963	ZNF706	chr8	-	101202332	101202447	101201606	101201743	101205434	101205732	251	64,77,88	3147,2818,2429	90,56,73	2276,1548,1370	265	150	0.000725933773071	0.0162092810601	0.011,0.015,0.02	0.022,0.02,0.029	-0.008
252	ENSG00000120963	ZNF706	chr8	-	101202332	101202452	101201715	101201743	101204649	101204779	252	53,65,78	20,15,11	81,44,44	14,9,12	270	150	0.668755112216	1.0	0.596,0.707,0.798	0.763,0.731,0.671	-0.021
253	ENSG00000120963	ZNF706	chr8	-	101202332	101202452	101201715	101201743	101205434	101205732	253	53,65,79	3147,2818,2429	93,45,44	2276,1548,1370	270	150	0.00529851066036	0.0719544358681	0.009,0.013,0.018	0.022,0.016,0.018	-0.005
254	ENSG00000120963	ZNF706	chr8	-	101202332	101202452	101201715	101201743	101205853	101206193	254	52,64,73	11,1,0	81,44,44	22,1,19	270	150	0.00731972141099	0.0915025188145	0.724,0.973,1.0	0.672,0.961,0.563	0.167
255	ENSG00000120963	ZNF706	chr8	-	101204649	101204693	101202332	101202447	101205434	101205682	255	19,26,27	12,14,15	20,9,4	9,15,29	194	150	0.0250319046266	0.222427900099	0.55,0.589,0.582	0.632,0.317,0.096	0.225
262	ENSG00000006125	AP2B1	chr17	+	35600936	35601071	35598229	35598335	35605704	35605766	262	1,12,2	255,291,218	6,2,4	348,171,135	285	150	0.878372870477	1.0	0.002,0.021,0.005	0.009,0.006,0.015	-0.001
263	ENSG00000006125	AP2B1	chr17	+	35600985	35601071	35598229	35598335	35605704	35605840	263	0,15,4	255,291,218	1,6,0	348,171,135	236	150	0.388557215941	1.0	0.0,0.032,0.012	0.002,0.022,0.0	0.007
265	ENSG00000006125	AP2B1	chr17	+	35650913	35651005	35650602	35650789	35657598	35657615	265	0,1,2	583,574,470	0,0,1	635,441,179	242	150	1	1.0	0.0,0.001,0.003	0.0,0.0,0.003	0.0
266	ENSG00000006125	AP2B1	chr17	+	35670856	35670898	35657598	35657791	35671753	35671900	266	300,400,258	313,322,215	405,228,89	212,221,44	192	150	0.0603989894062	0.417736193449	0.428,0.493,0.484	0.599,0.446,0.612	-0.084
267	ENSG00000006125	AP2B1	chr17	+	35710233	35710320	35709223	35709308	35717194	35717349	267	624,661,436	4,0,0	736,371,141	0,4,0	237	150	1	1.0	0.99,1.0,1.0	1.0,0.983,1.0	0.002
268	ENSG00000006125	AP2B1	chr17	+	35717194	35717349	35710233	35710320	35723624	35724086	268	1008,946,652	0,2,0	1054,594,211	0,0,0	305	150	1	1.0	1.0,0.996,1.0	1.0,1.0,1.0	-0.001
277	ENSG00000229833	PET100	chr19	+	7630572	7630659	7629792	7629860	7630822	7630846	277	1268,1392,1203	31,27,29	1476,946,519	30,20,24	237	150	0.507969619787	1.0	0.963,0.97,0.963	0.969,0.968,0.932	0.009
278	ENSG00000229833	PET100	chr19	+	7630822	7630846	7630572	7630659	7631472	7631620	278	1903,1950,1797	11,13,2	2330,1382,873	3,4,3	174	150	1	1.0	0.993,0.992,0.999	0.999,0.997,0.996	-0.003
279	ENSG00000229833	PET100	chr19	+	7631231	7631321	7630822	7630846	7631472	7631624	279	40,65,69	1918,1970,1819	41,47,7	2367,1379,888	240	150	0.00808956319981	0.0982316789592	0.013,0.02,0.023	0.011,0.021,0.005	0.006
286	ENSG00000182628	SKA2	chr17	-	59119298	59119495	59112090	59112345	59131280	59131367	286	5,6,1	2,3,1	4,2,0	2,3,0	347	150	1	1.0	0.519,0.464,0.302	0.464,0.224,NA	0.084
287	ENSG00000182628	SKA2	chr17	-	59119318	59119495	59109856	59112345	59131280	59131367	287	6,16,1	2,3,1	7,10,1	2,3,0	327	150	0.848418621335	1.0	0.579,0.71,0.314	0.616,0.605,1.0	-0.206
288	ENSG00000182628	SKA2	chr17	-	59119318	59119495	59109856	59112345	59155130	59155184	288	1,10,0	4,0,0	3,8,1	0,0,0	327	150	1	1.0	0.103,1.0,NA	1.0,1.0,1.0	-0.449
291	ENSG00000182628	SKA2	chr17	-	59131280	59131367	59111955	59112345	59155130	59155174	291	2,3,1	4,0,0	2,3,0	0,0,0	237	150	1	1.0	0.24,1.0,1.0	1.0,1.0,NA	-0.253
293	ENSG00000150768	DLAT	chr11	+	112033403	112033530	112028791	112028945	112037272	112037460	293	159,159,70	0,2,0	150,80,9	0,0,8	277	150	0.0168260365812	0.167838928634	1.0,0.977,1.0	1.0,1.0,0.379	0.199
294	ENSG00000150768	DLAT	chr11	+	112033403	112033530	112028791	112028945	112039243	112039397	294	81,55,15	0,1,0	68,29,5	0,0,0	277	150	1	1.0	1.0,0.968,1.0	1.0,1.0,1.0	-0.011
295	ENSG00000150768	DLAT	chr11	+	112037272	112037460	112028791	112028945	112039243	112039397	295	45,39,24	0,1,0	52,21,13	0,0,0	338	150	1	1.0	1.0,0.945,1.0	1.0,1.0,1.0	-0.018
296	ENSG00000150768	DLAT	chr11	+	112037272	112037460	112033403	112033530	112039243	112039397	296	127,142,79	0,1,0	136,72,9	0,0,0	338	150	1	1.0	1.0,0.984,1.0	1.0,1.0,1.0	-0.005
297	ENSG00000150768	DLAT	chr11	+	112045862	112045970	112045137	112045230	112051233	112051349	297	132,142,101	5,2,0	203,86,33	0,2,0	258	150	0.267994574982	1.0	0.939,0.976,1.0	1.0,0.962,1.0	-0.016
302	ENSG00000125485	DDX31	chr9	-	132618329	132618441	132612086	132612255	132630263	132630403	302	34,60,33	4,0,2	32,28,0	0,0,0	262	150	1	1.0	0.83,1.0,0.904	1.0,1.0,NA	-0.089
303	ENSG00000125485	DDX31	chr9	-	132625663	132625745	132618329	132618441	132630263	132630403	303	67,73,38	0,2,0	32,36,4	0,0,0	232	150	1	1.0	1.0,0.959,1.0	1.0,1.0,1.0	-0.014
304	ENSG00000125485	DDX31	chr9	-	132645894	132646071	132642003	132642063	132646822	132647058	304	106,132,58	8,0,0	114,62,13	0,0,0	327	150	0.0204916399725	0.193173795932	0.859,1.0,1.0	1.0,1.0,1.0	-0.047
305	ENSG00000125485	DDX31	chr9	-	132651074	132651116	132650233	132650298	132652447	132652492	305	44,69,25	0,0,0	43,28,11	0,0,1	192	150	1	1.0	1.0,1.0,1.0	1.0,1.0,0.896	0.035
306	ENSG00000205250	E2F4	chr16	+	67193421	67193515	67192760	67192870	67194397	67194459	306	183,105,62	5,0,0	39,23,30	0,0,3	244	150	0.728634957692	1.0	0.957,1.0,1.0	1.0,1.0,0.86	0.032
307	ENSG00000205250	E2F4	chr16	+	67194397	67194459	67193421	67193515	67194685	67194819	307	894,450,215	8,0,4	173,110,82	3,2,0	212	150	0.567200132135	1.0	0.988,1.0,0.974	0.976,0.975,1.0	0.004
308	ENSG00000186866	POFUT2	chr21	-	45266021	45266227	45263927	45265635	45267589	45267713	308	8,0,1	19,0,3	0,0,10	4,0,0	356	150	1	1.0	0.151,NA,0.123	0.0,NA,1.0	-0.363
311	ENSG00000186866	POFUT2	chr21	-	45282803	45282938	45282348	45282459	45283351	45283527	311	0,0,0	4,0,2	0,1,0	0,0,0	285	150	1	1.0	0.0,NA,0.0	NA,1.0,NA	-1.0
313	ENSG00000186866	POFUT2	chr21	-	45283382	45283527	45282348	45282459	45285677	45285691	313	32,17,10	0,0,3	19,23,2	3,0,0	295	150	0.5952742083	1.0	1.0,1.0,0.629	0.763,1.0,1.0	-0.045
314	ENSG00000186866	POFUT2	chr21	-	45283382	45283527	45282368	45282398	45285677	45285691	314	23,6,8	0,0,0	6,15,2	0,0,2	295	150	0.575191522397	1.0	1.0,1.0,1.0	1.0,1.0,0.337	0.221
315	ENSG00000186866	POFUT2	chr21	-	45285268	45285328	45283351	45283527	45285677	45285928	315	4,0,0	23,4,8	0,0,0	6,12,2	210	150	0.531495455417	1.0	0.11,0.0,0.0	0.0,0.0,0.0	0.037
316	ENSG00000107020	PLGRKT	chr9	-	5361757	5361888	5361077	5361187	5431896	5431983	316	130,159,151	0,0,0	265,95,130	0,2,0	281	150	1	1.0	1.0,1.0,1.0	1.0,0.962,1.0	0.013
317	ENSG00000107020	PLGRKT	chr9	-	5381862	5382031	5361757	5361888	5431896	5431983	317	11,6,5	50,71,49	8,0,9	89,50,77	319	150	0.152477409896	0.804857513008	0.094,0.038,0.046	0.041,0.0,0.052	0.028
318	ENSG00000107020	PLGRKT	chr9	-	5381862	5382031	5361757	5361888	5436568	5436694	318	9,1,11	0,6,0	3,0,2	6,5,0	319	150	0.00736326939759	0.0918747333813	1.0,0.073,1.0	0.19,0.0,1.0	0.294
319	ENSG00000107020	PLGRKT	chr9	-	5431896	5431983	5361757	5361888	5436568	5436694	319	62,119,73	0,6,0	133,86,110	6,5,0	237	150	0.262518640937	1.0	1.0,0.926,1.0	0.933,0.916,1.0	0.026
320	ENSG00000107020	PLGRKT	chr9	-	5431896	5431983	5381862	5382031	5436568	5436694	320	23,53,25	5,0,7	50,36,40	1,0,0	237	150	1.58298e+06	0.000887369067685	0.744,1.0,0.693	0.969,1.0,1.0	-0.177
321	ENSG00000107020	PLGRKT	chr9	-	5436568	5436694	5431896	5431983	5437788	5437867	321	68,120,96	4,0,0	153,79,89	0,0,0	276	150	0.825328793007	1.0	0.902,1.0,1.0	1.0,1.0,1.0	-0.033
324	ENSG00000196663	TECPR2	chr14	+	102414635	102414793	102408487	102408619	102425010	102425272	324	28,19,19	0,0,0	16,28,11	1,0,0	308	150	1	1.0	1.0,1.0,1.0	0.886,1.0,1.0	0.038
349	ENSG00000129219	PLD2	chr17	+	4807983	4808114	4807771	4807881	4808273	4808416	349	129,252,83	9,4,0	190,89,30	0,2,0	281	150	0.00413090421082	0.059758697239	0.884,0.971,1.0	1.0,0.96,1.0	-0.035
350	ENSG00000129219	PLD2	chr17	+	4809876	4810029	4809690	4809783	4810801	4810951	350	291,336,157	1,0,0	311,172,20	3,0,0	303	150	1	1.0	0.993,1.0,1.0	0.981,1.0,1.0	0.004
351	ENSG00000129219	PLD2	chr17	+	4814632	4814711	4814149	4814501	4815475	4815554	351	179,213,105	1,0,0	180,124,24	0,0,0	229	150	1	1.0	0.992,1.0,1.0	1.0,1.0,1.0	-0.003
352	ENSG00000129219	PLD2	chr17	+	4818001	4818106	4817145	4817259	4818296	4818385	352	206,227,91	0,0,0	328,106,19	0,1,0	255	150	1	1.0	1.0,1.0,1.0	1.0,0.984,1.0	0.005
353	ENSG00000129219	PLD2	chr17	+	4818296	4818385	4818001	4818106	4818493	4818607	353	197,238,108	0,0,3	284,128,26	0,0,0	239	150	1	1.0	1.0,1.0,0.958	1.0,1.0,1.0	-0.014
354	ENSG00000129219	PLD2	chr17	+	4819428	4819549	4819083	4819218	4821792	4821907	354	152,210,94	0,0,0	165,111,16	0,5,0	271	150	0.615466494782	1.0	1.0,1.0,1.0	1.0,0.925,1.0	0.025
355	ENSG00000129219	PLD2	chr17	+	4819428	4819582	4819083	4819218	4821792	4821907	355	242,325,154	0,0,0	272,206,27	0,5,0	304	150	0.559847994203	1.0	1.0,1.0,1.0	1.0,0.953,1.0	0.016
356	ENSG00000129219	PLD2	chr17	+	4821792	4821907	4819428	4819582	4822639	4822720	356	228,212,145	0,4,0	226,146,19	2,0,0	265	150	1	1.0	1.0,0.968,1.0	0.985,1.0,1.0	-0.006
357	ENSG00000171476	HOPX	chr4	-	56650682	56650812	56647988	56648797	56655856	56656012	357	0,0,6	17,16,9	0,0,0	10,16,0	280	150	1	1.0	0.0,0.0,0.263	0.0,0.0,NA	0.088
360	ENSG00000229117	RPL41	chr12	+	56117188	56117211	56116632	56116799	56117481	56117710	360	3286,4345,2981	8,31,32	4083,2417,1392	48,34,38	173	150	7.51752e+06	0.00290079625394	0.997,0.992,0.988	0.987,0.984,0.969	0.012
361	ENSG00000169710	FASN	chr17	-	82081163	82081352	82080691	82080922	82081600	82081843	361	0,7,5	0,0,1	2,3,0	0,0,0	339	150	1	1.0	NA,1.0,0.689	1.0,1.0,NA	-0.155
362	ENSG00000137955	RABGGTB	chr1	+	75786699	75786797	75786227	75786274	75787496	75787604	362	1,1,3	41,31,19	1,9,4	39,14,20	248	150	0.00612937593716	0.0800539100006	0.015,0.019,0.087	0.015,0.28,0.108	-0.094
363	ENSG00000137955	RABGGTB	chr1	+	75787496	75787604	75786227	75786274	75791284	75791337	363	6,16,3	0,1,1	4,2,2	0,0,0	258	150	1	1.0	1.0,0.903,0.636	1.0,1.0,1.0	-0.154
364	ENSG00000137955	RABGGTB	chr1	+	75787496	75790517	75786196	75786274	75791284	75791337	364	48,81,45	0,1,1	72,57,15	0,0,0	3171	150	1	1.0	1.0,0.793,0.68	1.0,1.0,1.0	-0.176
365	ENSG00000137955	RABGGTB	chr1	+	75789158	75789356	75786700	75787604	75789951	75789996	365	242,390,201	2,2,9	464,269,197	1,11,0	348	150	0.669407133351	1.0	0.981,0.988,0.906	0.995,0.913,1.0	-0.011
366	ENSG00000137955	RABGGTB	chr1	+	75789158	75789356	75786700	75787604	75791284	75791337	366	130,184,83	0,2,0	196,118,112	0,0,0	348	150	1	1.0	1.0,0.975,1.0	1.0,1.0,1.0	-0.008
367	ENSG00000137955	RABGGTB	chr1	+	75789158	75790517	75787495	75787604	75791284	75791337	367	169,249,123	0,2,0	253,172,125	0,0,0	1509	150	1	1.0	1.0,0.925,1.0	1.0,1.0,1.0	-0.025
368	ENSG00000137955	RABGGTB	chr1	+	75789951	75790057	75789158	75789356	75790151	75790274	368	131,230,128	0,0,0	247,129,68	0,2,0	256	150	1	1.0	1.0,1.0,1.0	1.0,0.974,1.0	0.009
369	ENSG00000137955	RABGGTB	chr1	+	75789951	75790057	75789158	75789356	75791284	75791337	369	185,326,206	0,0,0	354,176,92	8,0,0	256	150	0.576613898286	1.0	1.0,1.0,1.0	0.963,1.0,1.0	0.012
370	ENSG00000137955	RABGGTB	chr1	+	75792180	75792306	75791460	75791571	75794083	75794233	370	317,461,297	14,0,0	402,296,95	7,2,0	276	150	0.59815740513	1.0	0.925,1.0,1.0	0.969,0.988,1.0	-0.011
371	ENSG00000137955	RABGGTB	chr1	+	75794083	75794233	75792180	75792306	75794509	75794803	371	494,719,432	0,0,3	604,459,187	0,0,0	300	150	1	1.0	1.0,1.0,0.986	1.0,1.0,1.0	-0.005
376	ENSG00000023287	RB1CC1	chr8	-	52630469	52630528	52628031	52628168	52634920	52634968	376	168,103,192	0,0,0	81,89,167	0,0,3	209	150	1	1.0	1.0,1.0,1.0	1.0,1.0,0.976	0.008
377	ENSG00000023287	RB1CC1	chr8	-	52660595	52660657	52658872	52658976	52660925	52661007	377	560,542,215	4,0,0	107,238,260	1,0,1	212	150	1	1.0	0.99,1.0,1.0	0.987,1.0,0.995	0.003
378	ENSG00000023287	RB1CC1	chr8	-	52660925	52661007	52660595	52660657	52661094	52661281	378	545,560,196	1,0,0	111,229,252	0,0,0	232	150	1	1.0	0.997,1.0,1.0	1.0,1.0,1.0	-0.001
379	ENSG00000023287	RB1CC1	chr8	-	52676368	52676571	52673844	52674274	52683548	52683719	379	875,804,344	0,1,1	140,340,466	0,0,0	353	150	1	1.0	1.0,0.997,0.993	1.0,1.0,1.0	-0.003
380	ENSG00000023287	RB1CC1	chr8	-	52683548	52683719	52676368	52676571	52683886	52684013	380	815,818,340	1,0,0	147,331,420	0,0,0	321	150	1	1.0	0.997,1.0,1.0	1.0,1.0,1.0	-0.001
381	ENSG00000023287	RB1CC1	chr8	-	52685398	52685520	52683886	52684013	52686852	52686967	381	679,606,310	25,12,5	88,214,300	4,4,7	272	150	0.662047839477	1.0	0.937,0.965,0.972	0.924,0.967,0.959	0.008
382	ENSG00000023287	RB1CC1	chr8	-	52685936	52686156	52685398	52685520	52686852	52686967	382	22,15,4	255,240,111	0,1,4	35,96,106	370	150	0.00181299115925	0.0324551009272	0.034,0.025,0.014	0.0,0.004,0.015	0.018
383	ENSG00000023287	RB1CC1	chr8	-	52686852	52686967	52683886	52684013	52714074	52714423	383	180,178,85	1,3,0	16,50,63	0,0,0	265	150	1	1.0	0.99,0.971,1.0	1.0,1.0,1.0	-0.013
384	ENSG00000104870	FCGRT	chr19	+	49513386	49513473	49512660	49512750	49513881	49514133	384	2205,2262,1621	26,12,18	2067,849,340	11,31,12	237	150	0.0029441905106	0.0467062041583	0.982,0.992,0.983	0.992,0.945,0.947	0.024
385	ENSG00000104870	FCGRT	chr19	+	49513386	49513473	49512660	49512750	49526009	49526428	385	230,222,149	0,4,6	242,74,34	0,2,3	237	150	0.387678063027	1.0	1.0,0.972,0.94	1.0,0.959,0.878	0.025
387	ENSG00000104870	FCGRT	chr19	+	49513881	49514133	49512634	49512750	49524506	49524776	387	31,12,21	4,8,0	11,34,13	0,0,0	402	150	572888	0.000413486566646	0.743,0.359,1.0	1.0,1.0,1.0	-0.299
388	ENSG00000104870	FCGRT	chr19	+	49513881	49514133	49512634	49512750	49526009	49526329	388	34,12,29	0,4,6	11,31,12	0,2,3	402	150	0.428856372922	1.0	1.0,0.528,0.643	1.0,0.853,0.599	-0.094
389	ENSG00000104870	FCGRT	chr19	+	49513881	49514133	49513153	49513473	49514210	49514309	389	4949,5397,3686	6,4,2	4625,2187,741	0,1,0	402	150	1	1.0	0.997,0.998,0.999	1.0,0.999,1.0	-0.002
390	ENSG00000104870	FCGRT	chr19	+	49513881	49514133	49513153	49513473	49524506	49524776	390	2029,2053,1490	0,4,0	1837,790,308	0,0,0	402	150	1	1.0	1.0,0.995,1.0	1.0,1.0,1.0	-0.002
391	ENSG00000104870	FCGRT	chr19	+	49513881	49514133	49513153	49513473	49526009	49526329	391	2032,2053,1498	0,8,4	1837,787,307	0,0,0	402	150	1	1.0	1.0,0.99,0.993	1.0,1.0,1.0	-0.006
392	ENSG00000104870	FCGRT	chr19	+	49514210	49514486	49513153	49513473	49524506	49524776	392	2562,2834,2072	0,4,0	2453,1085,382	0,0,0	426	150	1	1.0	1.0,0.996,1.0	1.0,1.0,1.0	-0.001
393	ENSG00000104870	FCGRT	chr19	+	49514210	49514486	49513153	49513473	49524570	49524644	393	6,5,4	3,0,0	1,7,0	0,0,0	426	150	1	1.0	0.413,1.0,1.0	1.0,1.0,NA	-0.196
394	ENSG00000104870	FCGRT	chr19	+	49514210	49514486	49513153	49513473	49525456	49525561	394	17,12,4	2,1,4	5,3,0	0,3,0	426	150	1	1.0	0.75,0.809,0.26	1.0,0.26,NA	-0.024
395	ENSG00000104870	FCGRT	chr19	+	49514210	49514486	49513153	49513473	49526009	49526333	395	69,50,37	0,8,4	40,16,11	0,0,0	426	150	1.20176e+06	0.000729185846012	1.0,0.688,0.765	1.0,1.0,1.0	-0.182
396	ENSG00000104870	FCGRT	chr19	+	49514210	49514486	49513881	49514133	49524506	49524776	396	5470,6183,4259	5,0,3	5251,2486,815	0,3,1	426	150	1	1.0	0.997,1.0,0.998	1.0,0.997,0.997	0.0
397	ENSG00000104870	FCGRT	chr19	+	49514210	49514486	49513881	49514133	49526009	49526333	397	2977,3399,2224	8,0,11	2838,1417,444	0,0,0	426	150	1	1.0	0.992,1.0,0.986	1.0,1.0,1.0	-0.007
398	ENSG00000104870	FCGRT	chr19	+	49515176	49515269	49514210	49514486	49521694	49521813	398	0,0,0	15,10,20	4,1,0	8,10,3	243	150	0.0607050779932	0.419255492712	0.0,0.0,0.0	0.236,0.058,0.0	-0.098
399	ENSG00000104870	FCGRT	chr19	+	49515176	49515269	49514210	49514486	49524506	49524776	399	0,0,0	2563,2834,2072	4,3,0	2455,1084,382	243	150	1	1.0	0.0,0.0,0.0	0.001,0.002,0.0	-0.001
400	ENSG00000104870	FCGRT	chr19	+	49516113	49516199	49514210	49514486	49524506	49524664	400	12,3,12	2563,2834,2072	2,7,0	2455,1084,382	236	150	1	1.0	0.003,0.001,0.004	0.001,0.004,0.0	0.001
401	ENSG00000104870	FCGRT	chr19	+	49516113	49516199	49514210	49514486	49526009	49526428	401	10,2,5	63,46,35	1,0,0	40,15,11	236	150	0.000219926261504	0.00653848739355	0.092,0.027,0.083	0.016,0.0,0.0	0.062
402	ENSG00000104870	FCGRT	chr19	+	49520668	49521201	49514210	49514486	49524506	49525263	402	4,4,3	2563,2834,2072	1,1,0	2455,1084,382	683	150	1	1.0	0.0,0.0,0.0	0.0,0.0,0.0	0.0
403	ENSG00000104870	FCGRT	chr19	+	49521694	49521813	49513881	49514486	49524506	49524568	403	24,21,35	2563,2834,2072	29,12,6	2455,1084,382	269	150	1	1.0	0.005,0.004,0.009	0.007,0.006,0.009	-0.001
404	ENSG00000104870	FCGRT	chr19	+	49521694	49521813	49515176	49515269	49524506	49524568	404	9,11,15	0,0,0	21,2,3	0,2,0	269	150	0.60021761936	1.0	1.0,1.0,1.0	1.0,0.358,1.0	0.214
405	ENSG00000104870	FCGRT	chr19	+	49524506	49524776	49512660	49512750	49525456	49525561	405	2251,2579,1674	0,1,0	2380,979,331	0,5,0	420	150	1	1.0	1.0,0.999,1.0	1.0,0.986,1.0	0.004
406	ENSG00000104870	FCGRT	chr19	+	49524506	49524776	49512660	49512750	49526009	49526329	406	54,82,51	0,4,6	63,31,2	0,2,3	420	150	0.823025235731	1.0	1.0,0.88,0.752	1.0,0.847,0.192	0.198
407	ENSG00000104870	FCGRT	chr19	+	49524506	49524776	49513881	49514133	49526009	49526329	407	55,74,54	8,0,11	63,34,3	0,0,0	420	150	108803	0.000113627339576	0.711,1.0,0.637	1.0,1.0,1.0	-0.217
408	ENSG00000104870	FCGRT	chr19	+	49524506	49524776	49514210	49514486	49525456	49525561	408	4804,5402,3745	11,8,2	4835,2063,709	5,2,0	420	150	1	1.0	0.994,0.996,0.999	0.997,0.997,1.0	-0.002
409	ENSG00000104870	FCGRT	chr19	+	49524506	49524776	49514210	49514486	49526009	49526329	409	2607,2905,2122	63,46,35	2518,1115,380	40,15,11	420	150	0.406859330513	1.0	0.937,0.958,0.956	0.957,0.964,0.925	0.002
410	ENSG00000104870	FCGRT	chr19	+	49524506	49525573	49513194	49514486	49526009	49526331	410	4783,5144,3665	63,46,35	4660,1919,786	40,15,11	1217	150	0.313195079023	1.0	0.903,0.932,0.928	0.935,0.94,0.898	-0.003
411	ENSG00000104870	FCGRT	chr19	+	49525456	49525573	49512660	49512750	49526009	49526329	411	2214,2299,1584	0,4,6	2197,837,404	0,2,3	267	150	1	1.0	1.0,0.997,0.993	1.0,0.996,0.987	0.002
412	ENSG00000104870	FCGRT	chr19	+	49525456	49525573	49513254	49513473	49526009	49526329	412	2216,2299,1588	0,8,4	2197,835,404	0,0,0	267	150	1	1.0	1.0,0.994,0.996	1.0,1.0,1.0	-0.003
413	ENSG00000104870	FCGRT	chr19	+	49525456	49525573	49514210	49514486	49526009	49526329	413	2225,2306,1586	63,46,35	2202,834,404	40,15,11	267	150	0.22099120542	1.0	0.952,0.966,0.962	0.969,0.969,0.954	-0.004
414	ENSG00000104870	FCGRT	chr19	+	49525456	49525573	49524506	49524776	49526009	49526329	414	4459,4863,3255	50,74,51	4580,1817,735	63,31,2	267	150	0.690908076778	1.0	0.98,0.974,0.973	0.976,0.971,0.995	-0.005
418	ENSG00000144840	RABL3	chr3	-	120690448	120690487	120686680	120689888	120694152	120694224	418	274,301,172	6,8,2	399,213,118	0,8,0	189	150	0.0797338093869	0.509365616315	0.973,0.968,0.986	1.0,0.955,1.0	-0.009
419	ENSG00000144840	RABL3	chr3	-	120690448	120690487	120686680	120689888	120698422	120698573	419	80,67,58	0,0,8	96,51,53	0,2,0	189	150	0.0401008981483	0.309834158185	1.0,1.0,0.852	1.0,0.953,1.0	-0.034
420	ENSG00000144840	RABL3	chr3	-	120694152	120694224	120686680	120689888	120698422	120698520	420	158,166,113	0,0,8	187,82,52	0,2,0	222	150	0.289258397643	1.0	1.0,1.0,0.905	1.0,0.965,1.0	-0.02
421	ENSG00000144840	RABL3	chr3	-	120694152	120694224	120690448	120690487	120698422	120698520	421	359,404,227	15,15,1	505,242,123	16,7,6	222	150	0.841831848973	1.0	0.942,0.948,0.994	0.955,0.959,0.933	0.012
422	ENSG00000144840	RABL3	chr3	-	120694152	120694224	120690448	120690487	120705999	120706114	422	108,136,57	0,2,0	192,97,34	0,0,0	222	150	1	1.0	1.0,0.979,1.0	1.0,1.0,1.0	-0.007
423	ENSG00000144840	RABL3	chr3	-	120698422	120698520	120694152	120694224	120705999	120706114	423	152,164,90	0,11,0	170,103,48	0,0,0	248	150	0.00814539987785	0.0987361588955	1.0,0.9,1.0	1.0,1.0,1.0	-0.033
424	ENSG00000144840	RABL3	chr3	-	120698422	120698573	120690448	120690487	120705999	120706114	424	215,318,155	0,2,0	364,187,67	0,0,0	301	150	1	1.0	1.0,0.988,1.0	1.0,1.0,1.0	-0.004
425	ENSG00000144840	RABL3	chr3	-	120698422	120698573	120694152	120694224	120705999	120706114	425	459,582,328	0,11,0	664,333,155	0,0,0	301	150	0.832575151564	1.0	1.0,0.963,1.0	1.0,1.0,1.0	-0.012
427	ENSG00000144840	RABL3	chr3	-	120738526	120738667	120730695	120730787	120742461	120742533	427	13,21,11	55,82,57	16,7,2	103,41,14	291	150	0.138458222132	0.752904682521	0.109,0.117,0.09	0.074,0.081,0.069	0.031
428	ENSG00000144840	RABL3	chr3	-	120738549	120738667	120730695	120730787	120742461	120742516	428	2,0,1	55,82,57	4,3,1	103,41,14	268	150	0.321556507566	1.0	0.02,0.0,0.01	0.021,0.039,0.038	-0.023
445	ENSG00000163803	PLB1	chr2	+	28573196	28573305	28566442	28566839	28578106	28578147	445	1,2,0	2,0,0	2,0,0	0,0,0	259	150	1	1.0	0.225,1.0,NA	1.0,NA,NA	-0.387
446	ENSG00000163803	PLB1	chr2	+	28582067	28582133	28579626	28579707	28582404	28582505	446	10,2,2	0,1,2	0,4,0	0,0,0	216	150	1	1.0	1.0,0.581,0.41	NA,1.0,NA	-0.336
447	ENSG00000163803	PLB1	chr2	+	28582404	28582505	28579626	28579707	28585760	28585842	447	3,4,4	0,0,0	0,4,0	1,0,0	251	150	1	1.0	1.0,1.0,1.0	0.0,1.0,NA	0.5
448	ENSG00000163803	PLB1	chr2	+	28603965	28604047	28602820	28602921	28604654	28604759	448	13,17,14	0,0,5	7,12,0	0,0,0	232	150	1	1.0	1.0,1.0,0.644	1.0,1.0,NA	-0.119
449	ENSG00000163803	PLB1	chr2	+	28603965	28604047	28602820	28602921	28605852	28605948	449	3,8,3	0,4,11	3,9,0	0,0,0	232	150	1	1.0	1.0,0.564,0.15	1.0,1.0,NA	-0.429
450	ENSG00000163803	PLB1	chr2	+	28603965	28604047	28602820	28602921	28606495	28606567	450	2,8,9	4,0,0	3,9,0	1,0,0	232	150	1	1.0	0.244,1.0,1.0	0.66,1.0,NA	-0.082
451	ENSG00000163803	PLB1	chr2	+	28604654	28604759	28602820	28602921	28605852	28605948	451	8,5,10	0,4,11	7,5,0	0,0,0	255	150	1	1.0	1.0,0.424,0.348	1.0,1.0,NA	-0.409
452	ENSG00000163803	PLB1	chr2	+	28604654	28604759	28602820	28602921	28606495	28606567	452	0,0,5	4,0,0	4,0,0	1,0,0	255	150	1	1.0	0.0,NA,1.0	0.702,NA,NA	-0.202
453	ENSG00000163803	PLB1	chr2	+	28604654	28604759	28603965	28604047	28605852	28605948	453	19,14,16	1,0,0	11,8,0	0,0,0	255	150	1	1.0	0.918,1.0,1.0	1.0,1.0,NA	-0.027
454	ENSG00000163803	PLB1	chr2	+	28604654	28604759	28603965	28604047	28606495	28606567	454	5,9,10	0,0,6	7,3,0	0,0,0	255	150	1	1.0	1.0,1.0,0.495	1.0,1.0,NA	-0.168
455	ENSG00000163803	PLB1	chr2	+	28605852	28605948	28602820	28602921	28606495	28606567	455	7,10,27	4,0,0	2,9,0	1,0,0	246	150	1	1.0	0.516,1.0,1.0	0.549,1.0,NA	0.064
456	ENSG00000163803	PLB1	chr2	+	28605852	28605948	28603965	28604047	28606495	28606567	456	8,6,16	0,0,6	2,9,0	0,0,0	246	150	1	1.0	1.0,1.0,0.619	1.0,1.0,NA	-0.127
457	ENSG00000163803	PLB1	chr2	+	28605852	28605948	28604654	28604759	28606495	28606567	457	21,11,26	0,0,2	11,14,0	4,0,0	246	150	1	1.0	1.0,1.0,0.888	0.626,1.0,NA	0.15
458	ENSG00000163803	PLB1	chr2	+	28620599	28620643	28620264	28620332	28620878	28620978	458	27,15,10	0,0,0	44,38,0	3,0,0	194	150	1	1.0	1.0,1.0,1.0	0.919,1.0,NA	0.04
459	ENSG00000163803	PLB1	chr2	+	28620878	28620978	28620599	28620643	28625056	28625108	459	32,18,16	1,0,0	51,41,0	0,0,0	250	150	1	1.0	0.95,1.0,1.0	1.0,1.0,NA	-0.017
460	ENSG00000163803	PLB1	chr2	+	28629093	28629185	28628562	28628628	28630585	28630664	460	65,24,31	0,0,1	27,40,1	0,0,0	242	150	1	1.0	1.0,1.0,0.951	1.0,1.0,1.0	-0.016
461	ENSG00000163803	PLB1	chr2	+	28632035	28632140	28630585	28630664	28632943	28633039	461	48,16,34	0,0,0	39,29,6	0,1,0	255	150	1	1.0	1.0,1.0,1.0	1.0,0.945,1.0	0.018
462	ENSG00000163803	PLB1	chr2	+	28640926	28641001	28632943	28633039	28642857	28643152	462	45,8,3	4,0,2	10,9,0	0,1,0	225	150	1	1.0	0.882,1.0,0.5	1.0,0.857,NA	-0.134
464	ENSG00000197614	MFAP5	chr12	-	8651661	8651691	8650377	8650589	8654436	8654481	464	0,0,3	0,0,4	2,0,0	0,1,1	180	150	1	1.0	NA,NA,0.385	1.0,0.0,0.0	0.052
470	ENSG00000131773	KHDRBS3	chr8	+	135606954	135607037	135581877	135582073	135645058	135645117	470	2,0,2	0,0,0	10,13,37	1,0,4	233	150	1	1.0	1.0,NA,1.0	0.866,1.0,0.856	0.093
473	ENSG00000131773	KHDRBS3	chr8	+	135645058	135645117	135606954	135607037	135646992	135647142	473	4,0,2	0,0,0	13,17,54	0,0,7	209	150	1	1.0	1.0,NA,1.0	1.0,1.0,0.847	0.051
475	ENSG00000129566	TEP1	chr14	-	20372732	20372857	20371488	20371607	20373010	20373100	475	12,10,16	5,0,0	16,6,0	12,0,0	275	150	1	1.0	0.567,1.0,1.0	0.421,1.0,NA	0.145
476	ENSG00000129566	TEP1	chr14	-	20372732	20372857	20371488	20371632	20373010	20373100	476	28,22,18	2,8,11	25,12,0	29,10,4	275	150	0.00452158859628	0.0639880925561	0.884,0.6,0.472	0.32,0.396,0.0	0.413
477	ENSG00000129566	TEP1	chr14	-	20374428	20374536	20373677	20373810	20375754	20375868	477	38,33,21	0,2,0	54,35,2	0,0,0	258	150	1	1.0	1.0,0.906,1.0	1.0,1.0,1.0	-0.031
478	ENSG00000129566	TEP1	chr14	-	20377279	20377358	20376103	20376264	20377424	20377492	478	7,14,4	1,0,0	15,4,0	0,0,0	229	150	1	1.0	0.821,1.0,1.0	1.0,1.0,NA	-0.06
479	ENSG00000129566	TEP1	chr14	-	20378753	20378853	20378379	20378535	20378980	20379105	479	9,17,21	0,0,0	53,27,2	4,0,0	250	150	0.478393261096	1.0	1.0,1.0,1.0	0.888,1.0,1.0	0.037
480	ENSG00000129566	TEP1	chr14	-	20381552	20381686	20381312	20381401	20381912	20382063	480	10,29,10	9,8,3	24,9,0	10,6,0	284	150	1	1.0	0.37,0.657,0.638	0.559,0.442,NA	0.054
481	ENSG00000129566	TEP1	chr14	-	20406232	20406400	20405450	20405585	20407872	20408463	481	11,8,23	3,0,0	18,11,9	0,0,0	318	150	0.521140214724	1.0	0.634,1.0,1.0	1.0,1.0,1.0	-0.122
482	ENSG00000167775	CD320	chr19	-	8303854	8304088	8302776	8302980	8308148	8308350	482	3,64,15	0,2,1	0,7,4	0,9,0	384	150	1	1.0	1.0,0.926,0.854	NA,0.233,1.0	0.31
484	ENSG00000186300	ZNF555	chr19	+	2851467	2851651	2850586	2850713	2852382	2854209	484	31,61,27	0,0,0	39,21,0	1,0,0	334	150	1	1.0	1.0,1.0,1.0	0.946,1.0,NA	0.027
485	ENSG00000122565	CBX3	chr7	+	26202970	26203022	26201161	26201561	26206367	26206510	485	226,265,222	0,0,1	247,111,82	0,0,0	202	150	1	1.0	1.0,1.0,0.994	1.0,1.0,1.0	-0.002
486	ENSG00000122565	CBX3	chr7	+	26208392	26208555	26206367	26206510	26211661	26211717	486	1278,1562,1482	1,0,0	1766,800,573	0,0,0	313	150	1	1.0	0.998,1.0,1.0	1.0,1.0,1.0	-0.001
487	ENSG00000122565	CBX3	chr7	+	26208465	26208555	26206367	26206510	26211661	26211756	487	451,569,494	1,0,0	592,291,209	0,0,0	240	150	1	1.0	0.996,1.0,1.0	1.0,1.0,1.0	-0.001
488	ENSG00000197461	PDGFA	chr7	-	500430	500499	498308	498574	501115	501242	488	8,0,1	5,0,2	1,0,0	7,0,0	219	150	1	1.0	0.523,NA,0.255	0.089,NA,NA	0.3
489	ENSG00000197461	PDGFA	chr7	-	517393	517490	512350	512455	518938	519068	489	7,1,8	0,0,1	7,0,8	1,0,0	247	150	1	1.0	1.0,1.0,0.829	0.81,NA,1.0	0.038
492	ENSG00000163931	TKT	chr3	-	53237796	53237820	53234982	53235174	53240250	53240348	492	21,5,9	973,1446,507	9,7,31	810,483,182	174	150	3.4116e+06	0.00158453632551	0.018,0.003,0.015	0.009,0.012,0.128	-0.038
494	ENSG00000163931	TKT	chr3	-	53237796	53237921	53234982	53235174	53240250	53240348	494	48,60,32	973,1446,507	32,33,35	810,483,182	275	150	0.0190328537573	0.18314231403	0.026,0.022,0.033	0.021,0.036,0.095	-0.024
495	ENSG00000163931	TKT	chr3	-	53240250	53240348	53234851	53235174	53241131	53241245	495	1897,2519,1036	0,0,0	1395,866,392	2,0,0	248	150	1	1.0	1.0,1.0,1.0	0.998,1.0,1.0	0.001
497	ENSG00000160050	CCDC28B	chr1	+	32204185	32204379	32203878	32204045	32204597	32204620	497	26,7,5	1,0,0	29,1,0	0,7,0	344	150	1	1.0	0.919,1.0,1.0	1.0,0.059,NA	0.444
498	ENSG00000160050	CCDC28B	chr1	+	32204232	32204379	32203878	32204045	32204597	32204620	498	17,3,3	1,0,0	11,0,0	0,7,0	297	150	1	1.0	0.896,1.0,1.0	1.0,0.0,NA	0.465
501	ENSG00000023330	ALAS1	chr3	+	52198671	52198848	52198093	52198255	52199209	52199440	501	190,131,162	185,151,113	207,64,53	247,101,35	327	150	0.328284990835	1.0	0.32,0.285,0.397	0.278,0.225,0.41	0.03
502	ENSG00000023330	ALAS1	chr3	+	52198671	52198848	52198093	52198255	52199220	52199440	502	66,56,62	19,5,19	66,43,23	25,5,3	327	150	0.903140791282	1.0	0.614,0.837,0.599	0.548,0.798,0.779	-0.025
503	ENSG00000023330	ALAS1	chr3	+	52204692	52204915	52203862	52204012	52206571	52206751	503	812,544,583	3,0,1	1205,417,225	3,0,0	373	150	1	1.0	0.991,1.0,0.996	0.994,1.0,1.0	-0.002
504	ENSG00000023330	ALAS1	chr3	+	52205838	52206023	52204692	52204915	52206571	52206751	504	1649,1261,1225	12,4,11	2695,997,540	2,5,0	335	150	0.299548392458	1.0	0.984,0.993,0.98	0.998,0.989,1.0	-0.01
505	ENSG00000023330	ALAS1	chr3	+	52206571	52206751	52203862	52204012	52208082	52208247	505	936,703,566	8,0,0	1472,529,276	0,3,0	330	150	1	1.0	0.982,1.0,1.0	1.0,0.988,1.0	-0.002
506	ENSG00000023330	ALAS1	chr3	+	52208082	52208247	52203862	52204012	52211282	52211551	506	891,611,596	0,0,0	1297,586,222	4,0,0	315	150	1	1.0	1.0,1.0,1.0	0.994,1.0,1.0	0.002
507	ENSG00000023330	ALAS1	chr3	+	52208082	52208247	52206571	52206751	52211282	52211551	507	1816,1314,1161	16,4,6	2766,1112,498	14,7,20	315	150	0.0522238464267	0.37683628326	0.982,0.994,0.989	0.989,0.987,0.922	0.022
508	ENSG00000023330	ALAS1	chr3	+	52211282	52211551	52208082	52208247	52212257	52212420	508	2150,1379,1397	0,0,0	3026,1185,508	0,3,0	419	150	1	1.0	1.0,1.0,1.0	1.0,0.993,1.0	0.002
509	ENSG00000100814	CCNB1IP1	chr14	-	20315484	20315618	20313467	20313801	20315780	20315850	509	0,0,0	5,0,0	1,0,0	3,0,0	284	150	1	1.0	0.0,NA,NA	0.15,NA,NA	-0.15
510	ENSG00000100814	CCNB1IP1	chr14	-	20315484	20315618	20313467	20313801	20316226	20316408	510	0,1,0	12,10,6	0,1,0	27,27,0	284	150	1	1.0	0.0,0.05,0.0	0.0,0.019,NA	0.007
511	ENSG00000100814	CCNB1IP1	chr14	-	20315780	20315850	20313467	20313801	20316226	20316265	511	6,0,1	12,10,6	3,0,0	27,27,0	220	150	1	1.0	0.254,0.0,0.102	0.07,0.0,NA	0.084
512	ENSG00000100814	CCNB1IP1	chr14	-	20315780	20315850	20315484	20315618	20316226	20316265	512	1,0,1	0,1,0	1,0,0	0,1,0	220	150	1	1.0	1.0,0.0,1.0	1.0,0.0,NA	0.167
513	ENSG00000100814	CCNB1IP1	chr14	-	20317793	20317974	20316226	20316560	20325538	20325653	513	3,0,1	12,21,8	4,0,0	17,14,6	331	150	0.837355274625	1.0	0.102,0.0,0.054	0.096,0.0,0.0	0.02
514	ENSG00000100814	CCNB1IP1	chr14	-	20317794	20317974	20316226	20316560	20325538	20325653	514	0,0,1	12,21,8	3,0,0	17,14,6	330	150	0.564516970404	1.0	0.0,0.0,0.054	0.074,0.0,0.0	-0.007
515	ENSG00000100814	CCNB1IP1	chr14	-	20318255	20318470	20316226	20316560	20325538	20325653	515	2,4,0	12,21,8	1,0,0	17,14,6	365	150	0.101338406708	0.604518252736	0.064,0.073,0.0	0.024,0.0,0.0	0.038
516	ENSG00000100814	CCNB1IP1	chr14	-	20320287	20320392	20316413	20316560	20325538	20325653	516	0,3,0	12,21,8	0,0,0	17,14,6	255	150	0.493397194031	1.0	0.0,0.078,0.0	0.0,0.0,0.0	0.026
519	ENSG00000103174	NAGPA	chr16	-	5027277	5027379	5027134	5027198	5027845	5027893	519	41,54,4	0,2,0	27,5,1	0,0,0	252	150	1	1.0	1.0,0.941,1.0	1.0,1.0,1.0	-0.02
520	ENSG00000103174	NAGPA	chr16	-	5028296	5028365	5027979	5028185	5028879	5029008	520	0,2,3	9,10,9	0,0,0	10,8,5	219	150	0.0771325296856	0.497733322757	0.0,0.12,0.186	0.0,0.0,0.0	0.102
521	ENSG00000103174	NAGPA	chr16	-	5028296	5028398	5027979	5028185	5028879	5029008	521	0,6,3	9,10,9	7,0,0	10,8,5	252	150	0.618583381396	1.0	0.0,0.263,0.166	0.294,0.0,0.0	0.045
524	ENSG00000103174	NAGPA	chr16	-	5033272	5033728	5031744	5031884	5033828	5033918	524	8,7,0	0,5,0	0,1,2	0,0,0	606	150	1	1.0	1.0,0.257,NA	NA,1.0,1.0	-0.371
526	ENSG00000101310	SEC23B	chr20	+	18508090	18508297	18507543	18507669	18510821	18510991	526	5,6,0	9,9,4	3,4,0	15,0,0	357	150	1	1.0	0.189,0.219,0.0	0.078,1.0,NA	-0.403
527	ENSG00000101310	SEC23B	chr20	+	18508090	18508297	18507939	18507990	18509615	18509943	527	0,3,0	0,0,4	0,1,0	0,2,4	357	150	1	1.0	NA,1.0,0.0	NA,0.174,0.0	0.413
528	ENSG00000101310	SEC23B	chr20	+	18508090	18508297	18507939	18507990	18510821	18510991	528	5,9,0	65,54,61	3,4,0	62,54,16	357	150	0.243820167485	1.0	0.031,0.065,0.0	0.02,0.03,0.0	0.015
529	ENSG00000101310	SEC23B	chr20	+	18509615	18509943	18507939	18507972	18510821	18511014	529	3,0,8	27,57,64	2,3,0	46,20,18	478	150	0.347831038447	1.0	0.034,0.0,0.038	0.013,0.045,0.0	0.005
530	ENSG00000101310	SEC23B	chr20	+	18509615	18509943	18507939	18507990	18510821	18511014	530	3,0,8	65,54,61	2,5,4	62,54,16	478	150	0.553710067386	1.0	0.014,0.0,0.04	0.01,0.028,0.073	-0.019
531	ENSG00000101310	SEC23B	chr20	+	18509615	18509943	18508090	18508297	18510821	18511014	531	3,0,4	5,6,0	2,4,0	3,4,0	478	150	1	1.0	0.158,0.0,1.0	0.173,0.239,NA	0.18
532	ENSG00000101310	SEC23B	chr20	+	18524934	18525020	18524432	18524669	18525787	18525932	532	598,734,557	0,0,0	817,513,282	1,0,0	236	150	1	1.0	1.0,1.0,1.0	0.998,1.0,1.0	0.001
533	ENSG00000101310	SEC23B	chr20	+	18525787	18525932	18524934	18525020	18526372	18526531	533	725,909,760	0,0,1	1095,656,392	0,0,0	295	150	1	1.0	1.0,1.0,0.997	1.0,1.0,1.0	-0.001
534	ENSG00000101310	SEC23B	chr20	+	18527495	18527611	18526372	18526531	18530679	18530803	534	490,606,456	0,0,0	743,440,256	3,0,0	266	150	1	1.0	1.0,1.0,1.0	0.993,1.0,1.0	0.002
535	ENSG00000101310	SEC23B	chr20	+	18530679	18530803	18527495	18527611	18532663	18532744	535	502,634,453	0,0,0	741,388,294	1,0,2	274	150	1	1.0	1.0,1.0,1.0	0.998,1.0,0.988	0.005
536	ENSG00000101310	SEC23B	chr20	+	18542295	18542402	18535652	18535742	18543018	18543172	536	560,613,443	15,2,5	665,397,218	0,0,0	257	150	0.0104794527011	0.118556465539	0.956,0.994,0.981	1.0,1.0,1.0	-0.023
537	ENSG00000101310	SEC23B	chr20	+	18543018	18543172	18535652	18535742	18545955	18546033	537	347,430,367	2,0,0	525,255,191	1,1,0	304	150	1	1.0	0.988,1.0,1.0	0.996,0.992,1.0	0.0
538	ENSG00000101310	SEC23B	chr20	+	18551088	18551175	18548608	18548770	18554234	18554390	538	565,762,638	10,11,0	728,496,283	0,7,2	237	150	0.222836321669	1.0	0.973,0.978,1.0	1.0,0.978,0.989	-0.005
542	ENSG00000168026	TTC21A	chr3	+	39110028	39110139	39109084	39109214	39110850	39111017	542	4,1,0	0,0,1	11,10,0	0,0,0	261	150	1	1.0	1.0,1.0,0.0	1.0,1.0,NA	-0.333
543	ENSG00000168026	TTC21A	chr3	+	39110028	39110233	39109084	39109214	39110850	39111018	543	1,1,0	0,0,1	1,2,0	0,0,0	355	150	1	1.0	1.0,1.0,0.0	1.0,1.0,NA	-0.333
546	ENSG00000168026	TTC21A	chr3	+	39119921	39120020	39118068	39118153	39120996	39121189	546	0,0,2	0,0,0	0,0,0	0,1,0	249	150	1	1.0	NA,NA,1.0	NA,0.0,NA	1.0
547	ENSG00000168026	TTC21A	chr3	+	39126260	39126390	39125331	39125532	39128330	39128488	547	6,0,0	0,0,0	0,8,0	4,0,0	280	150	1	1.0	1.0,NA,NA	0.0,1.0,NA	0.5
562	ENSG00000143248	RGS5	chr1	-	163248529	163248598	163168257	163168368	163306232	163306329	562	0,0,2	0,0,0	1,0,0	0,0,1	219	150	1	1.0	NA,NA,1.0	1.0,NA,0.0	0.5
563	ENSG00000143248	RGS5	chr1	-	163308543	163308631	163306232	163306329	163319181	163319291	563	0,2,1	0,1,0	1,0,9	4,1,0	238	150	1	1.0	NA,0.558,1.0	0.136,0.0,1.0	0.4
565	ENSG00000143248	RGS5	chr1	-	163319181	163319291	163306232	163306329	163321621	163321772	565	5,4,1	0,0,0	6,1,4	5,0,0	260	150	0.0218204852782	0.202587337745	1.0,1.0,1.0	0.409,1.0,1.0	0.197
567	ENSG00000115828	QPCT	chr2	+	37352788	37352935	37344629	37344851	37359579	37359858	567	1830,1859,1904	26,34,20	833,421,363	4,5,13	297	150	0.658751298398	1.0	0.973,0.965,0.98	0.991,0.977,0.934	0.005
568	ENSG00000115828	QPCT	chr2	+	37352788	37352935	37344629	37344851	37367231	37367290	568	864,846,916	3,0,2	337,180,137	0,0,0	297	150	1	1.0	0.993,1.0,0.996	1.0,1.0,1.0	-0.004
569	ENSG00000115828	QPCT	chr2	+	37358820	37358888	37352788	37352935	37359579	37360053	569	14,9,15	966,1017,988	15,0,0	499,243,234	218	150	0.810187900593	1.0	0.01,0.006,0.01	0.02,0.0,0.0	0.002
570	ENSG00000115828	QPCT	chr2	+	37359579	37359858	37344593	37344851	37367231	37367290	570	1268,1183,1138	3,0,2	527,299,274	0,0,0	429	150	1	1.0	0.993,1.0,0.995	1.0,1.0,1.0	-0.004
571	ENSG00000115828	QPCT	chr2	+	37359579	37359858	37352788	37352935	37367231	37367290	571	2208,2166,2106	0,4,0	1022,537,495	3,2,8	429	150	0.370579203295	1.0	1.0,0.995,1.0	0.992,0.989,0.956	0.019
572	ENSG00000115828	QPCT	chr2	+	37359579	37359858	37352788	37352935	37369684	37369702	572	968,1017,988	0,0,0	499,243,234	1,0,3	429	150	1	1.0	1.0,1.0,1.0	0.994,1.0,0.965	0.014
573	ENSG00000115828	QPCT	chr2	+	37367231	37367408	37352788	37352935	37369684	37369702	573	1046,1076,924	0,0,0	569,319,228	1,0,3	327	150	1	1.0	1.0,1.0,1.0	0.996,1.0,0.972	0.011
574	ENSG00000115828	QPCT	chr2	+	37367231	37367408	37359579	37359858	37369684	37369702	574	2288,2221,2042	2,0,0	1089,611,481	0,0,0	327	150	1	1.0	0.998,1.0,1.0	1.0,1.0,1.0	-0.001
575	ENSG00000115828	QPCT	chr2	+	37372355	37372472	37369684	37369784	37372681	37372742	575	1728,1902,1680	0,0,0	970,544,408	0,0,1	267	150	1	1.0	1.0,1.0,1.0	1.0,1.0,0.996	0.001
580	ENSG00000184634	MED12	chrX	+	71120970	71121152	71120013	71120170	71121326	71121437	580	432,457,104	0,0,1	290,125,42	0,0,0	332	150	1	1.0	1.0,1.0,0.979	1.0,1.0,1.0	-0.007
581	ENSG00000184634	MED12	chrX	+	71121561	71121816	71121326	71121437	71122199	71122346	581	265,279,86	2,0,0	226,110,36	1,0,0	405	150	1	1.0	0.98,1.0,1.0	0.988,1.0,1.0	-0.003
582	ENSG00000184634	MED12	chrX	+	71122199	71122346	71121561	71121816	71122507	71122607	582	227,245,118	0,0,0	306,105,49	2,0,0	297	150	1	1.0	1.0,1.0,1.0	0.987,1.0,1.0	0.004
583	ENSG00000184634	MED12	chrX	+	71124763	71124844	71124158	71124388	71124975	71125146	583	208,215,111	15,3,2	201,95,42	5,1,0	231	150	0.0244062059963	0.218614345548	0.9,0.979,0.973	0.963,0.984,1.0	-0.032
584	ENSG00000184634	MED12	chrX	+	71125350	71125495	71124975	71125146	71125662	71125713	584	268,278,123	0,0,4	295,191,53	0,0,0	295	150	1	1.0	1.0,1.0,0.94	1.0,1.0,1.0	-0.02
585	ENSG00000184634	MED12	chrX	+	71125662	71125713	71125350	71125495	71126035	71126154	585	163,167,81	2,1,7	213,117,40	3,5,0	201	150	0.7051904401	1.0	0.984,0.992,0.896	0.981,0.946,1.0	-0.018
586	ENSG00000184634	MED12	chrX	+	71131549	71131621	71130034	71130214	71132072	71132206	586	301,358,129	0,0,0	226,119,45	6,0,0	222	150	0.610192064232	1.0	1.0,1.0,1.0	0.962,1.0,1.0	0.013
587	ENSG00000184634	MED12	chrX	+	71132376	71132538	71132072	71132206	71132844	71132956	587	383,536,173	4,0,0	353,230,58	0,0,0	312	150	1	1.0	0.979,1.0,1.0	1.0,1.0,1.0	-0.007
588	ENSG00000184634	MED12	chrX	+	71132844	71132956	71132376	71132538	71133122	71133212	588	357,460,206	0,0,4	291,209,52	0,4,0	262	150	1	1.0	1.0,1.0,0.967	1.0,0.968,1.0	-0.0
589	ENSG00000184634	MED12	chrX	+	71134356	71134466	71133122	71133212	71134712	71134848	589	316,328,188	12,1,0	314,256,65	0,2,0	260	150	0.0459769667788	0.343305835892	0.938,0.995,1.0	1.0,0.987,1.0	-0.018
590	ENSG00000144182	LIPT1	chr2	+	99155481	99155544	99154984	99155051	99156300	99156426	590	0,1,1	2,4,0	1,2,0	1,0,10	213	150	0.320374398762	1.0	0.0,0.15,1.0	0.413,1.0,0.0	-0.088
591	ENSG00000144182	LIPT1	chr2	+	99155481	99155544	99154984	99155051	99161956	99162711	591	0,0,0	3,0,1	0,1,0	7,5,0	213	150	1	1.0	0.0,NA,0.0	0.0,0.123,NA	-0.061
592	ENSG00000144182	LIPT1	chr2	+	99156300	99156426	99154954	99155051	99161956	99162275	592	4,10,5	3,0,1	4,7,16	7,5,0	276	150	0.239117649995	1.0	0.42,1.0,0.731	0.237,0.432,1.0	0.161
593	ENSG00000144182	LIPT1	chr2	+	99156300	99156426	99155481	99155544	99161956	99162275	593	2,7,6	0,0,0	4,9,6	0,1,0	276	150	1	1.0	1.0,1.0,1.0	1.0,0.83,1.0	0.057
594	ENSG00000140950	MEAK7	chr16	-	84480528	84480708	84476354	84480026	84482591	84482710	594	94,41,32	1,0,0	51,44,4	0,0,0	330	150	1	1.0	0.977,1.0,1.0	1.0,1.0,1.0	-0.008
595	ENSG00000140950	MEAK7	chr16	-	84494726	84494832	84489351	84489422	84495682	84495913	595	6,0,0	35,20,26	0,0,0	27,33,7	256	150	0.254804033571	1.0	0.091,0.0,0.0	0.0,0.0,0.0	0.03
596	ENSG00000140950	MEAK7	chr16	-	84497418	84497647	84495682	84495913	84497933	84498111	596	15,0,0	30,36,26	4,0,0	16,33,6	379	150	0.0348226592756	0.281354433747	0.165,0.0,0.0	0.09,0.0,0.0	0.025
599	ENSG00000140950	MEAK7	chr16	-	84502720	84502862	84497933	84498111	84504600	84504621	599	21,13,5	0,2,7	12,22,6	1,1,0	292	150	1	1.0	1.0,0.77,0.268	0.86,0.919,1.0	-0.247
600	ENSG00000140950	MEAK7	chr16	-	84503957	84504147	84497933	84498111	84504600	84504647	600	0,0,0	0,2,7	2,0,0	1,1,0	340	150	1	1.0	NA,0.0,0.0	0.469,0.0,NA	-0.234
601	ENSG00000140950	MEAK7	chr16	-	84503957	84504147	84502720	84502862	84504600	84504647	601	0,0,0	3,5,0	2,0,0	0,0,0	340	150	1	1.0	0.0,0.0,NA	1.0,NA,NA	-1.0
602	ENSG00000141480	ARRB2	chr17	+	4715012	4715043	4710595	4710744	4715199	4715336	602	2,6,0	0,0,1	2,0,0	0,0,0	181	150	1	1.0	1.0,1.0,0.0	1.0,NA,NA	-0.333
603	ENSG00000141480	ARRB2	chr17	+	4715012	4715043	4710595	4710744	4715972	4716033	603	36,55,10	33,40,25	20,12,15	7,10,2	181	150	0.0174459007365	0.172123856296	0.475,0.533,0.249	0.703,0.499,0.861	-0.269
604	ENSG00000141480	ARRB2	chr17	+	4715150	4715336	4715012	4715043	4715972	4716033	604	0,4,1	37,49,14	0,0,0	18,12,15	336	150	0.514578818884	1.0	0.0,0.035,0.031	0.0,0.0,0.0	0.022
605	ENSG00000141480	ARRB2	chr17	+	4715199	4715336	4710690	4710744	4715972	4716033	605	0,4,2	33,40,25	0,0,0	7,10,2	287	150	0.706796972843	1.0	0.0,0.05,0.04	0.0,0.0,0.0	0.03
606	ENSG00000141480	ARRB2	chr17	+	4715199	4715336	4715012	4715043	4715972	4716033	606	2,4,1	37,49,14	0,0,0	18,12,15	287	150	0.256086427461	1.0	0.027,0.041,0.036	0.0,0.0,0.0	0.035
608	ENSG00000141480	ARRB2	chr17	+	4715972	4716033	4710629	4710744	4717216	4717276	608	10,5,3	8,0,1	0,0,2	0,0,0	211	150	1	1.0	0.471,1.0,0.681	NA,NA,1.0	-0.283
609	ENSG00000141480	ARRB2	chr17	+	4716146	4716191	4715588	4716033	4716411	4716515	609	114,142,61	2,0,7	49,60,19	0,1,0	195	150	0.0524335132404	0.37772230934	0.978,1.0,0.87	1.0,0.979,1.0	-0.044
610	ENSG00000141480	ARRB2	chr17	+	4716411	4716608	4715972	4716033	4717216	4717276	610	75,74,48	2,0,0	35,31,2	0,0,0	347	150	1	1.0	0.942,1.0,1.0	1.0,1.0,1.0	-0.019
611	ENSG00000141480	ARRB2	chr17	+	4717216	4717276	4710690	4710744	4717684	4717752	611	126,188,122	0,0,2	80,78,16	0,0,0	210	150	1	1.0	1.0,1.0,0.978	1.0,1.0,1.0	-0.007
612	ENSG00000141480	ARRB2	chr17	+	4718260	4718345	4717887	4718023	4718611	4718684	612	396,620,332	34,35,26	333,225,51	13,20,5	235	150	0.476431227764	1.0	0.881,0.919,0.891	0.942,0.878,0.867	0.001
613	ENSG00000141480	ARRB2	chr17	+	4720392	4720472	4720215	4720299	4720585	4720640	613	105,187,92	2,9,11	73,79,5	2,5,2	230	150	0.786647477479	1.0	0.972,0.931,0.845	0.96,0.912,0.62	0.085
614	ENSG00000141480	ARRB2	chr17	+	4720585	4720640	4720215	4720299	4720945	4721061	614	11,18,17	0,0,0	7,20,2	0,0,1	205	150	1	1.0	1.0,1.0,1.0	1.0,1.0,0.594	0.135
616	ENSG00000174574	AKIRIN1	chr1	+	39000971	39001106	38998170	38998311	39003346	39003418	616	45,37,39	0,0,0	42,25,14	2,0,0	285	150	1	1.0	1.0,1.0,1.0	0.917,1.0,1.0	0.028
618	ENSG00000116918	TSNAX	chr1	+	231561127	231561255	231542480	231542611	231564527	231566524	618	140,151,78	0,0,2	278,138,56	0,1,0	278	150	1	1.0	1.0,1.0,0.955	1.0,0.987,1.0	-0.011
619	ENSG00000116918	TSNAX	chr1	+	231563464	231563629	231561127	231561255	231564527	231566524	619	0,0,6	69,56,26	21,1,0	141,69,31	315	150	0.0183985623827	0.178890787124	0.0,0.0,0.099	0.066,0.007,0.0	0.009
630	ENSG00000171204	TMEM126B	chr11	+	85629131	85629203	85628596	85628688	85631144	85631316	630	0,2,2	50,41,45	0,7,3	57,15,12	222	150	0.00810573833159	0.0984010081446	0.0,0.032,0.029	0.0,0.24,0.145	-0.108
631	ENSG00000171204	TMEM126B	chr11	+	85629131	85629203	85628596	85628688	85631686	85631808	631	0,0,0	17,18,7	0,7,3	26,18,2	222	150	0.000384367131163	0.00998359399776	0.0,0.0,0.0	0.0,0.208,0.503	-0.237
632	ENSG00000171204	TMEM126B	chr11	+	85629131	85629262	85628592	85628688	85631144	85631316	632	3,15,19	50,41,45	8,25,12	57,15,12	281	150	0.0478798975792	0.353560676789	0.031,0.163,0.184	0.07,0.471,0.348	-0.17
633	ENSG00000171204	TMEM126B	chr11	+	85629131	85629262	85628592	85628688	85631686	85631808	633	3,13,19	17,18,7	3,19,12	26,18,2	281	150	0.874014260359	1.0	0.086,0.278,0.592	0.058,0.36,0.762	-0.075
634	ENSG00000171204	TMEM126B	chr11	+	85631144	85631316	85628572	85628688	85631686	85631791	634	119,136,121	17,18,7	175,58,56	26,18,2	322	150	0.421014084397	1.0	0.765,0.779,0.89	0.758,0.6,0.929	0.049
636	ENSG00000171204	TMEM126B	chr11	+	85631144	85631316	85629131	85629262	85631686	85631791	636	70,105,81	1,8,5	126,52,44	3,3,0	322	150	0.0679823245701	0.45582921636	0.97,0.859,0.883	0.951,0.89,1.0	-0.043
637	ENSG00000171204	TMEM126B	chr11	+	85631686	85631808	85628584	85628688	85634085	85634176	637	95,109,98	0,2,3	127,100,51	0,0,7	272	150	0.708793602607	1.0	1.0,0.968,0.947	1.0,1.0,0.801	0.038
639	ENSG00000151413	NUBPL	chr14	+	31654069	31654134	31599288	31599379	31673354	31673394	639	0,5,0	0,5,3	0,0,0	0,3,0	215	150	1	1.0	NA,0.411,0.0	NA,0.0,NA	0.205
642	ENSG00000131845	ZNF304	chr19	+	57352654	57352735	57351325	57351697	57353724	57353851	642	4,2,5	9,22,13	4,1,0	49,1,3	231	150	0.0403835573136	0.311341941577	0.224,0.056,0.2	0.05,0.394,0.0	0.012
643	ENSG00000131845	ZNF304	chr19	+	57355270	57355411	57353724	57353851	57356029	57358780	643	3,2,9	23,31,29	9,6,1	38,11,2	291	150	0.151536642901	0.801836864748	0.063,0.032,0.138	0.109,0.219,0.205	-0.1
645	ENSG00000111275	ALDH2	chr12	+	111775604	111775720	111766947	111767096	111781917	111782022	645	9,6,0	96,74,39	0,4,0	3,15,36	266	150	0.270172791967	1.0	0.05,0.044,0.0	0.0,0.131,0.0	-0.012
646	ENSG00000111275	ALDH2	chr12	+	111783157	111783298	111781917	111782022	111785266	111785346	646	371,295,88	0,1,0	30,72,120	0,0,0	291	150	1	1.0	1.0,0.993,1.0	1.0,1.0,1.0	-0.002
647	ENSG00000111275	ALDH2	chr12	+	111785266	111785346	111783157	111783298	111789822	111789934	647	395,298,87	3,0,0	26,69,118	0,0,1	230	150	1	1.0	0.988,1.0,1.0	1.0,1.0,0.987	0.0
648	ENSG00000111275	ALDH2	chr12	+	111790433	111790562	111789822	111789934	111791305	111791419	648	474,343,107	2,0,0	27,102,151	0,0,0	279	150	1	1.0	0.992,1.0,1.0	1.0,1.0,1.0	-0.003
649	ENSG00000111275	ALDH2	chr12	+	111791305	111791419	111790433	111790562	111792060	111792163	649	420,261,101	5,3,0	19,89,96	0,0,10	264	150	0.0078311040241	0.0960752691126	0.979,0.98,1.0	1.0,1.0,0.845	0.038
650	ENSG00000111275	ALDH2	chr12	+	111792060	111792163	111791305	111791419	111792597	111792782	650	440,284,117	8,0,0	22,82,114	0,0,0	253	150	0.663770186881	1.0	0.97,1.0,1.0	1.0,1.0,1.0	-0.01
651	ENSG00000111275	ALDH2	chr12	+	111799905	111800063	111798077	111798242	111803858	111803973	651	598,419,198	2,0,0	48,154,141	0,0,0	308	150	1	1.0	0.993,1.0,1.0	1.0,1.0,1.0	-0.002
652	ENSG00000111275	ALDH2	chr12	+	111803858	111803973	111799905	111800063	111809542	111809630	652	497,350,186	2,0,0	87,163,136	1,0,2	265	150	1	1.0	0.993,1.0,1.0	0.98,1.0,0.975	0.013
654	ENSG00000065154	OAT	chr10	-	124402926	124403055	124401725	124401839	124403797	124403920	654	1695,1453,1367	0,0,0	3405,2396,1654	1,0,0	279	150	1	1.0	1.0,1.0,1.0	0.999,1.0,1.0	0.0
655	ENSG00000065154	OAT	chr10	-	124403797	124403920	124402926	124403055	124405435	124405563	655	1706,1414,1291	2,0,0	3342,2356,1579	4,0,0	273	150	1	1.0	0.998,1.0,1.0	0.998,1.0,1.0	0.0
656	ENSG00000065154	OAT	chr10	-	124407302	124407476	124405435	124405563	124408541	124408637	656	1,9,7	1081,799,881	14,15,19	2085,1509,907	324	150	1	1.0	0.0,0.005,0.004	0.003,0.005,0.01	-0.003
657	ENSG00000065154	OAT	chr10	-	124408740	124408965	124408541	124408637	124411972	124412200	657	1546,1297,1207	1,0,0	3335,2514,1485	0,0,0	375	150	1	1.0	0.998,1.0,1.0	1.0,1.0,1.0	-0.001
658	ENSG00000065154	OAT	chr10	-	124411972	124412200	124408740	124408965	124418872	124418936	658	807,750,704	0,6,1	1856,1280,874	5,5,16	378	150	0.133573443729	0.735404972459	1.0,0.98,0.996	0.993,0.99,0.956	0.012
659	ENSG00000065154	OAT	chr10	-	124414345	124414432	124411972	124412200	124414952	124415072	659	56,18,53	0,0,0	30,36,10	3,0,0	237	150	0.821762280367	1.0	1.0,1.0,1.0	0.864,1.0,1.0	0.045
660	ENSG00000065154	OAT	chr10	-	124414345	124414432	124411972	124412200	124418872	124418976	660	62,19,53	109,166,146	31,42,12	296,211,148	237	150	8.02441e+06	0.00304790551626	0.265,0.068,0.187	0.062,0.112,0.049	0.099
661	ENSG00000065154	OAT	chr10	-	124414952	124415072	124411972	124412200	124418872	124418976	661	0,0,1	109,166,146	3,0,0	296,211,148	270	150	1	1.0	0.0,0.0,0.004	0.006,0.0,0.0	-0.001
662	ENSG00000065154	OAT	chr10	-	124414952	124415072	124414345	124414432	124418872	124418976	662	1,2,9	7,1,6	2,3,0	3,10,2	270	150	0.106925123062	0.6293334198	0.074,0.526,0.455	0.27,0.143,0.0	0.214
663	ENSG00000153395	LPCAT1	chr5	-	1466748	1466890	1461426	1463835	1470825	1470924	663	592,326,447	5,0,0	262,267,927	0,1,6	292	150	1	1.0	0.984,1.0,1.0	1.0,0.993,0.988	0.001
664	ENSG00000153395	LPCAT1	chr5	-	1470825	1470924	1466748	1466890	1473956	1474110	664	353,249,261	0,1,0	166,181,647	0,0,0	249	150	1	1.0	1.0,0.993,1.0	1.0,1.0,1.0	-0.002
665	ENSG00000153395	LPCAT1	chr5	-	1470825	1470924	1466748	1466890	1477403	1477486	665	140,88,125	0,0,0	69,71,255	0,2,0	249	150	1	1.0	1.0,1.0,1.0	1.0,0.955,1.0	0.015
666	ENSG00000153395	LPCAT1	chr5	-	1473956	1474110	1466748	1466890	1477403	1477486	666	0,3,3	0,0,0	0,0,0	0,2,0	304	150	1	1.0	NA,1.0,1.0	NA,0.0,NA	1.0
667	ENSG00000153395	LPCAT1	chr5	-	1473956	1474110	1470825	1470924	1477403	1477486	667	219,167,144	0,0,0	98,111,399	0,1,0	304	150	1	1.0	1.0,1.0,1.0	1.0,0.982,1.0	0.006
668	ENSG00000153395	LPCAT1	chr5	-	1474559	1474685	1473956	1474110	1477403	1477486	668	790,412,500	0,2,3	318,406,1062	0,0,0	276	150	1	1.0	1.0,0.991,0.989	1.0,1.0,1.0	-0.007
669	ENSG00000153395	LPCAT1	chr5	-	1479620	1479675	1477403	1477486	1480941	1480976	669	156,150,156	0,0,12	124,96,286	0,0,0	205	150	0.0174325866724	0.172062164866	1.0,1.0,0.905	1.0,1.0,1.0	-0.032
670	ENSG00000153395	LPCAT1	chr5	-	1483427	1483486	1480941	1480976	1488390	1488451	670	87,139,99	0,0,2	73,59,146	0,0,0	209	150	1	1.0	1.0,1.0,0.973	1.0,1.0,1.0	-0.009
672	ENSG00000123815	COQ8B	chr19	-	40695988	40696054	40692950	40693037	40700066	40700174	672	63,52,49	0,0,0	74,63,30	0,1,0	216	150	1	1.0	1.0,1.0,1.0	1.0,0.978,1.0	0.007
673	ENSG00000123815	COQ8B	chr19	-	40703714	40703855	40703540	40703622	40705095	40705181	673	85,109,59	2,1,0	103,56,5	2,0,0	291	150	1	1.0	0.956,0.983,1.0	0.964,1.0,1.0	-0.008
675	ENSG00000123815	COQ8B	chr19	-	40705324	40705447	40705117	40705174	40710058	40710136	675	26,27,14	0,0,0	51,19,5	11,0,0	273	150	4.48049e+06	0.00193765010785	1.0,1.0,1.0	0.718,1.0,1.0	0.094
676	ENSG00000123815	COQ8B	chr19	-	40710058	40710136	40704167	40705447	40714066	40714133	676	51,58,25	0,0,0	78,29,10	1,0,0	228	150	1	1.0	1.0,1.0,1.0	0.981,1.0,1.0	0.006
680	ENSG00000135090	TAOK3	chr12	-	118177200	118177329	118172456	118172660	118181370	118181607	680	282,252,241	0,0,5	200,190,140	0,5,0	279	150	0.685297897958	1.0	1.0,1.0,0.963	1.0,0.953,1.0	0.003
681	ENSG00000135090	TAOK3	chr12	-	118201295	118201463	118199050	118199257	118212913	118212995	681	743,673,571	0,1,2	580,430,240	0,0,0	318	150	1	1.0	1.0,0.997,0.993	1.0,1.0,1.0	-0.003
682	ENSG00000135090	TAOK3	chr12	-	118212913	118212995	118201295	118201463	118214016	118214110	682	618,571,396	7,0,11	488,384,191	4,1,2	232	150	0.213988736449	1.0	0.983,1.0,0.959	0.987,0.996,0.984	-0.008
683	ENSG00000135090	TAOK3	chr12	-	118235794	118236693	118235557	118235671	118238072	118238169	683	0,0,0	334,281,248	2,1,4	320,273,149	1049	150	1	1.0	0.0,0.0,0.0	0.001,0.001,0.004	-0.002
684	ENSG00000135090	TAOK3	chr12	-	118239226	118239272	118238072	118238169	118243414	118243490	684	485,364,352	5,0,4	480,375,209	2,1,2	196	150	1	1.0	0.987,1.0,0.985	0.995,0.997,0.988	-0.003
685	ENSG00000135090	TAOK3	chr12	-	118243414	118243516	118239226	118239272	118244893	118244965	685	544,477,445	2,0,0	548,487,254	0,3,0	252	150	1	1.0	0.994,1.0,1.0	1.0,0.99,1.0	0.001
686	ENSG00000135090	TAOK3	chr12	-	118244893	118244965	118243414	118243516	118255447	118255655	686	500,494,418	0,0,0	439,466,215	0,6,0	222	150	1	1.0	1.0,1.0,1.0	1.0,0.981,1.0	0.006
687	ENSG00000135090	TAOK3	chr12	-	118255447	118255655	118244893	118244965	118266654	118266759	687	588,587,456	0,3,0	463,511,270	0,0,0	358	150	1	1.0	1.0,0.988,1.0	1.0,1.0,1.0	-0.004
688	ENSG00000135090	TAOK3	chr12	-	118261496	118261673	118244913	118244965	118266654	118266759	688	49,40,39	0,3,0	43,45,14	0,0,0	327	150	0.791403572676	1.0	1.0,0.859,1.0	1.0,1.0,1.0	-0.047
689	ENSG00000135090	TAOK3	chr12	-	118261496	118261673	118255503	118255655	118266654	118266759	689	96,80,68	239,235,169	77,82,35	166,181,104	327	150	0.433470851446	1.0	0.156,0.135,0.156	0.175,0.172,0.134	-0.011
690	ENSG00000135090	TAOK3	chr12	-	118283604	118283702	118266654	118266759	118295239	118295381	690	1,0,2	5,2,0	0,0,0	4,0,0	248	150	1	1.0	0.108,0.0,1.0	0.0,NA,NA	0.369
691	ENSG00000135090	TAOK3	chr12	-	118283604	118283702	118266654	118266759	118358918	118359166	691	0,0,2	5,9,4	0,0,0	11,12,19	248	150	1	1.0	0.0,0.0,0.232	0.0,0.0,0.0	0.077
692	ENSG00000135090	TAOK3	chr12	-	118283604	118283702	118266654	118266759	118372647	118372889	692	0,0,5	145,124,123	0,0,0	53,99,21	248	150	1	1.0	0.0,0.0,0.024	0.0,0.0,0.0	0.008
693	ENSG00000135090	TAOK3	chr12	-	118295239	118295381	118266654	118266759	118358918	118359121	693	5,2,0	5,9,4	3,0,0	11,12,19	292	150	0.0127435468079	0.136670441911	0.339,0.102,0.0	0.123,0.0,0.0	0.106
694	ENSG00000135090	TAOK3	chr12	-	118295239	118295381	118266654	118266759	118372647	118372907	694	5,4,0	145,124,123	3,0,0	53,99,21	292	150	0.92768687131	1.0	0.017,0.016,0.0	0.028,0.0,0.0	0.002
695	ENSG00000135090	TAOK3	chr12	-	118295239	118295381	118283604	118283702	118358918	118359121	695	1,0,0	2,0,0	0,0,0	3,0,0	292	150	1	1.0	0.204,NA,NA	0.0,NA,NA	0.204
697	ENSG00000135090	TAOK3	chr12	-	118296941	118297163	118266654	118266759	118358918	118359105	697	0,2,0	5,9,4	2,0,3	11,12,19	372	150	0.30829535705	1.0	0.0,0.082,0.0	0.068,0.0,0.06	-0.015
700	ENSG00000087589	CASS4	chr20	+	56451818	56453129	56450598	56450679	56458339	56458780	700	26,11,27	0,1,4	1,7,0	0,6,0	1461	150	1	1.0	1.0,0.53,0.409	1.0,0.107,NA	0.093
701	ENSG00000028137	TNFRSF1B	chr1	+	12188795	12188895	12166990	12167169	12190956	12191085	701	553,73,117	3,0,0	13,22,119	0,0,1	250	150	1	1.0	0.991,1.0,1.0	1.0,1.0,0.986	0.002
702	ENSG00000120705	ETF1	chr5	-	138508668	138508816	138506094	138508387	138510564	138510629	702	2566,3058,2324	0,1,0	3016,1795,1548	6,2,1	298	150	1	1.0	1.0,0.999,1.0	0.996,0.998,0.999	0.002
703	ENSG00000120705	ETF1	chr5	-	138510564	138510629	138508668	138508816	138511044	138511200	703	1575,1921,1456	7,0,0	2003,1132,952	0,0,0	215	150	1	1.0	0.994,1.0,1.0	1.0,1.0,1.0	-0.002
704	ENSG00000120705	ETF1	chr5	-	138511044	138511200	138510564	138510629	138511474	138511604	704	2399,2788,2107	0,0,1	2971,1812,1568	1,14,6	306	150	0.897612679672	1.0	1.0,1.0,0.999	0.999,0.984,0.992	0.008
705	ENSG00000120705	ETF1	chr5	-	138512763	138512954	138511103	138511604	138513567	138513706	705	2621,3093,2163	16,15,21	3125,2032,1749	21,7,12	341	150	0.520421224158	1.0	0.986,0.989,0.978	0.985,0.992,0.985	-0.003
706	ENSG00000120705	ETF1	chr5	-	138513567	138513706	138512698	138512954	138517560	138517641	706	2799,3403,2339	3,7,1	3289,2232,1698	9,9,6	289	150	1	1.0	0.998,0.996,0.999	0.995,0.992,0.993	0.004
707	ENSG00000120705	ETF1	chr5	-	138517560	138517700	138513567	138513706	138518691	138518867	707	2339,2882,2074	4,1,0	2834,1938,1410	2,0,2	290	150	1	1.0	0.997,0.999,1.0	0.999,1.0,0.997	0.0
708	ENSG00000120705	ETF1	chr5	-	138518691	138518867	138513567	138513706	138542832	138542936	708	682,857,670	1,0,0	652,486,487	0,0,0	326	150	1	1.0	0.997,1.0,1.0	1.0,1.0,1.0	-0.001
710	ENSG00000120705	ETF1	chr5	-	138529554	138529678	138518691	138518867	138542633	138542936	710	14,22,21	10,2,15	18,3,2	15,16,14	274	150	0.00124900434611	0.0244782834868	0.434,0.858,0.434	0.396,0.093,0.073	0.388
711	ENSG00000120705	ETF1	chr5	-	138529554	138529678	138518691	138518867	138542704	138542936	711	14,20,21	7,13,23	18,5,2	8,14,5	274	150	0.246996674166	1.0	0.523,0.457,0.333	0.552,0.164,0.18	0.139
712	ENSG00000120705	ETF1	chr5	-	138529554	138529678	138518691	138518867	138542832	138542936	712	36,30,32	678,856,670	27,16,2	650,486,485	274	150	0.0101803297931	0.116160675591	0.028,0.019,0.025	0.022,0.018,0.002	0.01
713	ENSG00000115875	SRSF7	chr2	-	38746143	38746179	38743598	38745187	38746693	38746747	713	2574,2901,2375	209,254,185	3759,1959,1174	196,168,108	186	150	0.216603946859	1.0	0.909,0.902,0.912	0.939,0.904,0.898	-0.006
714	ENSG00000115875	SRSF7	chr2	-	38747061	38747130	38746693	38746747	38748046	38748157	714	32,23,24	1858,2257,1844	62,27,55	2571,1328,860	219	150	31787.2	4.30546e+06	0.012,0.007,0.009	0.016,0.014,0.042	-0.015
715	ENSG00000115875	SRSF7	chr2	-	38747061	38747130	38746693	38746747	38748055	38748157	715	15,14,12	156,142,128	32,20,32	126,91,66	219	150	45350.4	5.78089e+06	0.062,0.063,0.06	0.148,0.131,0.249	-0.114
716	ENSG00000115875	SRSF7	chr2	-	38748046	38748157	38746693	38746747	38748578	38748616	716	3701,4424,3608	1,0,0	5130,2775,1714	0,0,0	261	150	1	1.0	1.0,1.0,1.0	1.0,1.0,1.0	0.0
717	ENSG00000115875	SRSF7	chr2	-	38748055	38748157	38746693	38746747	38748578	38748653	717	1918,2240,1866	1,0,0	2614,1449,867	0,0,0	252	150	1	1.0	0.999,1.0,1.0	1.0,1.0,1.0	-0.0
718	ENSG00000115875	SRSF7	chr2	-	38748079	38748157	38746693	38746747	38748578	38748912	718	1150,1283,1097	1,0,0	1567,899,466	0,0,0	228	150	1	1.0	0.999,1.0,1.0	1.0,1.0,1.0	-0.0
719	ENSG00000115875	SRSF7	chr2	-	38748897	38749173	38748578	38748653	38749528	38749705	719	255,244,248	1510,1504,1282	351,201,175	1661,1035,400	426	150	0.000281095978697	0.00791107979039	0.056,0.054,0.064	0.069,0.064,0.133	-0.031
720	ENSG00000115875	SRSF7	chr2	-	38748897	38749346	38748578	38748653	38749528	38749705	720	689,760,683	1510,1504,1282	921,527,561	1661,1035,400	599	150	0.00720848545062	0.0906001023452	0.103,0.112,0.118	0.122,0.113,0.26	-0.054
721	ENSG00000033800	PIAS1	chr15	+	68055798	68055913	68054317	68054350	68057479	68057580	721	0,7,1	0,0,0	8,6,0	1,0,0	265	150	1	1.0	NA,1.0,1.0	0.819,1.0,NA	0.091
723	ENSG00000033800	PIAS1	chr15	+	68055798	68055913	68054575	68055231	68057479	68057580	723	0,4,1	4,0,3	7,6,0	1,0,0	265	150	1	1.0	0.0,1.0,0.159	0.798,1.0,NA	-0.513
725	ENSG00000033800	PIAS1	chr15	+	68057479	68057580	68054317	68054350	68086305	68086750	725	0,0,0	145,184,152	3,0,0	159,98,34	251	150	1	1.0	0.0,0.0,0.0	0.011,0.0,0.0	-0.004
726	ENSG00000033800	PIAS1	chr15	+	68057479	68057580	68054575	68055231	68061397	68061449	726	4,0,3	1,4,0	1,0,0	0,0,0	251	150	1	1.0	0.705,0.0,1.0	1.0,NA,NA	-0.432
727	ENSG00000033800	PIAS1	chr15	+	68057479	68057580	68054575	68055231	68086305	68086750	727	4,0,3	4,4,4	3,0,0	6,1,0	251	150	1	1.0	0.374,0.0,0.309	0.23,0.0,NA	0.113
729	ENSG00000033800	PIAS1	chr15	+	68061397	68061449	68054575	68055231	68086305	68086750	729	1,1,0	4,4,4	0,0,0	6,1,0	202	150	1	1.0	0.157,0.157,0.0	0.0,0.0,NA	0.105
730	ENSG00000033800	PIAS1	chr15	+	68061397	68061449	68057479	68057580	68086305	68086750	730	0,5,0	0,0,0	0,0,0	3,0,0	202	150	1	1.0	NA,1.0,NA	0.0,NA,NA	1.0
731	ENSG00000033800	PIAS1	chr15	+	68086305	68086750	68054178	68054350	68141945	68142030	731	918,936,773	2,0,0	984,723,293	0,0,0	595	150	1	1.0	0.991,1.0,1.0	1.0,1.0,1.0	-0.003
732	ENSG00000033800	PIAS1	chr15	+	68087841	68087890	68086305	68086750	68141945	68142030	732	13,14,20	773,752,621	18,9,6	825,625,259	199	150	0.546006050578	1.0	0.013,0.014,0.024	0.016,0.011,0.017	0.002
733	ENSG00000033800	PIAS1	chr15	+	68141945	68142030	68086305	68086750	68142289	68142337	733	1073,1059,872	2,1,0	1144,857,378	0,0,0	235	150	1	1.0	0.997,0.999,1.0	1.0,1.0,1.0	-0.001
734	ENSG00000033800	PIAS1	chr15	+	68142289	68142337	68086305	68086750	68145815	68145906	734	241,277,195	0,0,2	283,179,59	0,0,0	198	150	1	1.0	1.0,1.0,0.987	1.0,1.0,1.0	-0.004
735	ENSG00000033800	PIAS1	chr15	+	68142289	68142337	68086305	68086750	68146565	68146700	735	0,1,0	0,0,0	0,0,1	1,0,0	198	150	1	1.0	NA,1.0,NA	0.0,NA,1.0	0.5
736	ENSG00000033800	PIAS1	chr15	+	68145815	68145906	68086305	68086750	68146565	68146700	736	296,347,314	0,0,0	311,269,116	1,0,0	241	150	1	1.0	1.0,1.0,1.0	0.995,1.0,1.0	0.002
737	ENSG00000033800	PIAS1	chr15	+	68145815	68145906	68142289	68142337	68146565	68146700	737	923,1018,807	0,0,0	1011,771,309	0,1,1	241	150	1	1.0	1.0,1.0,1.0	1.0,0.998,0.995	0.002
738	ENSG00000033800	PIAS1	chr15	+	68153589	68153695	68146565	68146700	68164730	68164804	738	1381,1604,1251	0,0,3	1649,1191,484	0,1,3	256	150	1	1.0	1.0,1.0,0.996	1.0,0.999,0.99	0.002
739	ENSG00000033800	PIAS1	chr15	+	68164730	68164804	68146565	68146700	68173731	68173892	739	486,560,372	0,0,0	589,440,175	1,0,0	224	150	1	1.0	1.0,1.0,1.0	0.997,1.0,1.0	0.001
740	ENSG00000033800	PIAS1	chr15	+	68173731	68173892	68164730	68164804	68175636	68175767	740	1592,1706,1291	3,0,6	2031,1384,552	0,0,0	311	150	1	1.0	0.996,1.0,0.99	1.0,1.0,1.0	-0.005
741	ENSG00000033800	PIAS1	chr15	+	68181211	68181354	68176473	68176654	68183629	68183667	741	1730,1761,1454	0,0,1	2039,1453,596	1,0,0	293	150	1	1.0	1.0,1.0,0.999	0.999,1.0,1.0	0.0
742	ENSG00000033800	PIAS1	chr15	+	68183629	68183667	68181211	68181354	68187541	68188064	742	997,1050,853	0,2,2	1098,814,354	1,4,4	188	150	1	1.0	1.0,0.998,0.997	0.999,0.994,0.986	0.005
743	ENSG00000119705	SLIRP	chr14	+	77710554	77710665	77708113	77708208	77710837	77710896	743	1,0,0	1024,1559,1161	2,1,4	1219,799,374	261	150	1	1.0	0.001,0.0,0.0	0.001,0.001,0.006	-0.002
744	ENSG00000119705	SLIRP	chr14	+	77715771	77715879	77710643	77710896	77717495	77717584	744	1824,2748,1986	1,0,2	2392,1501,677	0,2,0	258	150	1	1.0	0.999,1.0,0.998	1.0,0.998,1.0	-0.0
784	ENSG00000105486	LIG1	chr19	-	48127276	48127348	48123173	48123318	48127909	48128020	784	11,8,5	0,0,0	3,3,1	1,0,0	222	150	1	1.0	1.0,1.0,1.0	0.67,1.0,1.0	0.11
785	ENSG00000105486	LIG1	chr19	-	48132981	48133097	48131075	48131171	48135679	48135722	785	8,4,0	1,0,0	6,2,1	0,0,0	266	150	1	1.0	0.819,1.0,NA	1.0,1.0,1.0	-0.091
787	ENSG00000105486	LIG1	chr19	-	48136033	48136125	48135679	48135779	48137007	48137084	787	19,8,0	0,2,0	10,3,1	0,0,0	242	150	1	1.0	1.0,0.713,NA	1.0,1.0,1.0	-0.143
791	ENSG00000136450	SRSF1	chr17	-	58005397	58005600	58004922	58005041	58005800	58005973	791	606,871,591	12,11,7	641,541,175	1,7,7	353	150	0.310739354598	1.0	0.955,0.971,0.973	0.996,0.97,0.914	0.006
792	ENSG00000136450	SRSF1	chr17	-	58005413	58005600	58004587	58005041	58005800	58005973	792	616,875,586	12,11,7	643,541,175	1,7,7	337	150	0.313275419936	1.0	0.958,0.973,0.974	0.997,0.972,0.918	0.006
796	ENSG00000146828	SLC12A9	chr7	+	100854155	100854378	100852736	100852839	100854619	100854754	796	4,15,18	0,0,0	7,5,2	0,1,0	373	150	1	1.0	1.0,1.0,1.0	1.0,0.668,1.0	0.111
801	ENSG00000146828	SLC12A9	chr7	+	100860149	100860232	100859884	100860042	100861391	100861584	801	17,12,8	0,0,4	2,5,0	0,0,0	233	150	1	1.0	1.0,1.0,0.563	1.0,1.0,NA	-0.146
802	ENSG00000146828	SLC12A9	chr7	+	100861137	100861262	100860149	100860232	100861391	100861584	802	20,93,3	0,0,4	19,8,4	0,0,0	275	150	0.0708957000395	0.469086815144	1.0,1.0,0.29	1.0,1.0,1.0	-0.237
803	ENSG00000091039	OSBPL8	chr12	-	76356625	76356728	76351796	76356021	76358705	76358811	803	579,142,224	16,0,0	303,210,128	3,0,0	253	150	0.0262283025829	0.230100212993	0.955,1.0,1.0	0.984,1.0,1.0	-0.01
804	ENSG00000091039	OSBPL8	chr12	-	76410563	76410634	76402688	76402766	76450850	76450979	804	961,98,134	0,0,0	129,169,135	1,0,0	221	150	1	1.0	1.0,1.0,1.0	0.989,1.0,1.0	0.004
807	ENSG00000091039	OSBPL8	chr12	-	76450850	76450979	76410563	76410634	76487509	76487618	807	875,103,125	2,0,2	109,145,96	0,0,0	279	150	1	1.0	0.996,1.0,0.971	1.0,1.0,1.0	-0.011
809	ENSG00000091039	OSBPL8	chr12	-	76450850	76450988	76410563	76410634	76487509	76487618	809	1191,141,174	2,0,2	129,211,154	0,0,0	288	150	1	1.0	0.997,1.0,0.978	1.0,1.0,1.0	-0.008
810	ENSG00000091039	OSBPL8	chr12	-	76459858	76459895	76450850	76450988	76487509	76487618	810	237,38,44	473,65,81	32,32,18	36,99,66	187	150	0.376209647025	1.0	0.287,0.319,0.303	0.416,0.206,0.179	0.036
811	ENSG00000091039	OSBPL8	chr12	-	76459858	76459895	76450900	76450979	76487509	76487618	811	61,13,20	219,33,33	5,3,5	18,51,22	187	150	0.00244852432808	0.0406938490477	0.183,0.24,0.327	0.182,0.045,0.154	0.123
812	ENSG00000091039	OSBPL8	chr12	-	76487509	76487618	76450850	76450988	76559396	76559748	812	889,138,147	0,3,0	55,172,98	0,0,0	259	150	1	1.0	1.0,0.964,1.0	1.0,1.0,1.0	-0.012
813	ENSG00000091039	OSBPL8	chr12	-	76534233	76534281	76487509	76487618	76537003	76537041	813	57,0,5	11,1,6	0,5,4	0,0,1	198	150	1	1.0	0.797,0.0,0.387	NA,1.0,0.752	-0.481
814	ENSG00000091039	OSBPL8	chr12	-	76534233	76534281	76487509	76487618	76537956	76537986	814	37,1,7	29,3,2	0,7,0	6,0,1	198	150	0.0825851457717	0.52255618796	0.491,0.202,0.726	0.0,1.0,0.0	0.14
815	ENSG00000091039	OSBPL8	chr12	-	76537003	76537041	76487549	76487618	76537956	76537986	815	23,3,6	29,3,2	0,1,5	6,0,1	188	150	0.839508158202	1.0	0.388,0.444,0.705	0.0,1.0,0.8	-0.088
816	ENSG00000091039	OSBPL8	chr12	-	76537003	76537041	76534233	76534281	76537956	76537986	816	48,2,4	13,1,6	0,1,8	0,2,0	188	150	1	1.0	0.747,0.615,0.347	NA,0.285,1.0	-0.073
817	ENSG00000091039	OSBPL8	chr12	-	76537956	76537986	76487509	76487618	76559396	76559504	817	36,4,2	589,98,99	6,4,1	31,99,46	180	150	0.837377347316	1.0	0.048,0.033,0.017	0.139,0.033,0.018	-0.031
818	ENSG00000176542	USF3	chr3	-	113677281	113677397	113674831	113674896	113696369	113696642	818	6,14,0	0,1,0	0,9,12	0,0,0	266	150	1	1.0	1.0,0.888,NA	NA,1.0,1.0	-0.056
825	ENSG00000076067	RBMS2	chr12	+	56581183	56581263	56571697	56571855	56581398	56581508	825	7,11,33	1,0,0	17,3,1	0,0,0	230	150	1	1.0	0.82,1.0,1.0	1.0,1.0,1.0	-0.06
826	ENSG00000076067	RBMS2	chr12	+	56588931	56589018	56588293	56588374	56589139	56589503	826	14,17,6	0,0,0	12,7,0	0,7,0	237	150	1	1.0	1.0,1.0,1.0	1.0,0.388,NA	0.306
827	ENSG00000204463	BAG6	chr6	-	31639499	31639646	31639027	31639226	31640198	31640306	827	43,58,76	21,30,24	47,17,20	24,23,12	297	150	0.0678608809706	0.455243717646	0.508,0.494,0.615	0.497,0.272,0.457	0.13
828	ENSG00000204463	BAG6	chr6	-	31640384	31640528	31640198	31640306	31640644	31640704	828	186,265,245	0,5,6	232,174,84	0,13,1	294	150	0.158590638356	0.825913935733	1.0,0.964,0.954	1.0,0.872,0.977	0.023
829	ENSG00000204463	BAG6	chr6	-	31642828	31643115	31642111	31642403	31643889	31643977	829	47,70,35	1,0,0	68,28,9	0,0,0	437	150	1	1.0	0.942,1.0,1.0	1.0,1.0,1.0	-0.019
831	ENSG00000204463	BAG6	chr6	-	31644306	31644414	31644081	31644194	31644524	31644602	831	23,28,32	15,21,5	32,13,16	10,1,0	258	150	0.0169590709473	0.168850332122	0.471,0.437,0.788	0.65,0.883,1.0	-0.279
834	ENSG00000204463	BAG6	chr6	-	31644524	31644602	31644306	31644414	31644945	31645198	834	35,34,29	0,3,0	33,16,3	0,0,0	228	150	0.84749201325	1.0	1.0,0.882,1.0	1.0,1.0,1.0	-0.039
836	ENSG00000204463	BAG6	chr6	-	31648910	31648964	31648676	31648751	31649198	31649395	836	68,96,57	8,5,2	106,36,3	13,3,0	204	150	0.28524544325	1.0	0.862,0.934,0.954	0.857,0.898,1.0	-0.002
837	ENSG00000031698	SARS	chr1	+	109223977	109224048	109213917	109214128	109228351	109228432	837	1809,2147,2050	0,0,0	2388,1360,864	0,3,0	221	150	1	1.0	1.0,1.0,1.0	1.0,0.997,1.0	0.001
838	ENSG00000031698	SARS	chr1	+	109229413	109229572	109228351	109228432	109235209	109235431	838	1756,2017,1849	0,0,3	2481,1354,922	0,0,0	309	150	1	1.0	1.0,1.0,0.997	1.0,1.0,1.0	-0.001
839	ENSG00000031698	SARS	chr1	+	109230877	109231021	109229413	109229572	109231630	109231786	839	3414,4306,3622	2,1,0	5185,2641,1604	4,4,9	294	150	1	1.0	0.999,1.0,1.0	0.998,0.997,0.989	0.005
840	ENSG00000031698	SARS	chr1	+	109231630	109231786	109229413	109229572	109235209	109235431	840	2066,2511,1961	9,4,7	2859,1501,813	50,6,26	306	150	15.2941	685.868	0.991,0.997,0.993	0.966,0.992,0.939	0.028
841	ENSG00000031698	SARS	chr1	+	109235976	109236106	109235209	109235431	109236390	109236548	841	3430,4394,3713	0,1,3	5258,2797,1678	2,0,2	280	150	1	1.0	1.0,1.0,0.998	0.999,1.0,0.998	0.0
842	ENSG00000031698	SARS	chr1	+	109236390	109236548	109235976	109236106	109237243	109237373	842	3317,4222,3504	0,3,0	5171,2690,1578	0,1,0	308	150	1	1.0	1.0,0.999,1.0	1.0,0.999,1.0	0.0
843	ENSG00000031698	SARS	chr1	+	109236804	109236870	109236390	109236548	109237243	109237373	843	45,37,19	1651,2007,1614	49,47,7	2510,1269,748	216	150	0.319701670737	1.0	0.019,0.013,0.008	0.013,0.025,0.006	-0.001
844	ENSG00000031698	SARS	chr1	+	109237243	109237373	109236390	109236548	109237730	109238148	844	3379,4060,3540	0,1,2	5018,2666,1499	0,1,0	280	150	1	1.0	1.0,1.0,0.999	1.0,0.999,1.0	0.0
845	ENSG00000144867	SRPRB	chr3	+	133811116	133811199	133807745	133807823	133815589	133815726	845	375,758,349	1,0,0	325,250,75	0,0,0	233	150	1	1.0	0.996,1.0,1.0	1.0,1.0,1.0	-0.001
846	ENSG00000141456	PELP1	chr17	-	4676356	4676507	4676035	4676162	4682501	4682573	846	7,5,7	0,0,0	1,2,0	0,4,0	301	150	1	1.0	1.0,1.0,1.0	1.0,0.199,NA	0.4
848	ENSG00000141456	PELP1	chr17	-	4676752	4676812	4676356	4676507	4682501	4682573	848	9,24,8	0,1,0	12,3,3	0,0,0	210	150	1	1.0	1.0,0.945,1.0	1.0,1.0,1.0	-0.018
852	ENSG00000137563	GGH	chr8	-	63023906	63023997	63017492	63017630	63024079	63024186	852	264,213,193	6,0,0	169,125,311	0,0,0	241	150	0.914864218924	1.0	0.965,1.0,1.0	1.0,1.0,1.0	-0.012
853	ENSG00000137563	GGH	chr8	-	63027180	63027265	63026157	63026296	63030166	63030216	853	431,275,338	6,0,0	252,155,330	0,0,0	235	150	1	1.0	0.979,1.0,1.0	1.0,1.0,1.0	-0.007
866	ENSG00000124942	AHNAK	chr11	-	62491731	62491831	62433545	62433891	62535002	62535190	866	245,199,285	14,6,5	49,81,58	1,2,3	250	150	0.399053892599	1.0	0.913,0.952,0.972	0.967,0.96,0.921	-0.004
867	ENSG00000124942	AHNAK	chr11	-	62535944	62536098	62535002	62535190	62536468	62536567	867	1624,1546,478	2,0,0	219,530,143	0,0,0	304	150	1	1.0	0.998,1.0,1.0	1.0,1.0,1.0	-0.001
868	ENSG00000124942	AHNAK	chr11	-	62535944	62536098	62535002	62535190	62546659	62546796	868	942,844,314	5,10,0	166,318,77	0,0,0	304	150	0.760313086179	1.0	0.989,0.977,1.0	1.0,1.0,1.0	-0.011
869	ENSG00000124942	AHNAK	chr11	-	62536238	62536287	62535944	62536098	62536468	62536567	869	9,7,0	709,713,203	0,0,0	55,213,69	199	150	1	1.0	0.009,0.007,0.0	0.0,0.0,0.0	0.005
870	ENSG00000124942	AHNAK	chr11	-	62536468	62536567	62535002	62535190	62546659	62546796	870	231,184,61	5,10,0	22,65,33	0,0,0	249	150	0.00123861771014	0.0243036755517	0.965,0.917,1.0	1.0,1.0,1.0	-0.039
871	ENSG00000124942	AHNAK	chr11	-	62536468	62536567	62535944	62536098	62545565	62545663	871	479,498,138	0,0,3	41,136,41	0,0,0	249	150	1	1.0	1.0,1.0,0.965	1.0,1.0,1.0	-0.012
872	ENSG00000124942	AHNAK	chr11	-	62536468	62536567	62535944	62536098	62546659	62546796	872	917,863,260	27,11,39	72,269,97	2,1,3	249	150	0.000363139460385	0.0095605823596	0.953,0.979,0.801	0.956,0.994,0.951	-0.056
874	ENSG00000124588	NQO2	chr6	+	3002049	3002286	2999973	3000085	3003668	3003789	874	361,182,160	148,64,166	272,109,87	113,65,13	387	150	0.231651403065	1.0	0.486,0.524,0.272	0.483,0.394,0.722	-0.106
875	ENSG00000124588	NQO2	chr6	+	3002049	3002286	2999973	3000085	3004494	3004651	875	200,87,82	79,14,35	130,47,45	175,41,12	387	150	0.0280651558921	0.241063111112	0.495,0.707,0.476	0.224,0.308,0.592	0.185
876	ENSG00000124588	NQO2	chr6	+	3002049	3002286	2999973	3000085	3006467	3006559	876	200,88,93	839,210,367	166,47,56	1323,309,121	387	150	0.00336192880432	0.0514961804166	0.085,0.14,0.089	0.046,0.056,0.152	0.02
877	ENSG00000124588	NQO2	chr6	+	3002049	3002286	3000157	3000367	3004494	3004651	877	7,4,0	0,0,0	10,0,1	5,0,0	387	150	1	1.0	1.0,1.0,NA	0.437,NA,1.0	0.281
878	ENSG00000124588	NQO2	chr6	+	3002049	3002286	3000157	3000367	3006467	3006559	878	7,5,11	0,0,0	46,0,12	1,0,0	387	150	1	1.0	1.0,1.0,1.0	0.947,NA,1.0	0.026
879	ENSG00000124588	NQO2	chr6	+	3003668	3003789	2999875	3000085	3004494	3004651	879	192,73,206	79,14,35	118,78,48	175,41,12	271	150	0.017961362082	0.176037841849	0.574,0.743,0.765	0.272,0.513,0.689	0.203
880	ENSG00000124588	NQO2	chr6	+	3003668	3003789	2999875	3000085	3006467	3006559	880	181,68,210	839,210,367	118,72,18	1323,309,121	271	150	39.0244	15426.5	0.107,0.152,0.241	0.047,0.114,0.076	0.088
881	ENSG00000124588	NQO2	chr6	+	3003668	3003789	3002049	3002286	3004494	3004651	881	198,105,131	2,1,0	161,75,72	8,0,0	271	150	0.0477613404895	0.353023780687	0.982,0.983,1.0	0.918,1.0,1.0	0.016
882	ENSG00000124588	NQO2	chr6	+	3003668	3003789	3002049	3002286	3006467	3006559	882	194,90,126	2,2,11	164,69,41	44,0,11	271	150	0.00090711355363	0.0193130776518	0.982,0.961,0.864	0.674,1.0,0.674	0.153
883	ENSG00000124588	NQO2	chr6	+	3004494	3004651	2999988	3000085	3006467	3006559	883	408,118,181	839,210,367	558,138,102	1323,309,121	307	150	0.868763986688	1.0	0.192,0.215,0.194	0.171,0.179,0.292	-0.014
884	ENSG00000124588	NQO2	chr6	+	3004494	3004651	3000157	3000367	3006467	3006559	884	329,104,146	0,0,0	388,97,90	1,0,0	307	150	1	1.0	1.0,1.0,1.0	0.995,1.0,1.0	0.002
885	ENSG00000124588	NQO2	chr6	+	3004494	3004651	3002049	3002286	3006467	3006559	885	331,105,146	2,2,11	391,97,90	44,0,11	307	150	0.000836473781031	0.0181460405685	0.988,0.962,0.866	0.813,1.0,0.8	0.068
886	ENSG00000124588	NQO2	chr6	+	3004494	3004651	3003668	3003789	3006467	3006559	886	408,138,217	77,22,69	421,121,132	33,18,8	307	150	4.15979e+06	0.00183200423939	0.721,0.754,0.606	0.862,0.767,0.89	-0.146
887	ENSG00000124588	NQO2	chr6	+	3004494	3004651	3004166	3004259	3006467	3006559	887	396,163,174	112,48,87	457,117,102	62,39,9	307	150	0.00591500432577	0.0779287622062	0.633,0.624,0.494	0.783,0.594,0.847	-0.158
888	ENSG00000124588	NQO2	chr6	+	3006467	3006559	2999893	3000085	3010024	3010189	888	1606,422,787	1,2,0	2260,567,214	0,0,1	242	150	1	1.0	0.999,0.992,1.0	1.0,1.0,0.993	-0.001
889	ENSG00000124588	NQO2	chr6	+	3006467	3006559	2999893	3000085	3016883	3016985	889	491,139,203	0,0,0	775,189,57	2,0,0	242	150	1	1.0	1.0,1.0,1.0	0.996,1.0,1.0	0.001
890	ENSG00000124588	NQO2	chr6	+	3006815	3006935	3006467	3006559	3010024	3010189	890	120,54,85	1311,360,695	124,44,24	1659,428,189	270	150	0.0676680812667	0.454241378737	0.048,0.077,0.064	0.04,0.054,0.066	0.01
891	ENSG00000124588	NQO2	chr6	+	3010024	3010189	3006467	3006559	3012543	3012561	891	2674,737,1480	15,3,2	3925,1004,415	20,0,0	315	150	1	1.0	0.988,0.992,0.997	0.989,1.0,1.0	-0.004
892	ENSG00000124588	NQO2	chr6	+	3012543	3012674	3006467	3006559	3016883	3016985	892	189,11,85	0,0,1	185,7,2	0,0,0	281	150	1	1.0	1.0,1.0,0.978	1.0,1.0,1.0	-0.007
893	ENSG00000124588	NQO2	chr6	+	3012543	3012674	3006467	3006559	3019478	3019755	893	18,1,3	0,0,0	20,7,0	1,0,0	281	150	1	1.0	1.0,1.0,1.0	0.914,1.0,NA	0.043
894	ENSG00000124588	NQO2	chr6	+	3015529	3015643	3012543	3012674	3016883	3016985	894	2409,803,1306	205,12,86	3804,1159,582	190,7,2	264	150	249066	0.00020987796317	0.87,0.974,0.896	0.919,0.989,0.994	-0.054
895	ENSG00000124588	NQO2	chr6	+	3016883	3016985	3006467	3006559	3019478	3019755	895	823,220,403	0,0,0	1083,348,180	1,0,0	252	150	1	1.0	1.0,1.0,1.0	0.998,1.0,1.0	0.001
896	ENSG00000124588	NQO2	chr6	+	3016883	3016985	3012543	3012674	3019478	3019755	896	1026,232,486	5,0,1	1271,355,182	4,7,0	252	150	0.878496214076	1.0	0.992,1.0,0.997	0.995,0.968,1.0	0.009
897	ENSG00000167987	VPS37C	chr11	-	61138736	61138835	61134035	61134207	61161390	61161426	897	52,28,32	3,0,0	40,19,8	0,0,0	249	150	0.615812714631	1.0	0.913,1.0,1.0	1.0,1.0,1.0	-0.029
901	ENSG00000133256	PDE6B	chr4	+	667855	667941	666530	666614	670045	670314	901	4,0,0	0,1,0	2,0,0	0,0,0	236	150	1	1.0	1.0,0.0,NA	1.0,NA,NA	-0.5
902	ENSG00000133256	PDE6B	chr4	+	667855	668006	666530	666614	670045	670233	902	4,0,2	0,1,0	6,0,0	0,0,0	301	150	1	1.0	1.0,0.0,1.0	1.0,NA,NA	-0.333
903	ENSG00000133256	PDE6B	chr4	+	667855	668006	666530	666614	670048	670782	903	4,0,1	4,0,0	5,0,0	1,0,1	301	150	1	1.0	0.333,NA,1.0	0.714,NA,0.0	0.309
904	ENSG00000162695	SLC30A7	chr1	+	100906851	100906965	100896569	100896671	100911062	100911150	904	543,681,412	0,0,3	374,249,150	0,1,9	264	150	0.250541816313	1.0	1.0,1.0,0.987	1.0,0.993,0.904	0.03
905	ENSG00000162695	SLC30A7	chr1	+	100961827	100961918	100921705	100921841	100965768	100965918	905	440,614,509	0,6,8	417,297,151	6,4,9	241	150	0.0142637231613	0.148584393954	1.0,0.985,0.975	0.977,0.979,0.913	0.03
906	ENSG00000187742	SECISBP2	chr9	+	89319651	89319797	89318499	89318612	89325426	89325676	906	255,339,228	0,0,3	244,244,108	0,0,0	296	150	1	1.0	1.0,1.0,0.975	1.0,1.0,1.0	-0.008
907	ENSG00000187742	SECISBP2	chr9	+	89319651	89319797	89318499	89318612	89325547	89325676	907	178,172,140	0,0,0	122,174,74	0,3,0	296	150	1	1.0	1.0,1.0,1.0	1.0,0.967,1.0	0.011
908	ENSG00000187742	SECISBP2	chr9	+	89325426	89325676	89318499	89318612	89328659	89328886	908	0,0,3	0,0,0	0,0,2	0,3,0	400	150	1	1.0	NA,NA,1.0	NA,0.0,1.0	0.5
909	ENSG00000187742	SECISBP2	chr9	+	89325426	89325676	89319651	89319797	89325896	89326038	909	365,571,341	9,1,0	478,338,151	5,6,0	400	150	0.462285609112	1.0	0.938,0.995,1.0	0.973,0.955,1.0	0.002
911	ENSG00000187742	SECISBP2	chr9	+	89325547	89325676	89319651	89319797	89325896	89326038	911	268,363,240	9,1,0	312,260,111	5,6,0	279	150	0.500455093422	1.0	0.941,0.995,1.0	0.971,0.959,1.0	0.002
912	ENSG00000187742	SECISBP2	chr9	+	89325896	89326038	89322199	89325676	89328659	89328886	912	504,691,409	0,0,0	663,409,168	0,0,2	292	150	1	1.0	1.0,1.0,1.0	1.0,1.0,0.977	0.008
913	ENSG00000187742	SECISBP2	chr9	+	89334024	89334155	89332916	89332986	89334521	89334730	913	11,25,3	89,100,88	10,7,10	125,86,34	281	150	0.423196269287	1.0	0.062,0.118,0.018	0.041,0.042,0.136	-0.007
914	ENSG00000187742	SECISBP2	chr9	+	89334024	89334155	89332916	89332986	89334635	89334730	914	15,28,8	107,75,56	11,4,5	108,45,58	281	150	0.00271130086488	0.0438826586008	0.07,0.166,0.071	0.052,0.045,0.044	0.055
915	ENSG00000187742	SECISBP2	chr9	+	89334521	89334730	89334024	89334155	89338457	89338580	915	68,92,59	0,0,0	86,74,51	0,0,1	359	150	1	1.0	1.0,1.0,1.0	1.0,1.0,0.955	0.015
916	ENSG00000187742	SECISBP2	chr9	+	89334635	89334730	89334024	89334155	89338457	89338510	916	42,55,31	0,0,0	60,36,29	0,0,1	245	150	1	1.0	1.0,1.0,1.0	1.0,1.0,0.947	0.018
917	ENSG00000187742	SECISBP2	chr9	+	89339863	89339953	89338457	89338580	89341346	89341479	917	129,105,117	16,12,1	101,94,45	18,3,2	240	150	0.824008604662	1.0	0.834,0.845,0.987	0.778,0.951,0.934	0.001
918	ENSG00000187742	SECISBP2	chr9	+	89357284	89357565	89350631	89350852	89357998	89358129	918	157,183,134	0,0,0	120,118,62	0,3,4	431	150	0.026882912601	0.234264127019	1.0,1.0,1.0	1.0,0.932,0.844	0.075
919	ENSG00000187742	SECISBP2	chr9	+	89357410	89357565	89350631	89350852	89357998	89358191	919	257,327,244	0,0,0	208,165,86	0,3,4	305	150	0.33924720251	1.0	1.0,1.0,1.0	1.0,0.964,0.914	0.041
920	ENSG00000214160	ALG3	chr3	-	184243531	184243630	184242960	184243002	184243790	184243996	920	76,189,81	0,1,0	119,75,26	0,0,0	249	150	1	1.0	1.0,0.991,1.0	1.0,1.0,1.0	-0.003
921	ENSG00000214160	ALG3	chr3	-	184243790	184243996	184242300	184242676	184244600	184244721	921	166,348,160	0,0,0	241,142,42	1,0,0	356	150	1	1.0	1.0,1.0,1.0	0.99,1.0,1.0	0.003
922	ENSG00000214160	ALG3	chr3	-	184243790	184243996	184242300	184242676	184245197	184245358	922	0,1,1	0,0,2	0,0,6	0,0,0	356	150	1	1.0	NA,1.0,0.174	NA,NA,1.0	-0.413
923	ENSG00000214160	ALG3	chr3	-	184243790	184243996	184243531	184243630	184244600	184244721	923	323,676,296	36,31,4	459,283,76	11,13,0	356	150	0.0217080003014	0.201788737865	0.791,0.902,0.969	0.946,0.902,1.0	-0.062
924	ENSG00000214160	ALG3	chr3	-	184244600	184244721	184242300	184242676	184245197	184245358	924	203,394,230	0,0,2	264,150,31	0,0,0	271	150	1	1.0	1.0,1.0,0.985	1.0,1.0,1.0	-0.005
925	ENSG00000214160	ALG3	chr3	-	184244600	184244721	184242300	184242676	184245467	184245615	925	3,2,0	0,0,0	1,0,0	0,2,0	271	150	1	1.0	1.0,1.0,NA	1.0,0.0,NA	0.5
926	ENSG00000214160	ALG3	chr3	-	184244600	184244721	184243790	184243996	184245197	184245358	926	364,733,385	0,1,1	500,290,67	0,0,0	271	150	1	1.0	1.0,0.998,0.995	1.0,1.0,1.0	-0.002
927	ENSG00000214160	ALG3	chr3	-	184245197	184245358	184242300	184242676	184245467	184245615	927	334,578,259	0,0,0	293,229,51	0,2,0	311	150	1	1.0	1.0,1.0,1.0	1.0,0.982,1.0	0.006
928	ENSG00000214160	ALG3	chr3	-	184245197	184245358	184244600	184244721	184245467	184245615	928	580,1063,523	4,4,0	607,404,82	0,0,0	311	150	1	1.0	0.986,0.992,1.0	1.0,1.0,1.0	-0.007
930	ENSG00000214160	ALG3	chr3	-	184245712	184245812	184245467	184245615	184248744	184248929	930	336,639,249	5,5,5	349,243,36	7,0,7	250	150	0.150580298981	0.798346296758	0.976,0.987,0.968	0.968,1.0,0.755	0.069
931	ENSG00000214160	ALG3	chr3	-	184245712	184245812	184245467	184245615	184248781	184248949	931	195,356,173	1,6,0	235,146,29	1,0,0	250	150	0.651861250958	1.0	0.992,0.973,1.0	0.993,1.0,1.0	-0.009
933	ENSG00000166260	COX11	chr17	-	54961118	54961312	54951908	54952112	54963305	54963431	933	0,0,1	0,0,4	0,1,0	0,0,0	344	150	1	1.0	NA,NA,0.098	NA,1.0,NA	-0.902
935	ENSG00000166260	COX11	chr17	-	54961118	54962915	54951901	54952112	54963305	54963431	935	22,14,7	0,0,4	23,19,0	0,0,0	1947	150	1	1.0	1.0,1.0,0.119	1.0,1.0,NA	-0.294
936	ENSG00000109854	HTATIP2	chr11	+	20367173	20367281	20363796	20364432	20376579	20376717	936	976,597,488	5,6,0	885,658,415	0,6,1	258	150	1	1.0	0.991,0.983,1.0	1.0,0.985,0.996	-0.002
937	ENSG00000109854	HTATIP2	chr11	+	20376579	20376717	20367173	20367281	20382177	20382239	937	1132,657,561	8,0,0	1106,802,464	5,0,2	288	150	1	1.0	0.987,1.0,1.0	0.991,1.0,0.992	0.001
943	ENSG00000170190	SLC16A5	chr17	+	75093588	75093835	75088937	75089304	75098037	75098181	943	98,53,50	3,0,1	92,73,26	0,0,0	397	150	0.407180196361	1.0	0.925,1.0,0.95	1.0,1.0,1.0	-0.042
944	ENSG00000170190	SLC16A5	chr17	+	75098037	75098181	75093355	75093835	75100006	75100182	944	112,64,39	0,0,0	103,78,35	0,2,0	294	150	1	1.0	1.0,1.0,1.0	1.0,0.952,1.0	0.016
945	ENSG00000170190	SLC16A5	chr17	+	75100006	75100816	75098037	75098181	75103969	75104180	945	97,107,48	0,0,1	85,70,38	0,0,0	960	150	1	1.0	1.0,1.0,0.882	1.0,1.0,1.0	-0.039
946	ENSG00000126216	TUBGCP3	chr13	-	112504031	112504163	112499044	112499185	112504625	112504714	946	59,29,5	0,0,0	9,10,0	1,0,0	282	150	1	1.0	1.0,1.0,1.0	0.827,1.0,NA	0.087
947	ENSG00000126216	TUBGCP3	chr13	-	112521662	112521864	112519885	112520021	112522319	112522509	947	0,0,0	30,26,7	0,2,14	10,13,0	352	150	0.00582917104731	0.0770380242969	0.0,0.0,0.0	0.0,0.062,1.0	-0.354
961	ENSG00000197102	DYNC1H1	chr14	+	101975711	101975799	101964572	101964947	101979318	101979492	961	332,506,227	0,0,8	149,219,67	0,0,0	238	150	0.831935767364	1.0	1.0,1.0,0.947	1.0,1.0,1.0	-0.018
964	ENSG00000197102	DYNC1H1	chr14	+	102040235	102040410	102039490	102039732	102040597	102040673	964	290,420,256	0,9,9	273,206,47	0,0,0	325	150	0.000654093472613	0.014989299763	1.0,0.956,0.929	1.0,1.0,1.0	-0.038
965	ENSG00000197102	DYNC1H1	chr14	+	102040597	102040673	102039490	102039732	102041573	102041734	965	91,151,56	0,2,8	51,44,33	0,0,0	226	150	0.00788701181511	0.0965363010379	1.0,0.98,0.823	1.0,1.0,1.0	-0.066
966	ENSG00000107372	ZFAND5	chr9	-	72359417	72359521	72356930	72357056	72360109	72360221	966	145,97,87	0,0,8	67,101,64	0,0,0	254	150	0.0701176193209	0.466049697194	1.0,1.0,0.865	1.0,1.0,1.0	-0.045
967	ENSG00000107372	ZFAND5	chr9	-	72360109	72360221	72356930	72357056	72360627	72360784	967	52,42,57	0,0,2	33,33,3	0,0,0	262	150	1	1.0	1.0,1.0,0.942	1.0,1.0,1.0	-0.019
968	ENSG00000107372	ZFAND5	chr9	-	72363469	72363606	72360627	72360787	72364461	72364626	968	28,24,26	0,0,0	7,7,9	8,0,0	287	150	0.0075303641026	0.0934103680371	1.0,1.0,1.0	0.314,1.0,1.0	0.229
969	ENSG00000107372	ZFAND5	chr9	-	72363469	72363606	72360627	72360787	72364695	72365208	969	31,32,29	1,2,2	8,7,9	4,0,0	287	150	0.452950992538	1.0	0.942,0.893,0.883	0.511,1.0,1.0	0.069
974	ENSG00000177225	GATD1	chr11	-	770313	770398	767219	767373	770992	771104	974	4,0,3	0,0,0	0,8,0	2,0,0	235	150	1	1.0	1.0,NA,1.0	0.0,1.0,NA	0.5
975	ENSG00000177225	GATD1	chr11	-	770313	770398	767219	767373	771332	771426	975	2,0,7	0,17,6	2,7,0	17,3,0	235	150	1	1.0	1.0,0.0,0.427	0.07,0.598,NA	0.142
976	ENSG00000177225	GATD1	chr11	-	770313	770398	767227	767368	770992	771104	976	2,5,0	0,0,0	0,1,0	0,1,0	235	150	1	1.0	1.0,1.0,NA	NA,0.39,NA	0.61
977	ENSG00000177225	GATD1	chr11	-	770313	770398	767227	767368	771332	771426	977	1,5,4	0,0,1	6,1,0	0,0,0	235	150	1	1.0	1.0,1.0,0.719	1.0,1.0,NA	-0.094
978	ENSG00000177225	GATD1	chr11	-	770678	770903	767224	770398	770992	771104	978	18,44,23	4,0,0	34,23,2	0,3,0	375	150	0.623320337157	1.0	0.643,1.0,1.0	1.0,0.754,1.0	-0.037
979	ENSG00000177225	GATD1	chr11	-	770678	770903	767227	767373	770992	771104	979	17,44,21	0,0,0	34,27,2	2,0,0	375	150	1	1.0	1.0,1.0,1.0	0.872,1.0,1.0	0.043
980	ENSG00000177225	GATD1	chr11	-	770992	771104	767219	767373	771332	771426	980	49,56,51	0,17,6	65,39,19	17,3,0	262	150	1	1.0	1.0,0.653,0.83	0.686,0.882,1.0	-0.028
981	ENSG00000177225	GATD1	chr11	-	770992	771104	770313	770398	771332	771426	981	53,56,51	4,0,4	63,42,19	13,2,0	262	150	0.106333353302	0.626658838636	0.884,1.0,0.88	0.735,0.923,1.0	0.035
982	ENSG00000177225	GATD1	chr11	-	770992	771212	767227	767368	771332	771426	982	0,4,1	0,0,1	12,1,0	0,0,0	370	150	1	1.0	NA,1.0,0.288	1.0,1.0,NA	-0.356
983	ENSG00000177225	GATD1	chr11	-	773427	773629	772426	772521	774007	774113	983	46,87,86	8,7,13	86,53,19	4,15,0	352	150	0.467924503638	1.0	0.71,0.841,0.738	0.902,0.601,1.0	-0.071
984	ENSG00000177225	GATD1	chr11	-	773521	773629	772426	772521	774007	774026	984	115,198,154	8,7,13	169,124,38	4,15,0	258	150	0.736012637715	1.0	0.893,0.943,0.873	0.961,0.828,1.0	-0.027
985	ENSG00000177225	GATD1	chr11	-	775065	775142	774007	774113	777398	777471	985	71,104,100	0,0,1	98,81,38	2,0,0	227	150	1	1.0	1.0,1.0,0.985	0.97,1.0,1.0	0.005
986	ENSG00000133997	MED6	chr14	-	70585755	70585783	70583588	70584943	70591265	70591381	986	268,309,267	1,4,4	392,151,181	7,0,0	178	150	1	1.0	0.996,0.985,0.983	0.979,1.0,1.0	-0.005
988	ENSG00000133997	MED6	chr14	-	70597617	70597777	70596211	70596702	70600615	70600643	988	210,299,259	0,1,1	349,143,118	3,3,10	310	150	0.000105931117384	0.00372236251495	1.0,0.993,0.992	0.983,0.958,0.851	0.064
989	ENSG00000087074	PPP1R15A	chr19	+	48873224	48874898	48872420	48872651	48875613	48876058	989	8342,6802,7015	2,0,1	5175,3544,10179	0,0,0	1824	150	1	1.0	0.997,1.0,0.998	1.0,1.0,1.0	-0.002
990	ENSG00000063854	HAGH	chr16	-	1817167	1817271	1816892	1816994	1819896	1820014	990	31,13,12	2,0,0	9,4,1	0,0,0	254	150	1	1.0	0.902,1.0,1.0	1.0,1.0,1.0	-0.033
991	ENSG00000063854	HAGH	chr16	-	1819114	1819223	1817167	1817271	1819896	1820014	991	65,23,21	0,2,0	13,20,9	1,0,0	259	150	1	1.0	1.0,0.869,1.0	0.883,1.0,1.0	-0.005
992	ENSG00000063854	HAGH	chr16	-	1822299	1822364	1819834	1820014	1822864	1822904	992	59,18,9	0,0,0	20,23,0	1,0,0	215	150	1	1.0	1.0,1.0,1.0	0.933,1.0,NA	0.033
993	ENSG00000063854	HAGH	chr16	-	1826506	1826602	1822864	1823037	1826711	1826841	993	1,1,0	8,11,0	5,6,0	0,0,1	246	150	1	1.0	0.071,0.053,NA	1.0,1.0,0.0	-0.605
994	ENSG00000124333	VAMP7	chrX	+	155889457	155889547	155881377	155881448	155895622	155895680	994	92,128,73	0,0,0	84,51,23	0,0,3	240	150	0.810340661297	1.0	1.0,1.0,1.0	1.0,1.0,0.827	0.058
995	ENSG00000124333	VAMP7	chrX	+	155889457	155889547	155881377	155881448	155898111	155898249	995	87,120,64	0,0,0	82,50,28	0,0,8	240	150	0.00691392956293	0.087724385415	1.0,1.0,1.0	1.0,1.0,0.686	0.105
996	ENSG00000124333	VAMP7	chrX	+	155889457	155889608	155881371	155881448	155895622	155895680	996	242,286,199	0,0,0	200,155,57	0,0,3	301	150	1	1.0	1.0,1.0,1.0	1.0,1.0,0.904	0.032
997	ENSG00000124333	VAMP7	chrX	+	155889457	155889608	155881371	155881448	155898111	155898249	997	240,290,197	0,0,0	207,155,57	0,0,8	301	150	0.0528050259994	0.379374396538	1.0,1.0,1.0	1.0,1.0,0.78	0.073
998	ENSG00000124333	VAMP7	chrX	+	155889457	155889612	155881344	155881448	155895622	155895680	998	498,555,459	0,0,0	554,364,173	0,0,3	305	150	1	1.0	1.0,1.0,1.0	1.0,1.0,0.966	0.011
999	ENSG00000124333	VAMP7	chrX	+	155889457	155889612	155881344	155881448	155898111	155898249	999	246,299,204	0,0,0	201,176,62	0,0,8	305	150	0.0627748766504	0.429933786874	1.0,1.0,1.0	1.0,1.0,0.792	0.069
1000	ENSG00000124333	VAMP7	chrX	+	155889457	155889633	155881357	155881448	155895622	155895680	1000	252,327,229	0,0,0	214,163,57	0,0,3	326	150	1	1.0	1.0,1.0,1.0	1.0,1.0,0.897	0.034
1001	ENSG00000124333	VAMP7	chrX	+	155889457	155889633	155881357	155881448	155898111	155898249	1001	239,289,197	0,0,0	200,155,57	0,0,8	326	150	0.0377613952525	0.296610924204	1.0,1.0,1.0	1.0,1.0,0.766	0.078
1002	ENSG00000124333	VAMP7	chrX	+	155895622	155895680	155881344	155881448	155898111	155898249	1002	226,272,176	0,0,0	304,142,54	0,0,8	208	150	0.23936550412	1.0	1.0,1.0,1.0	1.0,1.0,0.83	0.057
1003	ENSG00000124333	VAMP7	chrX	+	155895622	155895680	155889457	155889547	155898111	155898249	1003	231,280,186	0,0,1	306,144,51	0,1,5	208	150	0.697531608356	1.0	1.0,1.0,0.993	1.0,0.99,0.88	0.041
1004	ENSG00000124333	VAMP7	chrX	+	155895622	155895680	155889457	155889608	155898111	155898249	1004	231,272,178	3,4,0	308,142,51	11,0,0	208	150	0.122750970668	0.692246465251	0.982,0.98,1.0	0.953,1.0,1.0	0.003
1005	ENSG00000124333	VAMP7	chrX	+	155895622	155895680	155889457	155889612	155898111	155898249	1005	486,542,427	9,13,7	661,351,167	5,21,5	208	150	0.300352312393	1.0	0.975,0.968,0.978	0.99,0.923,0.96	0.016
1006	ENSG00000124333	VAMP7	chrX	+	155895622	155895680	155889457	155889633	155898111	155898249	1006	241,313,208	2,3,0	322,150,51	4,0,0	208	150	1	1.0	0.989,0.987,1.0	0.983,1.0,1.0	-0.002
1007	ENSG00000124333	VAMP7	chrX	+	155898111	155898249	155881344	155881448	155919812	155919880	1007	13,3,0	0,0,1	7,0,11	1,0,0	288	150	1	1.0	1.0,1.0,0.0	0.785,NA,1.0	-0.226
1008	ENSG00000124333	VAMP7	chrX	+	155900496	155900587	155898111	155898249	155919812	155919880	1008	839,845,749	13,3,0	1125,535,283	7,0,3	241	150	0.822969327434	1.0	0.976,0.994,1.0	0.99,1.0,0.983	-0.001
1009	ENSG00000124333	VAMP7	chrX	+	155900496	155900587	155898111	155898249	155939700	155939793	1009	294,317,238	4,0,0	392,194,111	6,14,5	241	150	304174	0.000245575570313	0.979,1.0,1.0	0.976,0.896,0.933	0.058
1010	ENSG00000124333	VAMP7	chrX	+	155919812	155919880	155898111	155898249	155939700	155939790	1010	236,195,152	4,0,0	297,144,69	6,14,5	218	150	213203	0.000187135091971	0.976,1.0,1.0	0.971,0.876,0.905	0.075
1011	ENSG00000124333	VAMP7	chrX	+	155919812	155919880	155900496	155900587	155939700	155939790	1011	800,741,676	32,17,11	1068,512,262	30,27,15	218	150	0.0418158468211	0.319888830484	0.945,0.968,0.977	0.961,0.929,0.923	0.026
1012	ENSG00000115318	LOXL3	chr2	-	74535587	74535755	74535291	74535454	74535995	74536150	1012	31,12,0	0,0,0	31,5,4	0,12,0	318	150	1	1.0	1.0,1.0,NA	1.0,0.164,1.0	0.279
1013	ENSG00000115318	LOXL3	chr2	-	74536708	74536928	74536290	74536471	74549368	74549583	1013	12,4,2	6,0,0	29,6,2	4,0,0	370	150	0.441380096201	1.0	0.448,1.0,1.0	0.746,1.0,1.0	-0.099
1014	ENSG00000149792	MRPL49	chr11	+	65124501	65124652	65122182	65122340	65125487	65125612	1014	211,248,110	0,0,3	249,145,33	0,0,0	301	150	1	1.0	1.0,1.0,0.948	1.0,1.0,1.0	-0.017
1015	ENSG00000149792	MRPL49	chr11	+	65124501	65124652	65122318	65122424	65125487	65125612	1015	283,408,156	17,4,9	335,239,56	0,7,0	301	150	0.000531192524343	0.0128153798617	0.892,0.981,0.896	1.0,0.944,1.0	-0.058
1016	ENSG00000149792	MRPL49	chr11	+	65124501	65124652	65122354	65122464	65125487	65125612	1016	207,248,108	3,4,0	252,144,33	0,0,0	301	150	0.683725435171	1.0	0.972,0.969,1.0	1.0,1.0,1.0	-0.02
1017	ENSG00000107672	NSMCE4A	chr10	-	121959500	121959595	121959323	121959410	121960357	121960406	1017	51,46,13	0,1,0	6,0,0	3,1,0	245	150	1	1.0	1.0,0.966,1.0	0.55,0.0,NA	0.714
1018	ENSG00000107672	NSMCE4A	chr10	-	121961840	121962107	121961422	121961517	121963237	121963328	1018	5,0,0	52,23,18	1,4,0	1,1,0	417	150	1	1.0	0.033,0.0,0.0	0.265,0.59,NA	-0.416
1019	ENSG00000107672	NSMCE4A	chr10	-	121963237	121963328	121961422	121961517	121965285	121965304	1019	62,36,28	0,0,5	7,3,2	0,0,0	241	150	0.196290722201	0.962533371403	1.0,1.0,0.777	1.0,1.0,1.0	-0.074
1020	ENSG00000107672	NSMCE4A	chr10	-	121974003	121974081	121970938	121971069	121974873	121975194	1020	102,61,19	0,3,0	6,4,7	0,0,0	228	150	1	1.0	1.0,0.93,1.0	1.0,1.0,1.0	-0.023
1026	ENSG00000004766	VPS50	chr7	+	93246101	93246129	93239865	93239934	93252652	93252775	1026	2,0,0	23,23,8	0,5,0	17,27,10	178	150	0.153791804597	0.809633367281	0.068,0.0,0.0	0.0,0.135,0.0	-0.022
1027	ENSG00000004766	VPS50	chr7	+	93252652	93252775	93239865	93239934	93253859	93253931	1027	41,57,14	0,0,0	42,55,18	0,1,0	273	150	1	1.0	1.0,1.0,1.0	1.0,0.968,1.0	0.011
1030	ENSG00000004766	VPS50	chr7	+	93348710	93348807	93341426	93341575	93349874	93350033	1030	44,50,17	0,2,0	41,32,10	0,0,0	247	150	1	1.0	1.0,0.938,1.0	1.0,1.0,1.0	-0.021
1031	ENSG00000004766	VPS50	chr7	+	93355890	93356080	93353639	93353761	93358316	93359021	1031	60,51,9	3,0,0	57,70,10	0,1,0	340	150	0.644703982149	1.0	0.898,1.0,1.0	1.0,0.969,1.0	-0.024
1036	ENSG00000140416	TPM1	chr15	+	63061197	63061273	63060868	63060939	63061712	63061788	1036	4,2,0	1,0,0	2,6,2	0,0,0	226	150	1	1.0	0.726,1.0,NA	1.0,1.0,1.0	-0.137
1037	ENSG00000140416	TPM1	chr15	+	63061712	63061788	63060868	63061273	63062214	63062277	1037	10,0,0	8,11,4	0,2,1	3,7,0	226	150	0.269397453222	1.0	0.453,0.0,0.0	0.0,0.159,1.0	-0.235
1038	ENSG00000140416	TPM1	chr15	+	63064063	63064142	63062575	63062645	63065895	63066091	1038	0,1,1	0,2,0	1,0,5	1,2,0	229	150	1	1.0	NA,0.247,1.0	0.396,0.0,1.0	0.158
1039	ENSG00000140416	TPM1	chr15	+	63064063	63064190	63062575	63062645	63065895	63066093	1039	0,3,0	0,2,0	1,2,5	1,2,0	277	150	1	1.0	NA,0.448,NA	0.351,0.351,1.0	-0.119
1040	ENSG00000140416	TPM1	chr15	+	63064063	63064982	63062575	63062645	63065895	63066035	1040	0,3,0	0,2,0	1,0,6	1,2,0	1069	150	1	1.0	NA,0.174,NA	0.123,0.0,1.0	-0.2
1044	ENSG00000197372	ZNF675	chr19	-	23656721	23656822	23654545	23654706	23662113	23662209	1044	1,3,0	18,61,26	1,1,0	86,48,16	251	150	0.555640971262	1.0	0.032,0.029,0.0	0.007,0.012,0.0	0.014
1045	ENSG00000197372	ZNF675	chr19	-	23663031	23663158	23661934	23662209	23687030	23687140	1045	105,148,86	0,2,0	174,150,36	1,3,0	277	150	0.659509076456	1.0	1.0,0.976,1.0	0.989,0.964,1.0	0.008
1053	ENSG00000100297	MCM5	chr22	+	35413874	35413986	35412509	35412681	35415828	35415908	1053	252,266,207	0,1,0	216,120,13	0,0,0	262	150	1	1.0	1.0,0.993,1.0	1.0,1.0,1.0	-0.002
1054	ENSG00000100297	MCM5	chr22	+	35419883	35420012	35417743	35417856	35421317	35421460	1054	371,390,235	6,0,0	260,212,30	0,0,0	279	150	1	1.0	0.971,1.0,1.0	1.0,1.0,1.0	-0.01
1059	ENSG00000181991	MRPS11	chr15	+	88472626	88472725	88467735	88468024	88475109	88475239	1059	423,562,421	0,1,0	627,416,96	1,6,0	249	150	1	1.0	1.0,0.997,1.0	0.997,0.977,1.0	0.008
1060	ENSG00000181991	MRPS11	chr15	+	88475029	88475239	88472626	88472725	88476988	88477054	1060	372,479,364	0,2,0	510,311,87	2,0,0	360	150	1	1.0	1.0,0.99,1.0	0.991,1.0,1.0	-0.0
1061	ENSG00000181991	MRPS11	chr15	+	88475109	88475239	88472506	88472725	88476988	88477054	1061	668,839,640	0,2,0	920,592,149	2,0,0	280	150	1	1.0	1.0,0.996,1.0	0.996,1.0,1.0	0.0
1062	ENSG00000181991	MRPS11	chr15	+	88475171	88475239	88472626	88472725	88476988	88477054	1062	212,264,218	0,2,0	288,174,54	2,0,0	218	150	1	1.0	1.0,0.989,1.0	0.99,1.0,1.0	-0.0
1063	ENSG00000181991	MRPS11	chr15	+	88476988	88477054	88475029	88475239	88477871	88477904	1063	600,747,527	1,2,2	831,477,130	1,7,0	216	150	1	1.0	0.998,0.996,0.995	0.998,0.979,1.0	0.004
1064	ENSG00000204576	PRR3	chr6	+	30558149	30558212	30556885	30557450	30561327	30561508	1064	11,9,10	0,7,4	11,10,2	8,4,2	213	150	0.246685327254	1.0	1.0,0.475,0.638	0.492,0.638,0.413	0.19
1065	ENSG00000204576	PRR3	chr6	+	30558149	30558212	30556885	30557450	30561833	30562124	1065	8,20,8	20,17,4	4,8,0	10,6,0	213	150	1	1.0	0.22,0.453,0.585	0.22,0.484,NA	0.067
1066	ENSG00000204576	PRR3	chr6	+	30561327	30561508	30557313	30557450	30561833	30562124	1066	18,10,8	20,17,4	24,11,5	10,6,0	331	150	0.0451286884142	0.338725398862	0.29,0.21,0.475	0.521,0.454,1.0	-0.333
1067	ENSG00000204576	PRR3	chr6	+	30561327	30561508	30558149	30558212	30561833	30562124	1067	26,11,14	5,19,5	24,14,5	0,5,0	331	150	0.00556157914603	0.0743613996878	0.702,0.208,0.559	1.0,0.559,1.0	-0.363
1068	ENSG00000204576	PRR3	chr6	+	30561833	30562124	30557279	30557450	30562388	30563723	1068	75,48,22	0,2,0	76,48,1	0,0,0	441	150	1	1.0	1.0,0.891,1.0	1.0,1.0,1.0	-0.036
1069	ENSG00000145390	USP53	chr4	+	119214069	119214222	119212635	119212873	119217549	119217673	1069	9,1,18	18,8,5	12,10,11	39,7,5	303	150	0.768866531738	1.0	0.198,0.058,0.641	0.132,0.414,0.521	-0.057
1070	ENSG00000145390	USP53	chr4	+	119214069	119214222	119213178	119213218	119217549	119217673	1070	5,0,11	0,0,0	16,7,5	0,1,0	303	150	1	1.0	1.0,NA,1.0	1.0,0.776,1.0	0.075
1071	ENSG00000145390	USP53	chr4	+	119235289	119235411	119217549	119217673	119239217	119239312	1071	2,7,10	0,2,0	5,3,13	1,2,5	272	150	0.00122852616022	0.024139001129	1.0,0.659,1.0	0.734,0.453,0.589	0.294
1072	ENSG00000145390	USP53	chr4	+	119239217	119239903	119217549	119217673	119245336	119245429	1072	19,10,14	4,1,0	14,13,20	8,0,5	836	150	0.348449964273	1.0	0.46,0.642,1.0	0.239,1.0,0.418	0.148
1073	ENSG00000145390	USP53	chr4	+	119266299	119266333	119261714	119261864	119267319	119267482	1073	4,0,5	21,11,15	0,8,4	8,33,13	184	150	0.694330964142	1.0	0.134,0.0,0.214	0.0,0.165,0.201	-0.006
1074	ENSG00000145390	USP53	chr4	+	119268267	119268420	119267319	119267482	119269690	119269837	1074	15,15,11	3,1,1	10,19,13	0,8,0	303	150	0.694838651679	1.0	0.712,0.881,0.845	1.0,0.54,1.0	-0.034
1075	ENSG00000145390	USP53	chr4	+	119291164	119291261	119273631	119273708	119292337	119294638	1075	5,6,26	0,0,3	22,28,3	0,1,0	247	150	0.809547327752	1.0	1.0,1.0,0.84	1.0,0.944,1.0	-0.035
1076	ENSG00000136122	BORA	chr13	+	72728925	72729093	72727748	72728007	72731280	72731387	1076	20,21,3	0,0,0	51,15,2	1,0,0	318	150	1	1.0	1.0,1.0,1.0	0.96,1.0,1.0	0.013
1077	ENSG00000136122	BORA	chr13	+	72731280	72731387	72728925	72729093	72734959	72735005	1077	13,22,4	0,8,0	41,33,6	22,4,0	257	150	0.362548666492	1.0	1.0,0.616,1.0	0.521,0.828,1.0	0.089
1078	ENSG00000136122	BORA	chr13	+	72731280	72731387	72728925	72729093	72737961	72738043	1078	10,11,2	0,4,0	40,7,1	7,2,6	257	150	0.0654894848881	0.443967460688	1.0,0.616,1.0	0.769,0.671,0.089	0.362
1079	ENSG00000136122	BORA	chr13	+	72734959	72735005	72728925	72729093	72737961	72738043	1079	0,14,0	0,4,0	26,5,0	7,2,6	196	150	1	1.0	NA,0.728,NA	0.74,0.657,0.0	0.262
1080	ENSG00000136122	BORA	chr13	+	72734959	72735005	72731280	72731387	72737961	72738043	1080	8,17,3	5,0,1	23,28,5	18,1,0	196	150	0.855556983652	1.0	0.55,1.0,0.697	0.494,0.955,1.0	-0.067
1081	ENSG00000136122	BORA	chr13	+	72737961	72738043	72728925	72729093	72743536	72743602	1081	13,17,6	0,0,0	21,21,6	2,0,0	232	150	1	1.0	1.0,1.0,1.0	0.872,1.0,1.0	0.043
1082	ENSG00000136122	BORA	chr13	+	72744980	72745207	72744504	72744561	72745943	72746076	1082	46,50,11	0,0,0	92,76,8	1,0,0	377	150	1	1.0	1.0,1.0,1.0	0.973,1.0,1.0	0.009
1083	ENSG00000076770	MBNL3	chrX	-	132381358	132381432	132379203	132379677	132382177	132382272	1083	9,8,7	3,13,4	1,6,0	9,19,0	224	150	1	1.0	0.668,0.292,0.54	0.069,0.175,NA	0.378
1085	ENSG00000076770	MBNL3	chrX	-	132439434	132439572	132406227	132406392	132488850	132489015	1085	3,0,1	0,0,2	0,2,0	0,0,0	288	150	1	1.0	1.0,NA,0.207	NA,1.0,NA	-0.396
1086	ENSG00000076770	MBNL3	chrX	-	132439434	132439572	132406227	132406392	132489813	132489968	1086	1,0,1	0,0,0	0,2,0	4,0,0	288	150	1	1.0	1.0,NA,1.0	0.0,1.0,NA	0.5
1087	ENSG00000141384	TAF4B	chr18	+	26295194	26295314	26293425	26293531	26315228	26315398	1087	0,1,3	5,5,5	2,0,0	0,0,0	270	150	1	1.0	0.0,0.1,0.25	1.0,NA,NA	-0.883
1088	ENSG00000141384	TAF4B	chr18	+	26315228	26315398	26293425	26293531	26321069	26321200	1088	7,20,5	0,0,6	1,0,0	0,0,0	320	150	1	1.0	1.0,1.0,0.281	1.0,NA,NA	-0.24
1089	ENSG00000136522	MRPL47	chr3	-	179592643	179592739	179588284	179588995	179593764	179593895	1089	975,934,774	15,34,28	1169,674,460	35,22,8	246	150	0.875004371411	1.0	0.975,0.944,0.944	0.953,0.949,0.972	-0.004
1090	ENSG00000136522	MRPL47	chr3	-	179598674	179598771	179593764	179593895	179601729	179601790	1090	1167,1087,862	14,0,4	1363,751,298	11,1,8	247	150	0.783771343991	1.0	0.981,1.0,0.992	0.987,0.998,0.958	0.01
1091	ENSG00000136522	MRPL47	chr3	-	179602651	179602737	179601729	179601790	179604526	179604640	1091	335,356,283	34,17,22	456,243,85	5,20,9	236	150	0.0350922601035	0.283018520883	0.862,0.93,0.891	0.983,0.885,0.857	-0.014
1092	ENSG00000136522	MRPL47	chr3	-	179602651	179602797	179601729	179601790	179604526	179604638	1092	737,859,656	34,17,22	1002,579,259	5,20,9	296	150	0.0104680986692	0.118506693589	0.917,0.962,0.938	0.99,0.936,0.936	-0.015
1094	ENSG00000105643	ARRDC2	chr19	+	18009591	18009694	18008970	18009118	18009782	18009850	1094	50,19,27	0,1,0	15,3,17	0,0,0	253	150	1	1.0	1.0,0.918,1.0	1.0,1.0,1.0	-0.027
1095	ENSG00000105643	ARRDC2	chr19	+	18010571	18010729	18010195	18010358	18012912	18014102	1095	167,127,140	3,0,1	122,81,59	0,0,0	308	150	0.864610916721	1.0	0.964,1.0,0.986	1.0,1.0,1.0	-0.017
1096	ENSG00000120314	WDR55	chr5	+	140668414	140668502	140668233	140668334	140668611	140668791	1096	374,447,374	0,1,0	727,282,146	0,0,0	238	150	1	1.0	1.0,0.996,1.0	1.0,1.0,1.0	-0.001
1099	ENSG00000124155	PIGT	chr20	+	45416516	45416654	45416106	45416343	45419294	45419395	1099	244,261,155	39,38,23	276,161,60	28,13,0	288	150	0.00316686656595	0.0491859723977	0.765,0.782,0.778	0.837,0.866,1.0	-0.126
1103	ENSG00000124155	PIGT	chr20	+	45416516	45416694	45416096	45416343	45419294	45419395	1103	323,338,208	39,38,23	355,225,77	28,13,0	328	150	0.00231537219654	0.0390032047476	0.791,0.803,0.805	0.853,0.888,1.0	-0.114
1104	ENSG00000124155	PIGT	chr20	+	45416516	45416694	45416096	45416343	45419503	45419590	1104	260,284,170	2,7,32	286,155,66	1,1,2	328	150	962202	0.000620905520115	0.983,0.949,0.708	0.992,0.986,0.938	-0.092
1105	ENSG00000124155	PIGT	chr20	+	45416516	45416694	45416096	45416343	45419507	45419590	1105	257,282,163	4,1,0	286,155,61	0,0,0	328	150	1	1.0	0.967,0.992,1.0	1.0,1.0,1.0	-0.014
1106	ENSG00000124155	PIGT	chr20	+	45416516	45416694	45416096	45416343	45420331	45420429	1106	257,282,163	1,2,4	291,154,74	8,4,1	328	150	0.0360014885895	0.287183174898	0.992,0.985,0.949	0.943,0.946,0.971	0.022
1107	ENSG00000124155	PIGT	chr20	+	45416516	45418979	45416126	45416343	45419294	45419395	1107	630,720,449	39,38,23	735,399,127	28,13,0	2613	150	0.0376394795316	0.296045462739	0.481,0.521,0.528	0.601,0.638,1.0	-0.236
1108	ENSG00000124155	PIGT	chr20	+	45418771	45418979	45416312	45416343	45419294	45419395	1108	373,438,286	39,38,23	449,245,66	28,13,0	358	150	0.00821895550949	0.0994586802085	0.8,0.828,0.839	0.87,0.888,1.0	-0.097
1109	ENSG00000124155	PIGT	chr20	+	45418771	45418979	45416516	45416654	45419294	45419395	1109	373,438,286	13,11,7	449,245,66	18,18,4	358	150	0.0142263975539	0.148311375632	0.923,0.943,0.945	0.913,0.851,0.874	0.058
1110	ENSG00000124155	PIGT	chr20	+	45418771	45418979	45416516	45416694	45419294	45419395	1110	377,438,286	66,56,45	451,246,66	69,71,16	358	150	0.0543399317889	0.387635984474	0.705,0.766,0.727	0.733,0.592,0.633	0.08
1111	ENSG00000124155	PIGT	chr20	+	45418771	45419395	45416518	45416694	45419503	45419590	1111	438,534,324	3,2,7	528,365,103	0,1,5	774	150	0.26812129155	1.0	0.966,0.981,0.9	1.0,0.986,0.8	0.02
1112	ENSG00000124155	PIGT	chr20	+	45418851	45418979	45416122	45416343	45419294	45419395	1112	372,438,284	39,38,23	449,245,66	28,13,0	278	150	0.00658958570285	0.0847494233644	0.837,0.861,0.869	0.896,0.91,1.0	-0.08
1113	ENSG00000124155	PIGT	chr20	+	45418851	45418979	45416122	45416343	45419503	45419590	1113	0,6,0	2,7,32	12,0,0	1,1,2	278	150	0.789784854387	1.0	0.0,0.316,0.0	0.866,0.0,0.0	-0.183
1115	ENSG00000124155	PIGT	chr20	+	45418851	45418979	45416516	45416654	45419294	45419395	1115	373,438,284	13,11,7	450,245,66	18,18,4	278	150	0.0147461822357	0.152243134299	0.939,0.956,0.956	0.931,0.88,0.899	0.047
1116	ENSG00000124155	PIGT	chr20	+	45418851	45418979	45416516	45416694	45419294	45419395	1116	673,803,471	66,56,45	784,424,152	69,71,16	278	150	0.0492337878384	0.361205708246	0.846,0.886,0.85	0.86,0.763,0.837	0.041
1117	ENSG00000124155	PIGT	chr20	+	45418851	45418979	45416516	45416694	45419503	45419590	1117	258,326,163	3,2,7	314,167,82	0,1,5	278	150	0.223212127479	1.0	0.979,0.989,0.926	1.0,0.989,0.898	0.002
1118	ENSG00000124155	PIGT	chr20	+	45418851	45418979	45416516	45416694	45419507	45419590	1118	258,320,163	0,0,0	300,167,82	0,1,0	278	150	1	1.0	1.0,1.0,1.0	1.0,0.989,1.0	0.004
1119	ENSG00000124155	PIGT	chr20	+	45419142	45419395	45416516	45416694	45419503	45419590	1119	434,534,324	3,2,7	526,364,103	0,1,5	403	150	0.23687278909	1.0	0.982,0.99,0.945	1.0,0.993,0.885	0.013
1120	ENSG00000124155	PIGT	chr20	+	45419277	45419395	45416516	45416694	45419503	45419590	1120	434,533,330	3,2,7	526,364,103	0,1,5	268	150	0.661890669209	1.0	0.988,0.993,0.963	1.0,0.995,0.92	0.01
1121	ENSG00000124155	PIGT	chr20	+	45419294	45419395	45416083	45416343	45419503	45419590	1121	467,568,344	2,7,32	554,374,103	1,1,2	251	150	89731.3	9.75276e+06	0.993,0.98,0.865	0.997,0.996,0.969	-0.041
1122	ENSG00000124155	PIGT	chr20	+	45419294	45419395	45416083	45416343	45419507	45419590	1122	32,23,14	4,1,0	18,28,2	0,0,0	251	150	0.0717341693735	0.472846551728	0.827,0.932,1.0	1.0,1.0,1.0	-0.08
1123	ENSG00000124155	PIGT	chr20	+	45419294	45419395	45416474	45416694	45419503	45419590	1123	487,585,369	3,2,7	592,426,117	0,1,5	251	150	0.760649723469	1.0	0.99,0.994,0.969	1.0,0.996,0.933	0.008
1124	ENSG00000124155	PIGT	chr20	+	45419294	45419395	45416474	45416694	45419507	45419590	1124	35,45,41	0,0,0	60,68,10	0,1,0	251	150	1	1.0	1.0,1.0,1.0	1.0,0.976,1.0	0.008
1125	ENSG00000124155	PIGT	chr20	+	45419294	45419395	45416516	45418979	45419503	45419590	1125	834,1005,631	0,6,0	1000,614,173	14,0,0	251	150	0.888199756592	1.0	1.0,0.99,1.0	0.977,1.0,1.0	0.004
1127	ENSG00000124155	PIGT	chr20	+	45419503	45419590	45416140	45416343	45420331	45420429	1127	0,6,25	1,2,4	3,2,0	8,4,1	237	150	0.0163709650719	0.164467794056	0.0,0.655,0.798	0.192,0.24,0.0	0.34
1128	ENSG00000124155	PIGT	chr20	+	45419503	45419590	45416516	45416694	45420331	45420429	1128	2,2,0	0,0,0	2,1,5	5,0,13	237	150	1	1.0	1.0,1.0,NA	0.202,1.0,0.196	0.534
1129	ENSG00000124155	PIGT	chr20	+	45419507	45419590	45416143	45416343	45420331	45420424	1129	4,1,0	1,2,4	1,1,0	8,4,1	233	150	1	1.0	0.72,0.244,0.0	0.074,0.139,0.0	0.25
1131	ENSG00000124155	PIGT	chr20	+	45420135	45420223	45419472	45419590	45420331	45420424	1131	895,1186,776	0,0,18	1209,758,255	2,2,5	238	150	0.73052633581	1.0	1.0,1.0,0.965	0.997,0.996,0.97	0.001
1132	ENSG00000124155	PIGT	chr20	+	45420152	45420223	45419503	45419590	45420331	45420429	1132	320,450,266	0,0,18	372,193,83	2,2,5	221	150	0.4244872672	1.0	1.0,1.0,0.909	0.992,0.985,0.918	0.005
1133	ENSG00000124155	PIGT	chr20	+	45421382	45421533	45420527	45420693	45424215	45424381	1133	436,543,356	12,9,29	534,375,78	35,21,4	301	150	0.0368201704861	0.291168548689	0.948,0.968,0.86	0.884,0.899,0.907	0.029
1134	ENSG00000124155	PIGT	chr20	+	45421382	45421583	45420507	45420693	45424215	45424262	1134	972,1210,812	12,9,29	1284,732,197	35,21,4	351	150	0.0276087137357	0.238432740219	0.972,0.983,0.923	0.94,0.937,0.955	0.015
1135	ENSG00000124155	PIGT	chr20	+	45421382	45421664	45420527	45420693	45424215	45424381	1135	434,539,352	12,9,29	533,375,78	35,21,4	432	150	0.047650814907	0.352402077096	0.926,0.954,0.808	0.841,0.861,0.871	0.038
1136	ENSG00000124155	PIGT	chr20	+	45424460	45424579	45424269	45424381	45425573	45426189	1136	340,407,273	17,14,21	376,213,73	15,21,7	269	150	0.29816612217	1.0	0.918,0.942,0.879	0.933,0.85,0.853	0.034
1137	ENSG00000124155	PIGT	chr20	+	45424495	45424579	45423103	45424381	45425573	45425826	1137	926,987,734	17,14,21	1046,502,198	15,21,7	234	150	0.320532960773	1.0	0.972,0.978,0.957	0.978,0.939,0.948	0.014
1138	ENSG00000124155	PIGT	chr20	+	45424495	45424579	45423103	45424381	45427421	45427545	1138	342,269,263	2,0,0	308,137,61	11,0,0	234	150	0.0451000445811	0.338605652661	0.991,1.0,1.0	0.947,1.0,1.0	0.015
1140	ENSG00000197265	GTF2E2	chr8	-	30636929	30636960	30635031	30635123	30653432	30653602	1140	0,0,0	31,51,25	1,0,0	21,6,13	181	150	1	1.0	0.0,0.0,0.0	0.038,0.0,0.0	-0.013
1141	ENSG00000197265	GTF2E2	chr8	-	30637244	30637274	30636929	30636960	30653432	30653602	1141	6,0,0	0,0,0	0,0,0	1,0,0	180	150	1	1.0	1.0,NA,NA	0.0,NA,NA	1.0
1143	ENSG00000175727	MLXIP	chr12	+	122137468	122137590	122135488	122135666	122138193	122138295	1143	36,33,50	0,3,0	17,2,10	0,4,0	272	150	0.147472215971	0.787000227751	1.0,0.858,1.0	1.0,0.216,1.0	0.214
1144	ENSG00000175727	MLXIP	chr12	+	122138423	122138551	122138193	122138295	122138814	122138938	1144	40,43,56	0,0,2	12,13,8	0,0,0	278	150	1	1.0	1.0,1.0,0.938	1.0,1.0,1.0	-0.021
1146	ENSG00000112640	PPP2R5D	chr6	+	43007934	43008065	43007413	43007506	43008200	43008260	1146	133,84,53	0,1,0	84,49,7	0,0,0	281	150	1	1.0	1.0,0.978,1.0	1.0,1.0,1.0	-0.007
1147	ENSG00000112640	PPP2R5D	chr6	+	43008692	43008746	43008278	43008475	43009056	43009227	1147	103,84,46	3,0,0	81,43,5	9,1,0	204	150	0.00113065893525	0.0226305661772	0.962,1.0,1.0	0.869,0.969,1.0	0.041
1148	ENSG00000112640	PPP2R5D	chr6	+	43010880	43010997	43010663	43010736	43011148	43011327	1148	135,99,47	5,0,1	75,59,7	0,1,0	267	150	0.365400852658	1.0	0.938,1.0,0.964	1.0,0.971,1.0	-0.023
1154	ENSG00000115919	KYNU	chr2	+	142879462	142879666	142877683	142877736	142881344	142881430	1154	30,30,28	259,235,317	11,11,4	202,130,107	354	150	0.00459435435381	0.0646919035476	0.047,0.051,0.036	0.023,0.035,0.016	0.02
1155	ENSG00000115919	KYNU	chr2	+	142879462	142879666	142877683	142877736	142885348	142885536	1155	31,35,27	3064,2913,2283	12,11,6	3717,1403,1630	354	150	1	1.0	0.004,0.005,0.005	0.001,0.003,0.002	0.003
1156	ENSG00000115919	KYNU	chr2	+	142881344	142881430	142877663	142877736	142885348	142885536	1156	591,550,586	3064,2913,2283	486,246,266	3717,1403,1630	236	150	0.000673652436337	0.0152914231891	0.109,0.107,0.14	0.077,0.1,0.094	0.028
1157	ENSG00000115919	KYNU	chr2	+	142881344	142881430	142879462	142879666	142885348	142885536	1157	358,329,309	15,12,8	307,134,172	5,1,2	236	150	0.00144914643518	0.0274822845273	0.938,0.946,0.961	0.975,0.988,0.982	-0.033
1158	ENSG00000115919	KYNU	chr2	+	142885348	142885536	142877656	142877736	142918608	142918729	1158	14416,13353,11512	0,3,0	15003,6210,6830	1,5,0	338	150	1	1.0	1.0,0.999,1.0	1.0,0.998,1.0	0.0
1159	ENSG00000115919	KYNU	chr2	+	142918608	142918729	142885348	142885536	142927658	142927741	1159	19818,18108,15349	19,17,23	21014,8504,9340	39,9,10	271	150	1	1.0	0.998,0.998,0.997	0.997,0.998,0.998	-0.0
1160	ENSG00000115919	KYNU	chr2	+	142918608	142918729	142885348	142885536	142954809	142954871	1160	9210,8364,7370	4,0,1	9177,3825,4163	6,0,0	271	150	1	1.0	0.999,1.0,1.0	0.999,1.0,1.0	0.0
1161	ENSG00000115919	KYNU	chr2	+	142927658	142927741	142885348	142885536	142954809	142954871	1161	5628,5074,3997	4,0,1	6037,2693,2595	6,0,0	233	150	1	1.0	0.999,1.0,1.0	0.998,1.0,1.0	0.0
1162	ENSG00000115919	KYNU	chr2	+	142927658	142927741	142918608	142918729	142947108	142947421	1162	7744,7344,6441	0,0,0	8705,3457,3941	0,0,1	233	150	1	1.0	1.0,1.0,1.0	1.0,1.0,1.0	0.0
1163	ENSG00000115919	KYNU	chr2	+	142927658	142927741	142918608	142918729	142954809	142954871	1163	15848,14511,11480	0,0,0	17332,7257,7521	7,0,12	233	150	1	1.0	1.0,1.0,1.0	0.999,1.0,0.998	0.001
1164	ENSG00000115919	KYNU	chr2	+	142954021	142954067	142927658	142927741	142954809	142954871	1164	116,97,142	8898,7900,5980	119,23,77	9733,4055,4091	196	150	0.317213622711	1.0	0.01,0.009,0.018	0.009,0.004,0.014	0.003
1165	ENSG00000115919	KYNU	chr2	+	142954809	142954871	142885348	142885536	142960623	142960770	1165	4,0,0	0,0,2	4,1,0	0,0,0	212	150	1	1.0	1.0,NA,0.0	1.0,1.0,NA	-0.5
1166	ENSG00000115919	KYNU	chr2	+	142956202	142956274	142954809	142954871	142957640	142957715	1166	13472,12494,9701	4,1,0	15513,6524,6908	0,0,0	222	150	1	1.0	1.0,1.0,1.0	1.0,1.0,1.0	0.0
1167	ENSG00000115919	KYNU	chr2	+	142956202	142956274	142954809	142954871	142960623	142960770	1167	4516,4017,3261	0,0,0	4834,2104,2076	0,2,1	222	150	1	1.0	1.0,1.0,1.0	1.0,0.999,0.999	0.001
1168	ENSG00000115919	KYNU	chr2	+	142957640	142957715	142954809	142954871	142960623	142960770	1168	4910,4598,3414	0,0,0	5539,2351,2302	0,2,1	225	150	1	1.0	1.0,1.0,1.0	1.0,0.999,0.999	0.001
1169	ENSG00000115919	KYNU	chr2	+	142957640	142957715	142956202	142956274	142960623	142960770	1169	13731,12985,9796	0,0,0	16103,6714,7045	1,0,0	225	150	1	1.0	1.0,1.0,1.0	1.0,1.0,1.0	0.0
1170	ENSG00000115919	KYNU	chr2	+	142960623	142960770	142885348	142885536	142985083	142985182	1170	8974,7876,5133	0,0,0	10122,4098,4381	2,0,0	297	150	1	1.0	1.0,1.0,1.0	1.0,1.0,1.0	0.0
1171	ENSG00000115919	KYNU	chr2	+	142960623	142960770	142957640	142957715	142964652	142964752	1171	9038,8167,6249	0,0,2	10308,4185,4465	0,2,0	297	150	1	1.0	1.0,1.0,0.999	1.0,0.999,1.0	0.0
1172	ENSG00000115919	KYNU	chr2	+	142960623	142960770	142957640	142957715	142971170	142971393	1172	8923,8115,6208	0,0,0	10277,4196,4420	1,0,5	297	150	1	1.0	1.0,1.0,1.0	1.0,1.0,0.998	0.001
1173	ENSG00000115919	KYNU	chr2	+	142960623	142960770	142957640	142957715	142985083	142985182	1173	17781,15910,11215	147,112,62	20235,8234,8742	206,137,151	297	150	31.8985	12799.2	0.984,0.986,0.989	0.98,0.968,0.967	0.015
1174	ENSG00000115919	KYNU	chr2	+	142985083	142985182	142960623	142960770	142985947	142986021	1174	15846,13743,9078	0,0,0	17138,7098,7507	1,0,0	249	150	1	1.0	1.0,1.0,1.0	1.0,1.0,1.0	0.0
1175	ENSG00000115919	KYNU	chr2	+	142985083	142985182	142960623	142960770	143029626	143029679	1175	6490,5601,3762	0,0,2	7261,2949,3173	0,0,0	249	150	1	1.0	1.0,1.0,0.999	1.0,1.0,1.0	-0.0
1176	ENSG00000115919	KYNU	chr2	+	142985947	142986021	142960623	142960770	143029626	143029679	1176	3288,2741,1780	0,0,2	3632,1517,1526	0,0,0	224	150	1	1.0	1.0,1.0,0.998	1.0,1.0,1.0	-0.001
1177	ENSG00000115919	KYNU	chr2	+	142985947	142986021	142960623	142960770	143040427	143040658	1177	6,15,0	5,0,0	7,7,15	1,0,0	224	150	1	1.0	0.446,1.0,NA	0.824,1.0,1.0	-0.218
1178	ENSG00000115919	KYNU	chr2	+	142985947	142986021	142985083	142985182	143029626	143029679	1178	12624,10594,6840	0,1,0	13369,5692,5848	0,0,0	224	150	1	1.0	1.0,1.0,1.0	1.0,1.0,1.0	0.0
1179	ENSG00000115919	KYNU	chr2	+	142988844	142988904	142985947	142986021	142989341	142990052	1179	43,242,176	0,0,3	139,48,51	0,0,0	210	150	1	1.0	1.0,1.0,0.977	1.0,1.0,1.0	-0.008
1180	ENSG00000115919	KYNU	chr2	+	143029626	143029679	142960623	142960770	143040427	143040658	1180	0,4,3	5,0,0	4,0,5	1,0,0	203	150	1	1.0	0.0,1.0,1.0	0.747,NA,1.0	-0.207
1181	ENSG00000115919	KYNU	chr2	+	143029626	143029679	142985947	142986021	143033235	143033321	1181	10193,8586,5632	35,107,67	10709,4779,4626	57,16,64	203	150	0.202547635	0.983365819633	0.995,0.983,0.984	0.993,0.995,0.982	-0.003
1182	ENSG00000115919	KYNU	chr2	+	143029626	143029679	142985947	142986021	143040427	143040658	1182	3477,2925,1918	16,16,1	3657,1628,1542	11,7,30	203	150	0.468653882715	1.0	0.994,0.993,0.999	0.996,0.994,0.974	0.007
1183	ENSG00000115919	KYNU	chr2	+	143033235	143033321	142985947	142986021	143040427	143040658	1183	5769,4736,3144	16,16,1	5496,2481,2556	11,7,30	236	150	0.651831134098	1.0	0.996,0.995,0.999	0.997,0.996,0.982	0.005
1184	ENSG00000115919	KYNU	chr2	+	143033235	143033321	143029626	143029679	143040427	143040658	1184	12387,10266,6795	1,9,7	12458,5594,5550	5,3,9	236	150	1	1.0	1.0,0.999,0.998	0.999,0.999,0.997	0.001
1185	ENSG00000115919	KYNU	chr2	+	143040427	143040658	143029626	143029679	143042046	143042172	1185	8024,6871,4776	0,0,0	8464,3760,4153	0,2,0	381	150	1	1.0	1.0,1.0,1.0	1.0,0.999,1.0	0.0
1199	ENSG00000137642	SORL1	chr11	+	121557313	121557405	121555041	121555318	121558590	121558837	1199	33,39,21	0,1,0	8,25,0	0,4,0	242	150	1	1.0	1.0,0.96,1.0	1.0,0.795,NA	0.089
1200	ENSG00000137642	SORL1	chr11	+	121570156	121570270	121566939	121567113	121574240	121574363	1200	59,74,31	1,0,4	22,20,5	0,2,0	264	150	0.327219685721	1.0	0.971,1.0,0.815	1.0,0.85,1.0	-0.021
1201	ENSG00000137642	SORL1	chr11	+	121577280	121577400	121576837	121577038	121583457	121583583	1201	110,137,74	0,2,0	66,21,1	0,0,0	270	150	1	1.0	1.0,0.974,1.0	1.0,1.0,1.0	-0.009
1202	ENSG00000137642	SORL1	chr11	+	121604192	121604324	121595622	121595772	121605112	121605239	1202	419,603,386	0,0,0	189,124,25	2,1,0	282	150	1	1.0	1.0,1.0,1.0	0.98,0.985,1.0	0.012
1203	ENSG00000137642	SORL1	chr11	+	121608103	121608176	121607185	121607290	121611075	121611158	1203	339,486,290	0,0,0	219,63,25	2,0,0	223	150	1	1.0	1.0,1.0,1.0	0.987,1.0,1.0	0.004
1204	ENSG00000137642	SORL1	chr11	+	121627554	121627767	121625084	121625277	121629495	121629678	1204	334,501,248	0,0,0	205,70,42	2,0,0	363	150	1	1.0	1.0,1.0,1.0	0.977,1.0,1.0	0.008
1207	ENSG00000164323	CFAP97	chr4	-	185164028	185164179	185159664	185162925	185175785	185176051	1207	6,40,25	1,0,0	18,20,11	0,0,0	301	150	1	1.0	0.749,1.0,1.0	1.0,1.0,1.0	-0.084
1208	ENSG00000142227	EMP3	chr19	+	48325990	48326053	48321508	48321977	48326829	48326922	1208	186,95,100	0,0,2	183,71,53	6,0,0	213	150	0.647477489407	1.0	1.0,1.0,0.972	0.956,1.0,1.0	0.005
1209	ENSG00000142227	EMP3	chr19	+	48325990	48326053	48325580	48325610	48326829	48326922	1209	420,203,227	11360,11974,7689	398,153,81	9350,5582,2837	213	150	0.0372480570339	0.293659301473	0.025,0.012,0.02	0.029,0.019,0.02	-0.004
1210	ENSG00000142227	EMP3	chr19	+	48325990	48326053	48325580	48325610	48327520	48327623	1210	47,21,30	341,311,241	31,25,4	301,275,216	213	150	0.0376522737525	0.296102452266	0.088,0.045,0.081	0.068,0.06,0.013	0.024
1211	ENSG00000142227	EMP3	chr19	+	48326829	48326922	48325546	48325610	48327520	48327561	1211	32417,34245,22630	341,311,241	30306,17242,9081	301,275,216	243	150	1.63478e+06	0.000907819671662	0.983,0.986,0.983	0.984,0.975,0.963	0.01
1212	ENSG00000142227	EMP3	chr19	+	48326829	48326922	48325546	48325610	48329351	48329439	1212	6172,6277,4126	22,30,6	5164,2857,1455	20,11,14	243	150	0.948536375228	1.0	0.994,0.992,0.998	0.994,0.994,0.985	0.004
1213	ENSG00000142227	EMP3	chr19	+	48326829	48326922	48325990	48326053	48327520	48327561	1213	21451,22469,15171	0,0,6	21341,11807,6325	3,0,0	243	150	1	1.0	1.0,1.0,0.999	1.0,1.0,1.0	-0.0
1214	ENSG00000142227	EMP3	chr19	+	48327520	48327561	48326829	48326922	48329351	48329492	1214	4357,4775,2977	37,65,74	3605,2374,1195	45,41,14	191	150	0.677086414649	1.0	0.989,0.983,0.969	0.984,0.978,0.985	-0.002
1215	ENSG00000142227	EMP3	chr19	+	48327520	48327623	48325346	48325610	48329351	48329439	1215	28263,30981,20794	22,30,6	27560,15451,8971	20,11,14	253	150	1	1.0	0.999,0.998,1.0	0.999,0.999,0.997	0.001
1216	ENSG00000142227	EMP3	chr19	+	48327520	48327623	48326829	48326922	48329351	48329439	1216	54386,58821,39290	37,65,74	52515,29631,16420	45,41,14	253	150	1	1.0	0.999,0.998,0.997	0.999,0.998,0.999	-0.001
1217	ENSG00000142227	EMP3	chr19	+	48327520	48327623	48326829	48326922	48330300	48330553	1217	13939,14713,9866	0,0,0	12882,7718,4111	0,0,1	253	150	1	1.0	1.0,1.0,1.0	1.0,1.0,1.0	0.0
1218	ENSG00000142227	EMP3	chr19	+	48327520	48327664	48326829	48326922	48329351	48329492	1218	14087,14897,9961	37,65,74	13070,7841,4161	45,41,14	294	150	0.58721732132	1.0	0.995,0.992,0.986	0.993,0.99,0.993	-0.001
1219	ENSG00000142227	EMP3	chr19	+	48329351	48329492	48326829	48326922	48330300	48330355	1219	32527,34561,23414	0,0,0	28181,16904,9189	0,0,1	291	150	1	1.0	1.0,1.0,1.0	1.0,1.0,1.0	0.0
1220	ENSG00000142227	EMP3	chr19	+	48329351	48329492	48327520	48327623	48330300	48330355	1220	75481,81249,54566	14,2,23	69841,40138,22168	0,6,0	291	150	1	1.0	1.0,1.0,0.999	1.0,1.0,1.0	-0.0
1221	ENSG00000130826	DKC1	chrX	+	154765443	154765530	154764898	154764966	154765906	154765998	1221	602,1193,696	0,2,6	479,406,125	0,0,0	237	150	1	1.0	1.0,0.997,0.987	1.0,1.0,1.0	-0.005
1222	ENSG00000130826	DKC1	chrX	+	154766996	154767061	154766215	154766400	154767255	154767382	1222	801,1345,643	0,2,0	747,685,226	0,0,0	215	150	1	1.0	1.0,0.998,1.0	1.0,1.0,1.0	-0.001
1223	ENSG00000130826	DKC1	chrX	+	154768301	154768312	154767255	154767382	154769166	154769291	1223	12,25,6	0,7,2	19,17,1	4,0,3	161	150	0.865695530334	1.0	1.0,0.769,0.736	0.816,1.0,0.237	0.151
1224	ENSG00000130826	DKC1	chrX	+	154768301	154768432	154767255	154767382	154769166	154769210	1224	938,1434,919	0,7,2	861,862,222	4,0,3	281	150	1	1.0	1.0,0.991,0.996	0.991,1.0,0.975	0.007
1226	ENSG00000130826	DKC1	chrX	+	154770758	154770879	154769166	154769310	154773130	154773249	1226	1126,1502,1004	1,9,3	1059,878,241	0,0,1	271	150	1	1.0	0.998,0.989,0.995	1.0,1.0,0.993	-0.004
1227	ENSG00000130826	DKC1	chrX	+	154774785	154774844	154774601	154774705	154775194	154775273	1227	0,0,0	358,612,402	0,0,1	319,278,66	209	150	1	1.0	0.0,0.0,0.0	0.0,0.0,0.011	-0.004
1228	ENSG00000013375	PGM3	chr6	-	83171936	83172059	83170300	83170478	83174373	83174487	1228	145,145,71	2,0,5	109,81,60	1,7,0	273	150	0.461662612419	1.0	0.976,1.0,0.886	0.984,0.864,1.0	0.005
1232	ENSG00000013375	PGM3	chr6	-	83178672	83178756	83175961	83176060	83181735	83181931	1232	41,36,18	0,1,3	38,18,20	14,10,1	234	150	0.00010467519669	0.00369695337297	1.0,0.958,0.794	0.635,0.536,0.928	0.218
1234	ENSG00000013375	PGM3	chr6	-	83182844	83182978	83175961	83176060	83187007	83187075	1234	78,52,73	0,0,0	105,32,21	1,0,0	284	150	1	1.0	1.0,1.0,1.0	0.982,1.0,1.0	0.006
1236	ENSG00000013375	PGM3	chr6	-	83190808	83191014	83188613	83188798	83193178	83193231	1236	83,55,47	0,0,0	85,33,51	2,0,0	356	150	1	1.0	1.0,1.0,1.0	0.947,1.0,1.0	0.018
1238	ENSG00000013375	PGM3	chr6	-	83191186	83191323	83190808	83191014	83193178	83193234	1238	0,2,3	17,10,10	0,0,0	17,10,30	287	150	0.234412793959	1.0	0.0,0.095,0.136	0.0,0.0,0.0	0.077
1244	ENSG00000101654	RNMT	chr18	+	13730626	13730755	13726660	13726729	13731475	13731821	1244	251,293,211	15,20,12	205,175,68	4,12,2	279	150	0.072584396015	0.47668457762	0.9,0.887,0.904	0.965,0.887,0.948	-0.036
1245	ENSG00000101654	RNMT	chr18	+	13730626	13730755	13726660	13726729	13734463	13734599	1245	23,13,15	1,0,0	16,12,1	0,0,0	279	150	1	1.0	0.925,1.0,1.0	1.0,1.0,1.0	-0.025
1246	ENSG00000101654	RNMT	chr18	+	13731475	13731934	13726659	13726729	13734463	13734599	1246	198,217,177	1,0,0	181,183,107	0,0,0	609	150	1	1.0	0.98,1.0,1.0	1.0,1.0,1.0	-0.007
1247	ENSG00000101654	RNMT	chr18	+	13731475	13731934	13730437	13730755	13734463	13734599	1247	425,489,377	3,7,10	373,342,173	1,4,1	609	150	0.0176995295347	0.174079080934	0.972,0.945,0.903	0.989,0.955,0.977	-0.034
1248	ENSG00000101654	RNMT	chr18	+	13759941	13760208	13754113	13754147	13762038	13762344	1248	203,174,115	30,12,12	229,131,83	16,17,16	417	150	0.775148627733	1.0	0.709,0.839,0.775	0.837,0.735,0.651	0.033
1252	ENSG00000183426	NPIPA1	chr16	+	14925100	14925189	14924504	14924638	14925732	14925876	1252	1,5,4	5,6,2	2,8,0	4,2,0	239	150	1	1.0	0.112,0.343,0.557	0.239,0.715,NA	-0.14
1253	ENSG00000183426	NPIPA1	chr16	+	14933366	14933493	14933065	14933276	14935159	14935276	1253	43,69,54	0,0,1	46,19,7	0,0,0	277	150	1	1.0	1.0,1.0,0.967	1.0,1.0,1.0	-0.011
1254	ENSG00000183426	NPIPA1	chr16	+	14935344	14935397	14935159	14935276	14941811	14941940	1254	1,1,0	4,0,0	1,0,0	0,0,0	203	150	1	1.0	0.156,1.0,NA	1.0,NA,NA	-0.422
1255	ENSG00000183426	NPIPA1	chr16	+	14937564	14937650	14935159	14935397	14941811	14941940	1255	30,41,41	2,1,0	28,24,0	3,3,5	236	150	0.000193389697819	0.00590751838226	0.905,0.963,1.0	0.856,0.836,0.0	0.392
1256	ENSG00000183426	NPIPA1	chr16	+	14948929	14949037	14945836	14945981	14950049	14950080	1256	6,10,10	0,0,1	9,4,0	0,0,0	258	150	1	1.0	1.0,1.0,0.853	1.0,1.0,NA	-0.049
1257	ENSG00000183426	NPIPA1	chr16	+	14948929	14949936	14945836	14945981	14950049	14950110	1257	4,4,6	0,0,1	7,2,0	0,0,0	1157	150	1	1.0	1.0,1.0,0.438	1.0,1.0,NA	-0.187
1258	ENSG00000183426	NPIPA1	chr16	+	14950751	14950821	14950219	14950255	14951614	14952060	1258	1,1,12	4,6,1	3,1,0	1,0,0	220	150	1	1.0	0.146,0.102,0.891	0.672,1.0,NA	-0.456
1259	ENSG00000271425	NBPF10	chr1	-	146133522	146133728	146132185	146132237	146134192	146134265	1259	45,70,16	0,2,0	36,62,20	0,0,0	356	150	1	1.0	1.0,0.936,1.0	1.0,1.0,1.0	-0.021
1260	ENSG00000271425	NBPF10	chr1	-	146136352	146136455	146135306	146135521	146138235	146138445	1260	28,27,33	0,0,0	21,13,3	0,1,0	253	150	1	1.0	1.0,1.0,1.0	1.0,0.885,1.0	0.038
1261	ENSG00000271425	NBPF10	chr1	-	146136352	146136455	146135306	146135521	146144594	146144804	1261	39,55,6	2,0,0	32,32,1	5,0,0	253	150	0.0618555053325	0.425274529448	0.92,1.0,1.0	0.791,1.0,1.0	0.043
1262	ENSG00000271425	NBPF10	chr1	-	146140483	146140556	146139808	146140020	146141603	146141818	1262	21,42,30	0,4,0	13,19,6	0,0,0	223	150	0.669522764744	1.0	1.0,0.876,1.0	1.0,1.0,1.0	-0.041
1263	ENSG00000271425	NBPF10	chr1	-	146142649	146142752	146141603	146141818	146144594	146144804	1263	55,28,40	4,4,8	8,28,12	9,3,0	253	150	0.696415725977	1.0	0.891,0.806,0.748	0.345,0.847,1.0	0.084
1264	ENSG00000271425	NBPF10	chr1	-	146189299	146189381	146164750	146165010	146228708	146229000	1264	467,786,558	1,11,1	189,274,69	8,0,0	232	150	0.505336156944	1.0	0.997,0.979,0.997	0.939,1.0,1.0	0.011
1265	ENSG00000167740	CYB5D2	chr17	+	4150943	4151022	4149890	4150031	4154673	4154860	1265	0,0,0	27,39,25	2,0,0	29,21,13	229	150	1	1.0	0.0,0.0,0.0	0.043,0.0,0.0	-0.014
1274	ENSG00000122026	RPL21	chr13	+	27253764	27253843	27251308	27251585	27254219	27254281	1274	6436,8153,5570	2,0,1	9165,5128,2434	10,1,0	229	150	1	1.0	1.0,1.0,1.0	0.998,1.0,1.0	0.001
1275	ENSG00000122026	RPL21	chr13	+	27253764	27253843	27251308	27251585	27255241	27255354	1275	67,149,126	0,2,1	149,77,232	0,2,0	229	150	1	1.0	1.0,0.98,0.988	1.0,0.962,1.0	0.002
1276	ENSG00000122026	RPL21	chr13	+	27253764	27253843	27251308	27251585	27256183	27256334	1276	51,86,65	0,5,0	99,25,55	0,0,2	229	150	0.61155217068	1.0	1.0,0.918,1.0	1.0,1.0,0.947	-0.01
1277	ENSG00000122026	RPL21	chr13	+	27253764	27253843	27251582	27251850	27255241	27255354	1277	37,61,49	0,0,0	84,62,193	0,1,0	229	150	1	1.0	1.0,1.0,1.0	1.0,0.976,1.0	0.008
1278	ENSG00000122026	RPL21	chr13	+	27254219	27254281	27251308	27251585	27255241	27255349	1278	6826,7823,5373	0,2,1	9536,5037,2791	0,2,0	212	150	1	1.0	1.0,1.0,1.0	1.0,0.999,1.0	0.0
1280	ENSG00000122026	RPL21	chr13	+	27254219	27254281	27253704	27253843	27255241	27255349	1280	13237,15870,10861	37,76,65	18600,10140,5204	93,63,222	212	150	2117.72	48923.8	0.996,0.993,0.992	0.993,0.991,0.943	0.018
1281	ENSG00000122026	RPL21	chr13	+	27254219	27254281	27253704	27253843	27256183	27256307	1281	576,800,546	19,11,4	805,463,219	40,11,40	212	150	6295.24	1.19132e+06	0.955,0.981,0.99	0.934,0.968,0.795	0.076
1282	ENSG00000122026	RPL21	chr13	+	27255241	27255349	27251560	27251585	27256183	27256334	1282	12,12,7	0,5,0	13,11,5	0,0,2	258	150	0.0972351579463	0.586797629646	1.0,0.583,1.0	1.0,1.0,0.592	-0.003
1283	ENSG00000122026	RPL21	chr13	+	27255241	27255349	27254219	27254281	27256183	27256334	1283	8571,10250,7177	0,0,0	11964,6648,3324	0,3,0	258	150	1	1.0	1.0,1.0,1.0	1.0,0.999,1.0	0.0
1284	ENSG00000122026	RPL21	chr13	+	27255241	27255354	27251308	27251585	27256183	27256307	1284	11414,13182,10053	0,5,0	14599,7969,4891	0,0,2	263	150	1	1.0	1.0,0.999,1.0	1.0,1.0,0.999	0.0
1285	ENSG00000122026	RPL21	chr13	+	27255241	27255354	27253764	27253843	27256183	27256307	1285	11451,13255,10114	19,11,4	14688,8030,5101	40,11,40	263	150	0.787397848073	1.0	0.997,0.999,0.999	0.995,0.998,0.986	0.005
1286	ENSG00000122026	RPL21	chr13	+	27255241	27255354	27254219	27254281	27256183	27256307	1286	24058,28223,20325	0,0,0	32342,17617,9861	0,3,0	263	150	1	1.0	1.0,1.0,1.0	1.0,1.0,1.0	0.0
1287	ENSG00000167721	TSR1	chr17	-	2329342	2329475	2325303	2325420	2330514	2330625	1287	763,999,729	2,1,1	913,548,189	1,0,0	283	150	1	1.0	0.995,0.998,0.997	0.998,1.0,1.0	-0.003
1288	ENSG00000167721	TSR1	chr17	-	2334471	2334896	2333389	2333716	2335259	2335394	1288	878,1179,707	11,2,0	917,611,166	0,0,0	575	150	0.383771719754	1.0	0.954,0.994,1.0	1.0,1.0,1.0	-0.017
1289	ENSG00000167721	TSR1	chr17	-	2336036	2336140	2335510	2335730	2336330	2336457	1289	517,826,480	1,12,6	447,232,67	2,4,0	254	150	0.268774006452	1.0	0.997,0.976,0.979	0.992,0.972,1.0	-0.004
1291	ENSG00000232956	SNHG15	chr7	-	44984356	44984426	44983022	44984046	44985881	44986097	1291	649,649,661	2,0,0	663,380,265	0,0,0	220	150	1	1.0	0.996,1.0,1.0	1.0,1.0,1.0	-0.001
1292	ENSG00000232956	SNHG15	chr7	-	44984356	44984426	44983022	44984046	44986020	44986097	1292	1520,1419,1557	62,34,31	1366,850,529	56,46,14	220	150	0.0118283884777	0.129723341451	0.944,0.966,0.972	0.943,0.926,0.963	0.017
1293	ENSG00000232956	SNHG15	chr7	-	44984356	44984426	44983022	44984046	44986524	44986650	1293	607,643,620	6,0,4	631,374,231	6,0,5	220	150	0.806518409035	1.0	0.986,1.0,0.991	0.986,1.0,0.969	0.007
1294	ENSG00000232956	SNHG15	chr7	-	44984356	44986097	44983821	44984046	44986524	44986665	1294	883,997,974	6,0,4	920,616,369	6,0,5	1891	150	0.316889776645	1.0	0.921,1.0,0.951	0.924,1.0,0.854	0.031
1295	ENSG00000232956	SNHG15	chr7	-	44985881	44986097	44983821	44984046	44986524	44986668	1295	262,332,344	6,0,4	280,230,135	6,0,5	366	150	0.342602806469	1.0	0.947,1.0,0.972	0.95,1.0,0.917	0.017
1296	ENSG00000232956	SNHG15	chr7	-	44985881	44986097	44984356	44984426	44986524	44986668	1296	305,340,385	0,2,0	313,236,173	1,0,0	366	150	1	1.0	1.0,0.986,1.0	0.992,1.0,1.0	-0.002
1297	ENSG00000232956	SNHG15	chr7	-	44986020	44986097	44983027	44984426	44986524	44986560	1297	1150,1130,1280	0,2,0	1008,701,410	1,0,0	227	150	1	1.0	1.0,0.997,1.0	0.999,1.0,1.0	-0.001
1298	ENSG00000232956	SNHG15	chr7	-	44986020	44986097	44983821	44984046	44986524	44986560	1298	287,337,323	6,0,4	298,249,104	6,0,5	227	150	0.336547390365	1.0	0.969,1.0,0.982	0.97,1.0,0.932	0.016
1299	ENSG00000080298	RFX3	chr9	-	3270370	3270525	3266207	3266305	3271002	3271118	1299	31,53,52	0,5,0	74,53,2	1,0,0	305	150	0.181231921895	0.908474802165	1.0,0.839,1.0	0.973,1.0,1.0	-0.045
1300	ENSG00000080298	RFX3	chr9	-	3271002	3271118	3266207	3266305	3275499	3275612	1300	8,28,9	2,2,0	28,10,2	0,0,0	266	150	0.212755827431	1.0	0.693,0.888,1.0	1.0,1.0,1.0	-0.14
1301	ENSG00000080298	RFX3	chr9	-	3277339	3277461	3275499	3275612	3288130	3288250	1301	31,76,39	2,0,4	114,58,16	0,0,4	272	150	0.312043593985	1.0	0.895,1.0,0.843	1.0,1.0,0.688	0.017
1302	ENSG00000080298	RFX3	chr9	-	3288130	3288250	3277339	3277461	3293076	3293258	1302	50,80,41	0,0,2	73,46,16	0,0,0	270	150	1	1.0	1.0,1.0,0.919	1.0,1.0,1.0	-0.027
1303	ENSG00000080298	RFX3	chr9	-	3301545	3301620	3293076	3293258	3330258	3330517	1303	38,36,24	8,12,13	55,13,8	6,15,2	225	150	0.911162091878	1.0	0.76,0.667,0.552	0.859,0.366,0.727	0.009
1304	ENSG00000080298	RFX3	chr9	-	3488775	3488892	3395471	3395596	3490278	3490345	1304	4,10,8	3,0,0	6,11,0	1,0,0	267	150	1	1.0	0.428,1.0,1.0	0.771,1.0,NA	-0.076
1305	ENSG00000080298	RFX3	chr9	-	3488775	3488895	3395471	3395596	3490278	3490345	1305	6,10,8	3,0,0	6,11,0	1,0,0	270	150	1	1.0	0.526,1.0,1.0	0.769,1.0,NA	-0.043
1306	ENSG00000080298	RFX3	chr9	-	3490278	3490345	3395471	3395596	3525746	3525983	1306	3,0,0	8,13,4	1,0,0	21,3,6	217	150	0.767611095252	1.0	0.206,0.0,0.0	0.032,0.0,0.0	0.058
1307	ENSG00000114480	GBE1	chr3	-	81591036	81591164	81586091	81586190	81593907	81594023	1307	376,404,226	0,0,4	398,247,219	0,0,0	278	150	1	1.0	1.0,1.0,0.968	1.0,1.0,1.0	-0.011
1308	ENSG00000114480	GBE1	chr3	-	81646391	81646482	81642780	81642990	81648855	81648991	1308	337,337,203	6,0,0	358,216,185	0,4,0	241	150	1	1.0	0.972,1.0,1.0	1.0,0.971,1.0	0.0
1309	ENSG00000114480	GBE1	chr3	-	81646391	81646504	81642570	81642990	81648855	81648991	1309	142,159,79	6,0,0	147,98,93	0,4,0	263	150	0.500077259241	1.0	0.931,1.0,1.0	1.0,0.933,1.0	-0.001
1310	ENSG00000114480	GBE1	chr3	-	81670837	81670953	81649795	81649921	81761374	81761645	1310	169,153,79	0,3,0	141,108,80	0,0,0	266	150	1	1.0	1.0,0.966,1.0	1.0,1.0,1.0	-0.011
1311	ENSG00000114480	GBE1	chr3	-	81705443	81705613	81670837	81670953	81761374	81761645	1311	359,354,223	4,1,4	384,202,228	0,0,0	320	150	0.571776758573	1.0	0.977,0.994,0.963	1.0,1.0,1.0	-0.022
1312	ENSG00000137494	ANKRD42	chr11	+	83198478	83198558	83194508	83194728	83206057	83206165	1312	19,43,45	0,1,0	33,38,19	0,0,0	230	150	1	1.0	1.0,0.966,1.0	1.0,1.0,1.0	-0.011
1313	ENSG00000137494	ANKRD42	chr11	+	83198478	83198642	83193711	83194728	83206057	83206165	1313	59,130,85	0,1,0	92,103,23	0,0,0	314	150	1	1.0	1.0,0.984,1.0	1.0,1.0,1.0	-0.005
1314	ENSG00000137494	ANKRD42	chr11	+	83206057	83206165	83198478	83198642	83210299	83210416	1314	56,110,66	0,0,1	112,92,12	0,0,0	258	150	1	1.0	1.0,1.0,0.975	1.0,1.0,1.0	-0.008
1315	ENSG00000137494	ANKRD42	chr11	+	83240758	83240934	83236403	83236509	83245497	83245624	1315	21,1,5	2,0,0	17,2,13	0,0,0	326	150	1	1.0	0.829,1.0,1.0	1.0,1.0,1.0	-0.057
1316	ENSG00000137494	ANKRD42	chr11	+	83240758	83240934	83236403	83236509	83247942	83248971	1316	11,0,2	0,0,0	11,1,4	2,0,0	326	150	1	1.0	1.0,NA,1.0	0.717,1.0,1.0	0.094
1317	ENSG00000137494	ANKRD42	chr11	+	83245497	83245624	83236403	83236509	83247942	83248087	1317	5,5,3	0,0,0	1,1,2	2,0,0	277	150	0.4522474218	1.0	1.0,1.0,1.0	0.213,1.0,1.0	0.262
1319	ENSG00000174231	PRPF8	chr17	-	1651980	1652037	1651662	1651788	1653541	1653683	1319	8,6,7	447,634,322	4,11,0	523,320,76	207	150	0.918993177091	1.0	0.013,0.007,0.016	0.006,0.024,0.0	0.002
1320	ENSG00000174231	PRPF8	chr17	-	1660431	1660578	1659463	1660001	1660697	1660827	1320	835,1116,540	0,0,2	932,648,110	0,0,0	297	150	1	1.0	1.0,1.0,0.993	1.0,1.0,1.0	-0.002
1321	ENSG00000174231	PRPF8	chr17	-	1661610	1661790	1661270	1661406	1661905	1662153	1321	1020,1272,485	10,13,2	1067,662,96	19,2,1	330	150	0.457845579363	1.0	0.979,0.978,0.991	0.962,0.993,0.978	0.005
1322	ENSG00000174231	PRPF8	chr17	-	1673745	1673892	1673356	1673567	1674441	1674680	1322	847,966,484	0,2,0	825,440,79	0,0,0	297	150	1	1.0	1.0,0.996,1.0	1.0,1.0,1.0	-0.001
1323	ENSG00000174231	PRPF8	chr17	-	1677564	1677694	1676975	1677172	1678517	1678652	1323	613,830,369	0,1,1	637,363,108	0,0,0	280	150	1	1.0	1.0,0.998,0.995	1.0,1.0,1.0	-0.002
1324	ENSG00000174231	PRPF8	chr17	-	1678517	1678652	1677564	1677694	1678761	1678881	1324	599,821,349	0,0,0	706,363,84	2,0,0	285	150	1	1.0	1.0,1.0,1.0	0.995,1.0,1.0	0.002
1326	ENSG00000277149	TYW1B	chr7	-	72694686	72694822	72628886	72628997	72713620	72713798	1326	5,37,5	0,0,0	14,18,17	0,4,0	286	150	0.427219096622	1.0	1.0,1.0,1.0	1.0,0.702,1.0	0.099
1327	ENSG00000277149	TYW1B	chr7	-	72728821	72728931	72713620	72713798	72777415	72777533	1327	0,37,8	0,0,0	0,12,2	0,0,1	260	150	1	1.0	NA,1.0,1.0	NA,1.0,0.536	0.232
1328	ENSG00000277149	TYW1B	chr7	-	72744483	72744601	72728821	72728931	72777415	72777533	1328	1,64,1	0,4,6	6,9,8	0,0,0	268	150	0.00054637274463	0.0130987097439	1.0,0.9,0.085	1.0,1.0,1.0	-0.338
1329	ENSG00000277149	TYW1B	chr7	-	72777415	72777533	72744483	72744601	72802399	72802522	1329	5,57,7	0,0,0	2,15,8	0,3,0	268	150	0.673467336452	1.0	1.0,1.0,1.0	1.0,0.737,1.0	0.088
1330	ENSG00000277149	TYW1B	chr7	-	72807065	72807356	72802399	72802522	72810470	72810665	1330	22,88,45	0,2,0	25,35,28	0,0,0	441	150	1	1.0	1.0,0.937,1.0	1.0,1.0,1.0	-0.021
1334	ENSG00000103507	BCKDK	chr16	+	31110687	31110761	31110400	31110499	31111090	31111219	1334	2667,2595,1780	76,38,30	3098,1590,954	9,20,7	224	150	321.754	99252.7	0.959,0.979,0.975	0.996,0.982,0.989	-0.018
1335	ENSG00000103507	BCKDK	chr16	+	31111090	31111219	31110687	31110761	31111299	31111389	1335	3549,3314,2414	0,0,0	4118,2191,1115	4,0,0	279	150	1	1.0	1.0,1.0,1.0	0.998,1.0,1.0	0.001
1336	ENSG00000103507	BCKDK	chr16	+	31111299	31111389	31110400	31111219	31111868	31112027	1336	3301,2924,2270	1,0,3	3627,1944,992	1,1,1	240	150	1	1.0	1.0,1.0,0.998	1.0,0.999,0.998	0.0
1360	ENSG00000083290	ULK2	chr17	-	19785936	19786005	19783696	19783905	19795621	19795725	1360	3,5,0	3,0,0	0,1,8	0,0,0	219	150	1	1.0	0.407,1.0,NA	NA,1.0,1.0	-0.296
1361	ENSG00000083290	ULK2	chr17	-	19785936	19786086	19783696	19783905	19795621	19795725	1361	5,6,0	3,0,0	2,1,11	0,0,0	300	150	1	1.0	0.455,1.0,NA	1.0,1.0,1.0	-0.272
1368	ENSG00000184060	ADAP2	chr17	+	30926808	30926918	30922939	30923070	30931888	30931968	1368	17,19,4	0,1,0	2,6,0	0,0,0	260	150	1	1.0	1.0,0.916,1.0	1.0,1.0,NA	-0.028
1369	ENSG00000184060	ADAP2	chr17	+	30926826	30926918	30922939	30923070	30931888	30931968	1369	45,50,9	0,1,0	0,10,2	0,0,0	242	150	1	1.0	1.0,0.969,1.0	NA,1.0,1.0	-0.01
1370	ENSG00000184060	ADAP2	chr17	+	30926826	30926918	30922939	30923070	30934184	30934297	1370	18,31,0	0,1,0	0,2,0	0,0,0	242	150	1	1.0	1.0,0.951,NA	NA,1.0,NA	-0.024
1371	ENSG00000184060	ADAP2	chr17	+	30931888	30931968	30922939	30923070	30934184	30934297	1371	30,31,7	0,1,0	5,6,0	0,0,0	230	150	1	1.0	1.0,0.953,1.0	1.0,1.0,NA	-0.016
1372	ENSG00000184060	ADAP2	chr17	+	30931888	30931968	30926808	30926918	30934184	30934297	1372	57,54,16	0,3,0	6,15,2	0,0,0	230	150	0.640657169708	1.0	1.0,0.922,1.0	1.0,1.0,1.0	-0.026
1373	ENSG00000184060	ADAP2	chr17	+	30944906	30945053	30934184	30934297	30949286	30949330	1373	107,78,17	0,2,0	5,34,1	0,0,0	297	150	1	1.0	1.0,0.952,1.0	1.0,1.0,1.0	-0.016
1375	ENSG00000184060	ADAP2	chr17	+	30953287	30953350	30949286	30949370	30954477	30954555	1375	109,71,39	6,0,0	24,45,6	0,0,0	213	150	0.305836820557	1.0	0.928,1.0,1.0	1.0,1.0,1.0	-0.024
1376	ENSG00000184060	ADAP2	chr17	+	30954477	30954555	30953287	30953350	30956240	30956362	1376	167,183,91	0,0,0	89,90,10	0,4,0	228	150	0.397275603518	1.0	1.0,1.0,1.0	1.0,0.937,1.0	0.021
1377	ENSG00000184060	ADAP2	chr17	+	30956240	30956391	30954477	30954555	30957834	30958339	1377	131,178,70	1,0,0	93,96,6	0,0,0	301	150	1	1.0	0.985,1.0,1.0	1.0,1.0,1.0	-0.005
1378	ENSG00000184060	ADAP2	chr17	+	30956240	30956469	30954253	30954555	30957834	30958141	1378	212,320,128	1,0,0	180,180,8	0,0,0	379	150	1	1.0	0.988,1.0,1.0	1.0,1.0,1.0	-0.004
1381	ENSG00000115520	COQ10B	chr2	+	197459931	197460081	197453422	197453664	197462538	197462731	1381	750,1035,1056	2,15,1	1582,659,709	18,0,17	300	150	0.0242337275528	0.217830066462	0.995,0.972,0.998	0.978,1.0,0.954	0.011
1382	ENSG00000115520	COQ10B	chr2	+	197459931	197460081	197453422	197453664	197470069	197470171	1382	402,458,469	0,3,2	648,221,310	0,0,3	300	150	1	1.0	1.0,0.987,0.992	1.0,1.0,0.981	-0.001
1383	ENSG00000115520	COQ10B	chr2	+	197462538	197462731	197453492	197453664	197470069	197470171	1383	522,664,708	0,3,2	1117,446,439	0,0,3	343	150	1	1.0	1.0,0.99,0.994	1.0,1.0,0.985	-0.0
1384	ENSG00000115520	COQ10B	chr2	+	197462538	197462731	197459931	197460081	197470069	197470171	1384	874,1230,1297	6,4,3	2037,885,822	4,1,1	343	150	1	1.0	0.985,0.993,0.995	0.996,0.997,0.997	-0.006
1385	ENSG00000115520	COQ10B	chr2	+	197470069	197470171	197462538	197462731	197473756	197474168	1385	1021,1246,1346	1,0,5	1980,782,806	11,0,0	252	150	1	1.0	0.998,1.0,0.994	0.991,1.0,1.0	0.0
1390	ENSG00000136732	GYPC	chr2	+	126685827	126686645	126656188	126656312	126690254	126690311	1390	0,0,3	38,32,43	0,0,0	13,63,67	968	150	1	1.0	0.0,0.0,0.011	0.0,0.0,0.0	0.004
1391	ENSG00000136732	GYPC	chr2	+	126690254	126690311	126656157	126656312	126693863	126693947	1391	77,55,68	0,8,8	36,120,98	1,6,8	207	150	0.423522184749	1.0	1.0,0.833,0.86	0.963,0.935,0.899	-0.035
1394	ENSG00000204469	PRRC2A	chr6	+	31623731	31623909	31622689	31622901	31624260	31624360	1394	35,78,35	0,0,1	74,52,9	0,2,0	328	150	1	1.0	1.0,1.0,0.941	1.0,0.922,1.0	0.006
1395	ENSG00000204469	PRRC2A	chr6	+	31625791	31625871	31625459	31625611	31626019	31626162	1395	0,10,8	1,0,0	2,2,1	0,2,0	230	150	0.646710270719	1.0	0.0,1.0,1.0	1.0,0.395,1.0	-0.132
1396	ENSG00000204469	PRRC2A	chr6	+	31634752	31634977	31634471	31634557	31635131	31635272	1396	9,24,17	0,0,0	6,8,2	3,0,0	375	150	0.2892900595	1.0	1.0,1.0,1.0	0.444,1.0,1.0	0.185
1397	ENSG00000204469	PRRC2A	chr6	+	31636732	31636945	31636509	31636608	31637041	31637136	1397	39,29,71	0,1,0	24,13,0	0,0,0	363	150	1	1.0	1.0,0.923,1.0	1.0,1.0,NA	-0.026
1398	ENSG00000112365	ZBTB24	chr6	-	109476762	109476930	109476174	109476258	109481074	109482054	1398	51,29,7	7,0,0	17,9,2	0,0,0	318	150	0.00239786479753	0.0400264162606	0.775,1.0,1.0	1.0,1.0,1.0	-0.075
1399	ENSG00000106397	PLOD3	chr7	-	101206778	101206904	101205976	101206436	101207577	101207724	1399	564,615,411	1,0,0	448,475,85	0,0,0	276	150	1	1.0	0.997,1.0,1.0	1.0,1.0,1.0	-0.001
1400	ENSG00000106397	PLOD3	chr7	-	101207577	101207724	101206778	101206904	101208852	101208957	1400	627,677,426	14,7,3	480,493,111	8,3,0	297	150	0.228800920859	1.0	0.958,0.98,0.986	0.968,0.988,1.0	-0.011
1401	ENSG00000106397	PLOD3	chr7	-	101210531	101210673	101210330	101210444	101211540	101211716	1401	275,391,248	0,0,2	282,237,66	0,0,0	292	150	1	1.0	1.0,1.0,0.985	1.0,1.0,1.0	-0.005
1402	ENSG00000106397	PLOD3	chr7	-	101212529	101212655	101212252	101212374	101212841	101212943	1402	326,400,288	5,3,11	290,237,66	4,7,0	276	150	0.714163113545	1.0	0.973,0.986,0.934	0.975,0.948,1.0	-0.01
1403	ENSG00000106397	PLOD3	chr7	-	101213106	101213204	101212841	101212943	101215907	101216020	1403	142,156,118	0,2,0	115,104,33	0,0,0	248	150	1	1.0	1.0,0.979,1.0	1.0,1.0,1.0	-0.007
1404	ENSG00000106397	PLOD3	chr7	-	101215088	101215152	101212841	101213204	101215907	101216020	1404	286,336,239	9,10,3	223,188,50	1,3,0	214	150	0.00501119421691	0.0689601316606	0.957,0.959,0.982	0.994,0.978,1.0	-0.025
1410	ENSG00000167302	TEPSIN	chr17	-	81232314	81232518	81231846	81232021	81233431	81233503	1410	105,122,86	24,16,9	56,62,10	4,10,1	354	150	0.277313845724	1.0	0.65,0.764,0.802	0.856,0.724,0.809	-0.058
1412	ENSG00000093144	ECHDC1	chr6	-	127314815	127314896	127288711	127290277	127316449	127316459	1412	478,665,352	0,0,0	464,321,58	1,0,0	231	150	1	1.0	1.0,1.0,1.0	0.997,1.0,1.0	0.001
1413	ENSG00000093144	ECHDC1	chr6	-	127314815	127314896	127288711	127290277	127327001	127327144	1413	297,383,214	2,0,1	256,224,61	0,1,0	231	150	1	1.0	0.99,1.0,0.993	1.0,0.993,1.0	-0.003
1415	ENSG00000093144	ECHDC1	chr6	-	127315933	127315974	127314815	127314896	127316449	127316502	1415	34,27,21	283,400,213	19,10,0	257,159,27	191	150	0.0868585089398	0.540937237493	0.086,0.05,0.072	0.055,0.047,0.0	0.035
1416	ENSG00000093144	ECHDC1	chr6	-	127315933	127315974	127314815	127314896	127327001	127327012	1416	8,2,3	87,120,72	4,1,0	43,63,29	191	150	0.286131604033	1.0	0.067,0.013,0.032	0.068,0.012,0.0	0.011
1417	ENSG00000093144	ECHDC1	chr6	-	127315933	127316081	127314815	127314896	127316449	127316502	1417	8,1,3	283,400,213	5,1,0	257,159,27	298	150	1	1.0	0.014,0.001,0.007	0.01,0.003,0.0	0.003
1418	ENSG00000093144	ECHDC1	chr6	-	127316449	127316502	127288711	127290277	127327001	127327137	1418	79,127,64	2,0,1	121,60,13	0,1,0	203	150	1	1.0	0.967,1.0,0.979	1.0,0.978,1.0	-0.011
1419	ENSG00000093144	ECHDC1	chr6	-	127316449	127316502	127314815	127314896	127327001	127327137	1419	339,520,271	87,120,72	371,218,40	43,63,29	203	150	0.725003393636	1.0	0.742,0.762,0.736	0.864,0.719,0.505	0.051
1420	ENSG00000093144	ECHDC1	chr6	-	127316449	127316502	127314815	127314896	127343335	127343348	1420	120,158,94	4,0,0	97,53,12	0,0,0	203	150	1	1.0	0.957,1.0,1.0	1.0,1.0,1.0	-0.014
1421	ENSG00000093144	ECHDC1	chr6	-	127316449	127316502	127315933	127315974	127327001	127327137	1421	97,153,81	0,1,0	136,69,13	1,1,0	203	150	1	1.0	1.0,0.991,1.0	0.99,0.981,1.0	0.007
1422	ENSG00000093144	ECHDC1	chr6	-	127326495	127326574	127316449	127316502	127327001	127327144	1422	18,2,6	231,377,190	2,0,0	276,172,31	229	150	0.0109154776619	0.122171850022	0.049,0.003,0.02	0.005,0.0,0.0	0.022
1423	ENSG00000093144	ECHDC1	chr6	-	127327001	127327144	127314815	127314896	127343335	127343549	1423	100,141,85	4,0,0	55,71,35	0,0,0	293	150	0.575669891763	1.0	0.928,1.0,1.0	1.0,1.0,1.0	-0.024
1424	ENSG00000093144	ECHDC1	chr6	-	127327001	127327144	127316255	127316502	127343335	127343549	1424	242,391,198	2,0,0	281,182,37	0,0,0	293	150	1	1.0	0.984,1.0,1.0	1.0,1.0,1.0	-0.005
1425	ENSG00000093144	ECHDC1	chr6	-	127329821	127329882	127327001	127327144	127330808	127331030	1425	7,17,5	297,386,211	16,0,6	255,183,41	211	150	0.337375494797	1.0	0.016,0.03,0.017	0.043,0.0,0.094	-0.025
1426	ENSG00000093144	ECHDC1	chr6	-	127329821	127329882	127327001	127327144	127343335	127343359	1426	2,4,3	14,25,13	6,0,6	13,10,6	211	150	0.209161527633	1.0	0.092,0.102,0.141	0.247,0.0,0.416	-0.109
1427	ENSG00000093144	ECHDC1	chr6	-	127330808	127331030	127326880	127327144	127343335	127343358	1427	441,530,317	14,25,13	338,274,56	13,10,6	372	150	0.807798248787	1.0	0.927,0.895,0.908	0.913,0.917,0.79	0.037
1428	ENSG00000093144	ECHDC1	chr6	-	127330808	127331030	127329821	127329882	127343335	127343358	1428	149,157,109	0,0,1	93,91,15	0,0,0	372	150	1	1.0	1.0,1.0,0.978	1.0,1.0,1.0	-0.007
1430	ENSG00000093144	ECHDC1	chr6	-	127331829	127331867	127330808	127331030	127343335	127343359	1430	25,14,6	144,144,106	16,8,0	83,91,15	188	150	0.904246308557	1.0	0.122,0.072,0.043	0.133,0.066,0.0	0.013
1434	ENSG00000134986	NREP	chr5	-	111734669	111734742	111730516	111731046	111735429	111735507	1434	0,0,0	4,0,4	2,0,0	10,9,0	223	150	1	1.0	0.0,NA,0.0	0.119,0.0,NA	-0.059
1441	ENSG00000159082	SYNJ1	chr21	-	32657715	32657872	32657002	32657120	32664912	32665071	1441	67,20,13	0,0,1	11,34,10	0,0,0	307	150	1	1.0	1.0,1.0,0.864	1.0,1.0,1.0	-0.045
1443	ENSG00000159082	SYNJ1	chr21	-	32699837	32700105	32695056	32695282	32701960	32702047	1443	63,45,42	0,1,2	24,45,24	5,0,0	418	150	0.262251128723	1.0	1.0,0.942,0.883	0.633,1.0,1.0	0.064
1444	ENSG00000159082	SYNJ1	chr21	-	32701960	32702047	32695056	32695282	32726771	32726917	1444	19,11,7	0,0,0	11,12,0	1,0,0	237	150	1	1.0	1.0,1.0,1.0	0.874,1.0,NA	0.063
1447	ENSG00000241990	PRR34-AS1	chr22	+	46055598	46055733	46053704	46053920	46056846	46056945	1447	2,0,0	21,17,58	1,0,2	25,33,23	285	150	1	1.0	0.048,0.0,0.0	0.021,0.0,0.044	-0.006
1449	ENSG00000241990	PRR34-AS1	chr22	+	46056846	46056945	46053704	46053920	46057061	46057210	1449	42,38,79	0,0,0	56,52,58	1,0,0	249	150	1	1.0	1.0,1.0,1.0	0.971,1.0,1.0	0.01
1450	ENSG00000103335	PIEZO1	chr16	-	88717536	88717615	88717022	88717211	88719573	88719721	1450	4,11,3	36,72,54	6,2,5	52,51,11	229	150	0.885753803401	1.0	0.068,0.091,0.035	0.07,0.025,0.229	-0.043
1451	ENSG00000103335	PIEZO1	chr16	-	88719573	88719721	88717022	88717211	88719801	88719890	1451	151,195,125	1,0,0	132,103,28	0,0,0	298	150	1	1.0	0.987,1.0,1.0	1.0,1.0,1.0	-0.004
1452	ENSG00000103335	PIEZO1	chr16	-	88720615	88720748	88720384	88720532	88721165	88721430	1452	86,101,37	6,1,2	61,24,11	7,0,0	283	150	0.624305562708	1.0	0.884,0.982,0.907	0.822,1.0,1.0	-0.016
1453	ENSG00000103335	PIEZO1	chr16	-	88725008	88725080	88723870	88723971	88725415	88725519	1453	19,45,7	10,6,0	10,13,1	1,2,2	222	150	0.827973398557	1.0	0.562,0.835,1.0	0.871,0.815,0.253	0.153
1454	ENSG00000103335	PIEZO1	chr16	-	88733905	88734054	88733587	88733745	88734355	88734538	1454	28,35,11	0,0,4	17,18,0	0,0,0	299	150	1	1.0	1.0,1.0,0.58	1.0,1.0,NA	-0.14
1455	ENSG00000103335	PIEZO1	chr16	-	88736638	88736739	88736147	88736408	88737558	88737646	1455	32,23,4	3,0,0	6,5,5	0,0,0	251	150	0.804853556638	1.0	0.864,1.0,1.0	1.0,1.0,1.0	-0.045
1456	ENSG00000237499	WAKMAR2	chr6	-	137860981	137861011	137857285	137858045	137862815	137862925	1456	11,5,8	0,0,2	24,7,5	0,0,0	180	150	1	1.0	1.0,1.0,0.769	1.0,1.0,1.0	-0.077
1457	ENSG00000237499	WAKMAR2	chr6	-	137862815	137862925	137860981	137861011	137865158	137865372	1457	13,12,13	0,3,0	34,7,12	9,2,0	260	150	0.0197020401787	0.188055638737	1.0,0.698,1.0	0.685,0.669,1.0	0.115
1458	ENSG00000237499	WAKMAR2	chr6	-	137865158	137865372	137862815	137862925	137867641	137867729	1458	5,5,8	2,0,2	11,3,2	0,0,0	364	150	0.031271769848	0.260147976572	0.507,1.0,0.622	1.0,1.0,1.0	-0.29
1459	ENSG00000237499	WAKMAR2	chr6	-	137866582	137866884	137865158	137865372	137867641	137867729	1459	7,5,14	0,1,0	19,14,5	0,0,0	452	150	1	1.0	1.0,0.624,1.0	1.0,1.0,1.0	-0.125
1462	ENSG00000159374	M1AP	chr2	-	74562216	74562423	74560150	74560291	74575437	74575579	1462	6,0,6	0,0,2	3,0,0	0,0,0	357	150	1	1.0	1.0,NA,0.558	1.0,NA,NA	-0.221
1468	ENSG00000072736	NFATC3	chr16	+	68214328	68214432	68190767	68191775	68221195	68221284	1468	6,5,0	2,13,1	3,2,0	9,8,0	254	150	1	1.0	0.639,0.185,0.0	0.164,0.129,NA	0.128
1469	ENSG00000072736	NFATC3	chr16	+	68214328	68214432	68190767	68191775	68226349	68226934	1469	10,9,0	33,33,5	1,12,0	28,16,8	254	150	0.534745034573	1.0	0.152,0.139,0.0	0.021,0.307,0.0	-0.012
1470	ENSG00000072736	NFATC3	chr16	+	68221195	68221284	68190767	68191775	68226349	68229258	1470	3,25,4	33,33,5	15,16,0	28,16,8	239	150	0.696095495967	1.0	0.054,0.322,0.334	0.252,0.386,0.0	0.024
1471	ENSG00000072736	NFATC3	chr16	+	68221195	68221284	68214328	68214432	68226349	68229258	1471	1,12,3	4,4,0	9,8,0	1,10,0	239	150	1	1.0	0.136,0.653,1.0	0.85,0.334,NA	0.004
1472	ENSG00000160746	ANO10	chr3	-	43551471	43551588	43549719	43549848	43555277	43555411	1472	5,5,4	65,36,71	8,1,0	98,42,5	267	150	0.488778137094	1.0	0.041,0.072,0.031	0.044,0.013,0.0	0.029
1473	ENSG00000160746	ANO10	chr3	-	43565652	43565727	43561219	43561402	43574808	43574864	1473	101,83,93	1,1,1	152,94,13	2,1,0	225	150	1	1.0	0.985,0.982,0.984	0.981,0.984,1.0	-0.005
1474	ENSG00000160746	ANO10	chr3	-	43565652	43565727	43561219	43561402	43598531	43598666	1474	24,31,42	0,0,0	56,24,6	2,0,0	225	150	1	1.0	1.0,1.0,1.0	0.949,1.0,1.0	0.017
1476	ENSG00000160746	ANO10	chr3	-	43580352	43580472	43576691	43577261	43598531	43598666	1476	81,127,116	5,0,0	164,55,16	0,0,0	270	150	0.795882124189	1.0	0.9,1.0,1.0	1.0,1.0,1.0	-0.033
1477	ENSG00000160746	ANO10	chr3	-	43598531	43598666	43580352	43580472	43605713	43605863	1477	43,66,54	0,2,0	76,33,1	0,0,0	285	150	1	1.0	1.0,0.946,1.0	1.0,1.0,1.0	-0.018
1478	ENSG00000160746	ANO10	chr3	-	43600383	43600581	43598531	43598666	43605713	43605863	1478	70,71,76	1,3,0	119,41,7	4,6,0	348	150	0.015804376191	0.160188022151	0.968,0.911,1.0	0.928,0.747,1.0	0.068
1487	ENSG00000165476	REEP3	chr10	+	63619654	63619800	63610186	63610334	63620812	63620822	1487	60,43,43	0,0,2	29,21,12	0,0,0	296	150	1	1.0	1.0,1.0,0.916	1.0,1.0,1.0	-0.028
1488	ENSG00000115392	FANCL	chr2	-	58162865	58162947	58161521	58161638	58163433	58163517	1488	20,32,14	0,0,3	46,17,6	0,0,0	232	150	0.636869979126	1.0	1.0,1.0,0.751	1.0,1.0,1.0	-0.083
1489	ENSG00000115392	FANCL	chr2	-	58163028	58163074	58162865	58162947	58163433	58163517	1489	35,44,34	0,0,0	60,51,9	1,0,0	196	150	1	1.0	1.0,1.0,1.0	0.979,1.0,1.0	0.007
1491	ENSG00000115392	FANCL	chr2	-	58194228	58194273	58165723	58165874	58198578	58198662	1491	0,3,2	0,3,1	10,4,0	16,3,3	195	150	1	1.0	NA,0.435,0.606	0.325,0.506,0.0	0.243
1492	ENSG00000115392	FANCL	chr2	-	58194228	58194273	58165723	58165874	58198593	58198662	1492	9,9,17	27,27,13	30,17,0	47,35,4	195	150	0.795699206912	1.0	0.204,0.204,0.501	0.329,0.272,0.0	0.103
1494	ENSG00000115392	FANCL	chr2	-	58221941	58222042	58204129	58204226	58241217	58241372	1494	9,28,19	0,0,0	59,27,1	5,1,1	251	150	0.0347742609345	0.281005937164	1.0,1.0,1.0	0.876,0.942,0.374	0.269
1495	ENSG00000115392	FANCL	chr2	-	58232053	58232112	58229813	58229874	58241217	58241259	1495	41,56,33	0,0,0	53,52,11	2,0,0	209	150	1	1.0	1.0,1.0,1.0	0.95,1.0,1.0	0.017
1498	ENSG00000077514	POLD3	chr11	+	74629216	74629323	74625407	74625573	74634582	74634695	1498	105,99,40	0,0,3	81,53,22	2,0,3	257	150	0.327962466741	1.0	1.0,1.0,0.886	0.959,1.0,0.811	0.039
1502	ENSG00000164329	TENT2	chr5	+	79617529	79617599	79613010	79613075	79619611	79619764	1502	63,110,74	273,333,250	74,25,30	398,284,106	220	150	0.000334451191019	0.0090279829337	0.136,0.184,0.168	0.113,0.057,0.162	0.052
1503	ENSG00000164329	TENT2	chr5	+	79619611	79619785	79612419	79613075	79619993	79620083	1503	553,693,497	1,0,0	794,539,257	0,0,0	324	150	1	1.0	0.996,1.0,1.0	1.0,1.0,1.0	-0.001
1504	ENSG00000164329	TENT2	chr5	+	79619611	79619785	79612419	79613075	79623251	79623309	1504	278,333,250	0,2,0	398,284,106	1,1,0	324	150	1	1.0	1.0,0.987,1.0	0.995,0.992,1.0	0.0
1505	ENSG00000164329	TENT2	chr5	+	79619993	79620083	79612419	79613075	79623251	79623309	1505	270,364,267	0,2,0	324,214,115	1,1,0	240	150	1	1.0	1.0,0.991,1.0	0.995,0.993,1.0	0.001
1506	ENSG00000164329	TENT2	chr5	+	79619993	79620083	79612419	79613075	79640850	79640965	1506	2,0,1	5,6,9	13,4,0	23,2,2	240	150	0.0048836584383	0.067553477506	0.2,0.0,0.065	0.261,0.556,0.0	-0.184
1507	ENSG00000164329	TENT2	chr5	+	79619993	79620083	79619611	79619785	79623251	79623309	1507	548,716,508	5,0,0	709,463,272	0,0,0	240	150	1	1.0	0.986,1.0,1.0	1.0,1.0,1.0	-0.005
1508	ENSG00000164329	TENT2	chr5	+	79623251	79623489	79612419	79613075	79640850	79640965	1508	279,367,313	5,6,9	413,230,168	23,2,2	388	150	0.173422313773	0.879655469709	0.956,0.959,0.931	0.874,0.978,0.97	0.008
1509	ENSG00000164329	TENT2	chr5	+	79623251	79623489	79619993	79620083	79640850	79640965	1509	623,820,634	2,5,5	870,532,326	19,9,0	388	150	0.00157462692372	0.0292080432434	0.992,0.984,0.98	0.947,0.958,1.0	0.017
1510	ENSG00000164329	TENT2	chr5	+	79640850	79640965	79612419	79613075	79645122	79645192	1510	2,6,6	0,2,2	20,2,2	2,0,0	265	150	0.0776196538205	0.500090600723	1.0,0.629,0.629	0.85,1.0,1.0	-0.197
1511	ENSG00000164329	TENT2	chr5	+	79641104	79641196	79640850	79640965	79645122	79645192	1511	176,272,176	0,0,0	227,181,112	0,0,1	242	150	1	1.0	1.0,1.0,1.0	1.0,1.0,0.986	0.005
1512	ENSG00000164329	TENT2	chr5	+	79642831	79642910	79612419	79613075	79645122	79645192	1512	237,263,183	0,2,2	320,224,88	2,0,0	229	150	1	1.0	1.0,0.989,0.984	0.991,1.0,1.0	-0.006
1513	ENSG00000164329	TENT2	chr5	+	79642831	79642910	79641104	79641196	79645122	79645192	1513	371,436,291	0,0,0	546,363,172	1,0,0	229	150	1	1.0	1.0,1.0,1.0	0.997,1.0,1.0	0.001
1514	ENSG00000164329	TENT2	chr5	+	79642843	79642910	79641104	79641196	79645122	79645192	1514	349,384,321	0,0,0	407,283,118	1,0,0	217	150	1	1.0	1.0,1.0,1.0	0.996,1.0,1.0	0.001
1515	ENSG00000164329	TENT2	chr5	+	79645122	79645192	79612419	79613075	79648616	79648693	1515	146,203,137	4,0,0	201,142,59	0,0,0	220	150	1	1.0	0.961,1.0,1.0	1.0,1.0,1.0	-0.013
1516	ENSG00000164329	TENT2	chr5	+	79645122	79645192	79612419	79613075	79656957	79657001	1516	0,2,2	4,0,0	2,0,0	0,0,0	220	150	1	1.0	0.0,1.0,1.0	1.0,NA,NA	-0.333
1517	ENSG00000164329	TENT2	chr5	+	79648616	79648693	79612419	79613075	79656957	79657001	1517	0,0,7	4,0,0	8,1,3	0,0,0	227	150	1	1.0	0.0,NA,1.0	1.0,1.0,1.0	-0.5
1518	ENSG00000164329	TENT2	chr5	+	79648616	79648693	79645122	79645192	79649061	79649190	1518	566,704,469	4,1,0	761,605,218	3,0,0	227	150	1	1.0	0.989,0.998,1.0	0.994,1.0,1.0	-0.002
1519	ENSG00000164329	TENT2	chr5	+	79648616	79648693	79645122	79645192	79656957	79657001	1519	248,282,209	0,0,0	354,253,91	2,0,0	227	150	1	1.0	1.0,1.0,1.0	0.992,1.0,1.0	0.003
1520	ENSG00000164329	TENT2	chr5	+	79648616	79648693	79645122	79645192	79668891	79669028	1520	248,279,198	0,0,1	340,252,88	0,0,0	227	150	1	1.0	1.0,1.0,0.992	1.0,1.0,1.0	-0.003
1521	ENSG00000164329	TENT2	chr5	+	79649061	79649190	79645122	79645192	79656957	79657001	1521	275,325,268	0,0,0	341,227,157	2,0,0	279	150	1	1.0	1.0,1.0,1.0	0.989,1.0,1.0	0.004
1522	ENSG00000164329	TENT2	chr5	+	79649061	79649190	79648616	79648693	79656957	79657001	1522	594,742,544	0,5,11	760,593,286	14,1,3	279	150	0.504062954818	1.0	1.0,0.988,0.964	0.967,0.997,0.981	0.002
1523	ENSG00000164329	TENT2	chr5	+	79656957	79657001	79645122	79645192	79668891	79669028	1523	68,102,64	0,0,1	105,63,38	0,0,0	194	150	1	1.0	1.0,1.0,0.98	1.0,1.0,1.0	-0.007
1524	ENSG00000164329	TENT2	chr5	+	79656957	79657001	79648616	79648693	79668891	79669028	1524	68,107,69	0,2,0	117,64,40	0,0,0	194	150	1	1.0	1.0,0.976,1.0	1.0,1.0,1.0	-0.008
1525	ENSG00000164329	TENT2	chr5	+	79656957	79657001	79648861	79649190	79668891	79669028	1525	366,482,356	34,26,17	473,321,204	37,31,4	194	150	0.627730735864	1.0	0.893,0.935,0.942	0.908,0.889,0.975	-0.001
1526	ENSG00000164329	TENT2	chr5	+	79679578	79679670	79668720	79669028	79681981	79682061	1526	547,655,519	0,1,1	787,512,283	0,0,2	242	150	1	1.0	1.0,0.998,0.997	1.0,1.0,0.989	0.002
1527	ENSG00000164329	TENT2	chr5	+	79679578	79679670	79668720	79669028	79685198	79685233	1527	266,328,229	0,0,0	343,212,142	2,0,0	242	150	1	1.0	1.0,1.0,1.0	0.991,1.0,1.0	0.003
1528	ENSG00000164329	TENT2	chr5	+	79681981	79682061	79668720	79669028	79685198	79685233	1528	62,86,86	0,0,0	134,102,73	2,0,0	230	150	1	1.0	1.0,1.0,1.0	0.978,1.0,1.0	0.007
1529	ENSG00000164329	TENT2	chr5	+	79681981	79682061	79679578	79679670	79685198	79685233	1529	343,414,372	0,0,0	577,399,214	0,0,2	230	150	1	1.0	1.0,1.0,1.0	1.0,1.0,0.986	0.005
1530	ENSG00000018699	TTC27	chr2	+	32633875	32634005	32630522	32630700	32640269	32640368	1530	81,103,91	0,0,0	42,32,9	3,0,0	280	150	0.732351395151	1.0	1.0,1.0,1.0	0.882,1.0,1.0	0.039
1531	ENSG00000018699	TTC27	chr2	+	32678855	32678922	32672271	32672384	32702806	32702920	1531	53,56,55	0,0,2	39,15,0	2,1,1	217	150	0.633511138482	1.0	1.0,1.0,0.95	0.931,0.912,0.0	0.369
1532	ENSG00000018699	TTC27	chr2	+	32736693	32736816	32733827	32733923	32758291	32758519	1532	26,75,30	1,1,0	42,26,4	0,0,0	273	150	1	1.0	0.935,0.976,1.0	1.0,1.0,1.0	-0.03
1534	ENSG00000018699	TTC27	chr2	+	32777881	32777980	32758291	32758519	32782625	32782678	1534	26,83,26	3,4,3	42,47,8	10,0,0	249	150	0.698488019557	1.0	0.839,0.926,0.839	0.717,1.0,1.0	-0.038
1535	ENSG00000018699	TTC27	chr2	+	32780053	32780112	32777881	32777980	32782625	32782678	1535	1,1,0	14,47,16	0,7,0	30,26,6	209	150	0.023544463449	0.213540760778	0.049,0.015,0.0	0.0,0.162,0.0	-0.033
1536	ENSG00000139974	SLC38A6	chr14	+	60982507	60982638	60981113	60981382	60984729	60984803	1536	450,431,253	0,0,2	454,299,101	0,0,0	281	150	1	1.0	1.0,1.0,0.985	1.0,1.0,1.0	-0.005
1537	ENSG00000139974	SLC38A6	chr14	+	60987051	60987157	60984729	60984803	61004421	61004637	1537	18,6,0	3,3,2	9,7,0	5,6,4	256	150	0.427020871793	1.0	0.779,0.54,0.0	0.513,0.406,0.0	0.133
1538	ENSG00000139974	SLC38A6	chr14	+	60987051	60987157	60984729	60984803	61015903	61015956	1538	19,11,1	216,177,81	18,9,0	169,181,72	256	150	0.905998270921	1.0	0.049,0.035,0.007	0.059,0.028,0.0	0.001
1539	ENSG00000139974	SLC38A6	chr14	+	61015903	61015956	60984729	60984803	61019540	61019580	1539	269,242,120	0,2,0	217,230,78	7,3,0	203	150	0.178682537498	0.899242955122	1.0,0.989,1.0	0.958,0.983,1.0	0.016
1540	ENSG00000139974	SLC38A6	chr14	+	61015903	61015956	60984729	60984803	61030444	61030523	1540	86,86,36	0,0,0	51,76,13	0,4,0	203	150	0.479367755792	1.0	1.0,1.0,1.0	1.0,0.934,1.0	0.022
1541	ENSG00000139974	SLC38A6	chr14	+	61019540	61019580	60984729	60984803	61030444	61030523	1541	52,49,12	0,0,0	62,67,4	0,4,0	190	150	0.456634941619	1.0	1.0,1.0,1.0	1.0,0.93,1.0	0.023
1542	ENSG00000139974	SLC38A6	chr14	+	61019540	61019580	61015903	61015956	61030444	61030523	1542	237,207,98	0,0,0	229,228,66	2,0,0	190	150	1	1.0	1.0,1.0,1.0	0.989,1.0,1.0	0.004
1543	ENSG00000139974	SLC38A6	chr14	+	61034018	61034113	61030444	61030523	61037058	61037141	1543	28,23,5	88,78,33	30,25,10	118,92,34	245	150	0.926814180303	1.0	0.163,0.153,0.085	0.135,0.143,0.153	-0.01
1544	ENSG00000139974	SLC38A6	chr14	+	61034018	61034113	61030444	61030523	61037624	61037683	1544	12,16,5	22,15,2	22,13,0	25,15,2	245	150	0.634127320425	1.0	0.25,0.395,0.605	0.35,0.347,0.0	0.184
1545	ENSG00000139974	SLC38A6	chr14	+	61037058	61037141	61030444	61030523	61037624	61037683	1545	157,151,54	22,15,2	218,172,47	25,15,2	233	150	0.723926551698	1.0	0.821,0.866,0.946	0.849,0.881,0.938	-0.012
1546	ENSG00000139974	SLC38A6	chr14	+	61037058	61037141	61034018	61034113	61037624	61037683	1546	85,80,21	3,0,0	112,92,25	5,1,0	233	150	0.217714924495	1.0	0.948,1.0,1.0	0.935,0.983,1.0	0.01
1547	ENSG00000139974	SLC38A6	chr14	+	61037624	61037683	61030444	61030523	61043146	61043208	1547	60,58,25	2,1,0	84,62,13	0,7,0	209	150	0.172028724539	0.874498467684	0.956,0.977,1.0	1.0,0.864,1.0	0.023
1548	ENSG00000139974	SLC38A6	chr14	+	61037624	61037683	61030444	61030523	61043449	61043503	1548	11,12,0	0,0,0	2,4,0	0,2,0	209	150	1	1.0	1.0,1.0,NA	1.0,0.589,NA	0.206
1549	ENSG00000139974	SLC38A6	chr14	+	61043146	61043212	61030444	61030523	61043449	61043503	1549	75,60,24	0,0,0	89,80,38	0,2,0	216	150	1	1.0	1.0,1.0,1.0	1.0,0.965,1.0	0.012
1550	ENSG00000139974	SLC38A6	chr14	+	61043146	61043212	61037624	61037683	61043449	61043503	1550	203,178,75	3,4,0	258,222,69	10,4,0	216	150	0.197027206658	0.965169259272	0.979,0.969,1.0	0.947,0.975,1.0	0.009
1551	ENSG00000139974	SLC38A6	chr14	+	61043449	61043503	61037624	61037683	61045345	61045425	1551	42,53,19	3,5,1	80,60,29	3,0,0	204	150	0.00349634660374	0.0530827973983	0.911,0.886,0.933	0.951,1.0,1.0	-0.074
1552	ENSG00000139974	SLC38A6	chr14	+	61043449	61043503	61043146	61043212	61045345	61045425	1552	162,158,70	0,1,0	232,203,80	3,6,0	204	150	0.362391087237	1.0	1.0,0.991,1.0	0.983,0.961,1.0	0.016
1553	ENSG00000139974	SLC38A6	chr14	+	61048150	61048297	61046106	61046167	61050511	61050636	1553	34,15,11	102,138,42	18,10,4	149,89,43	297	150	0.00797003891442	0.0972016861659	0.144,0.052,0.117	0.058,0.054,0.045	0.052
1554	ENSG00000139974	SLC38A6	chr14	+	61048247	61048297	61046066	61046167	61050511	61050636	1554	3,8,1	102,138,42	3,6,0	149,89,43	200	150	0.480045848073	1.0	0.022,0.042,0.018	0.015,0.048,0.0	0.006
1555	ENSG00000139974	SLC38A6	chr14	+	61050511	61050636	61046066	61046167	61051786	61051931	1555	211,281,122	0,4,0	358,203,82	7,7,0	275	150	0.00930186041228	0.10836109236	1.0,0.975,1.0	0.965,0.941,1.0	0.023
1556	ENSG00000139974	SLC38A6	chr14	+	61052348	61052985	61052040	61052135	61078809	61078927	1556	25,40,18	0,0,0	47,27,13	8,9,0	787	150	15705.9	2.45794e+06	1.0,1.0,1.0	0.528,0.364,1.0	0.369
1557	ENSG00000139974	SLC38A6	chr14	+	61052348	61052985	61052040	61052135	61078829	61078927	1557	27,40,21	17,14,4	58,31,14	25,33,7	787	150	0.154536945634	0.811794334157	0.232,0.353,0.5	0.307,0.152,0.276	0.117
1558	ENSG00000139974	SLC38A6	chr14	+	61073847	61073941	61052348	61052985	61078809	61078927	1558	0,0,0	1,0,0	2,0,0	7,0,0	244	150	1	1.0	0.0,NA,NA	0.149,NA,NA	-0.149
1560	ENSG00000139974	SLC38A6	chr14	+	61078809	61078927	61052348	61052985	61083549	61083732	1560	23,7,3	0,0,0	27,14,1	0,6,0	268	150	0.00814966717756	0.0987545727969	1.0,1.0,1.0	1.0,0.566,1.0	0.145
1561	ENSG00000139974	SLC38A6	chr14	+	61078829	61078927	61052348	61052985	61083549	61083633	1561	25,7,6	0,0,0	35,16,3	0,6,0	248	150	0.0112749372674	0.125007754112	1.0,1.0,1.0	1.0,0.617,1.0	0.128
1562	ENSG00000160058	BSDC1	chr1	-	32369229	32369338	32368446	32368550	32376261	32376741	1562	9,10,4	418,376,352	1,4,11	437,268,123	259	150	0.908424305056	1.0	0.012,0.015,0.007	0.001,0.009,0.049	-0.008
1563	ENSG00000160058	BSDC1	chr1	-	32377969	32378048	32376261	32376741	32381213	32381268	1563	246,269,234	0,0,0	194,166,99	9,0,0	229	150	0.143334815331	0.772023188833	1.0,1.0,1.0	0.934,1.0,1.0	0.022
1565	ENSG00000160058	BSDC1	chr1	-	32383829	32383906	32381213	32381268	32386778	32386895	1565	215,209,144	0,4,4	177,119,46	0,0,11	227	150	0.108460870589	0.635359255747	1.0,0.972,0.96	1.0,1.0,0.734	0.066
1566	ENSG00000160058	BSDC1	chr1	-	32383829	32383939	32381213	32381268	32386778	32386895	1566	281,309,209	0,4,4	252,161,69	0,0,11	260	150	0.0904880747301	0.55845803123	1.0,0.978,0.968	1.0,1.0,0.783	0.054
1568	ENSG00000160058	BSDC1	chr1	-	32383829	32383997	32381213	32381268	32386778	32386895	1568	703,690,519	0,4,4	583,387,125	0,0,11	318	150	0.145898687966	0.781368250062	1.0,0.988,0.984	1.0,1.0,0.843	0.043
1570	ENSG00000160058	BSDC1	chr1	-	32383829	32384048	32381213	32381268	32386778	32386895	1570	426,448,324	0,4,4	405,254,99	0,0,11	369	150	0.0967765647118	0.585353978512	1.0,0.979,0.971	1.0,1.0,0.785	0.055
1577	ENSG00000163939	PBRM1	chr3	-	52558248	52558413	52554723	52554879	52561766	52561968	1577	29,35,27	41,25,45	23,17,14	23,19,0	315	150	0.127009556393	0.709737380782	0.252,0.4,0.222	0.323,0.299,1.0	-0.249
1579	ENSG00000163939	PBRM1	chr3	-	52615350	52615456	52609312	52609955	52617261	52617538	1579	84,76,54	1,0,0	71,67,7	0,0,0	256	150	1	1.0	0.98,1.0,1.0	1.0,1.0,1.0	-0.007
1580	ENSG00000163939	PBRM1	chr3	-	52624896	52624941	52617261	52617538	52627272	52627370	1580	2,0,0	46,44,27	0,3,0	37,16,14	195	150	0.817495175646	1.0	0.032,0.0,0.0	0.0,0.126,0.0	-0.031
1581	ENSG00000163939	PBRM1	chr3	-	52641953	52642045	52634601	52634815	52643247	52643343	1581	75,47,50	0,0,3	44,44,9	0,0,2	242	150	1	1.0	1.0,1.0,0.912	1.0,1.0,0.736	0.059
1582	ENSG00000163939	PBRM1	chr3	-	52643247	52643343	52641953	52642045	52644703	52644789	1582	48,31,43	1,0,0	29,40,8	0,0,0	246	150	1	1.0	0.967,1.0,1.0	1.0,1.0,1.0	-0.011
1583	ENSG00000163939	PBRM1	chr3	-	52644703	52644789	52643247	52643343	52648343	52648442	1583	26,28,33	0,0,0	24,33,14	1,0,2	236	150	0.858001429046	1.0	1.0,1.0,1.0	0.938,1.0,0.816	0.082
1584	ENSG00000163939	PBRM1	chr3	-	52648343	52648442	52644703	52644789	52651741	52651810	1584	33,28,22	0,1,0	26,50,9	0,0,0	249	150	1	1.0	1.0,0.944,1.0	1.0,1.0,1.0	-0.019
1585	ENSG00000163939	PBRM1	chr3	-	52658198	52658315	52651741	52651810	52662132	52662276	1585	67,42,16	0,3,0	37,56,0	3,0,0	267	150	1	1.0	1.0,0.887,1.0	0.874,1.0,NA	0.025
1586	ENSG00000163939	PBRM1	chr3	-	52681703	52681820	52679581	52679726	52682091	52682233	1586	4,3,0	5,2,4	0,0,0	3,9,6	267	150	0.000383930758096	0.00998359399776	0.31,0.457,0.0	0.0,0.0,0.0	0.256
1589	ENSG00000163939	PBRM1	chr3	-	52682091	52682233	52679573	52679726	52685435	52685578	1589	5,6,4	2,0,0	5,11,6	0,0,0	292	150	1	1.0	0.562,1.0,1.0	1.0,1.0,1.0	-0.146
1590	ENSG00000163939	PBRM1	chr3	-	52682091	52682233	52679573	52679726	52685748	52685850	1590	5,2,4	0,8,1	3,9,6	0,0,0	292	150	0.000193083249133	0.00590153532258	1.0,0.114,0.673	1.0,1.0,1.0	-0.404
1591	ENSG00000163939	PBRM1	chr3	-	52684855	52684914	52682091	52682233	52685435	52685582	1591	0,0,0	0,4,0	0,10,0	2,2,0	209	150	1	1.0	NA,0.0,NA	0.0,0.782,NA	-0.391
1594	ENSG00000197429	IPP	chr1	-	45714245	45714466	45698710	45700190	45716894	45717017	1594	13,15,12	0,0,0	19,13,1	0,2,0	371	150	1	1.0	1.0,1.0,1.0	1.0,0.724,1.0	0.092
1596	ENSG00000138442	WDR12	chr2	-	202882710	202882783	202874781	202880937	202883608	202883741	1596	160,288,112	2,2,0	167,198,23	0,0,0	223	150	1	1.0	0.982,0.99,1.0	1.0,1.0,1.0	-0.009
1597	ENSG00000138442	WDR12	chr2	-	202894580	202894626	202892616	202892702	202896064	202896219	1597	170,374,171	0,1,0	183,182,16	0,0,0	196	150	1	1.0	1.0,0.997,1.0	1.0,1.0,1.0	-0.001
1598	ENSG00000138442	WDR12	chr2	-	202897299	202897415	202895997	202896219	202899530	202899637	1598	225,527,254	4,6,2	236,211,15	5,2,0	266	150	0.911331362417	1.0	0.969,0.98,0.986	0.964,0.983,1.0	-0.004
1599	ENSG00000138442	WDR12	chr2	-	202899530	202899637	202895997	202896219	202901024	202901119	1599	104,209,99	0,0,0	73,107,6	0,0,4	257	150	0.145268241427	0.779447513774	1.0,1.0,1.0	1.0,1.0,0.467	0.178
1605	ENSG00000074370	ATP2A3	chr17	-	3927980	3928038	3925290	3925441	3928662	3928780	1605	0,6,0	30,22,33	0,0,0	20,12,2	208	150	0.160018639506	0.830695984035	0.0,0.164,0.0	0.0,0.0,0.0	0.055
1606	ENSG00000074370	ATP2A3	chr17	-	3928226	3928327	3923869	3925441	3928662	3928780	1606	2,0,0	30,22,33	3,0,0	20,12,2	251	150	0.449663416134	1.0	0.038,0.0,0.0	0.082,0.0,0.0	-0.015
1607	ENSG00000074370	ATP2A3	chr17	-	3928226	3928327	3927980	3928038	3928662	3928780	1607	2,0,0	0,6,0	3,0,0	0,0,0	251	150	1	1.0	1.0,0.0,NA	1.0,NA,NA	-0.5
1608	ENSG00000074370	ATP2A3	chr17	-	3928239	3928327	3925290	3925441	3928662	3928780	1608	6,12,0	30,22,33	7,3,0	20,12,2	238	150	0.812237067103	1.0	0.112,0.256,0.0	0.181,0.136,0.0	0.017
1609	ENSG00000074370	ATP2A3	chr17	-	3928239	3928327	3927980	3928038	3928662	3928780	1609	2,0,0	0,6,0	3,0,0	0,0,0	238	150	1	1.0	1.0,0.0,NA	1.0,NA,NA	-0.5
1610	ENSG00000074370	ATP2A3	chr17	-	3945059	3945148	3944703	3944806	3947390	3947855	1610	25,12,6	1,0,0	18,15,0	2,0,0	239	150	1	1.0	0.94,1.0,1.0	0.85,1.0,NA	0.055
1611	ENSG00000106701	FSD1L	chr9	+	105461519	105461615	105447795	105448235	105464235	105464331	1611	14,6,10	55,60,45	6,2,0	83,51,16	246	150	0.00023696093862	0.00691019532808	0.134,0.057,0.119	0.042,0.023,0.0	0.082
1612	ENSG00000106701	FSD1L	chr9	+	105471903	105472005	105468192	105468324	105479353	105479376	1612	81,73,38	0,0,0	108,95,48	0,0,1	252	150	1	1.0	1.0,1.0,1.0	1.0,1.0,0.966	0.011
1613	ENSG00000106701	FSD1L	chr9	+	105471903	105472005	105468192	105468324	105484380	105484502	1613	43,55,35	3,0,1	87,58,32	11,3,2	252	150	0.0052598504516	0.0715699080061	0.895,1.0,0.954	0.825,0.92,0.905	0.066
1614	ENSG00000106701	FSD1L	chr9	+	105471903	105472005	105468192	105468324	105506398	105506475	1614	35,60,38	3,1,0	82,58,42	5,6,4	252	150	0.0078185456418	0.0960286551715	0.874,0.973,1.0	0.907,0.852,0.862	0.075
1615	ENSG00000106701	FSD1L	chr9	+	105479353	105479376	105468192	105468324	105484380	105484502	1615	8,3,4	3,0,1	10,10,3	11,3,2	173	150	0.039307032313	0.305465158915	0.698,1.0,0.776	0.441,0.743,0.565	0.242
1616	ENSG00000106701	FSD1L	chr9	+	105479353	105479376	105471903	105472005	105484380	105484502	1616	57,30,17	12,9,11	57,56,21	26,9,0	173	150	0.248101417438	1.0	0.805,0.743,0.573	0.655,0.844,1.0	-0.126
1617	ENSG00000106701	FSD1L	chr9	+	105484380	105484502	105468192	105468324	105506398	105506475	1617	60,42,25	3,1,0	76,54,30	5,6,4	272	150	0.00522894962068	0.0711857462901	0.917,0.959,1.0	0.893,0.832,0.805	0.115
1618	ENSG00000106701	FSD1L	chr9	+	105484380	105484502	105471903	105472005	105506398	105506475	1618	69,51,35	3,14,15	91,60,28	21,9,10	272	150	0.745300373954	1.0	0.927,0.668,0.563	0.705,0.786,0.607	0.02
1619	ENSG00000106701	FSD1L	chr9	+	105513598	105513631	105512806	105512936	105534492	105534593	1619	19,9,15	56,47,46	16,6,2	66,33,12	183	150	0.246411074977	1.0	0.218,0.136,0.211	0.166,0.13,0.12	0.05
1621	ENSG00000106701	FSD1L	chr9	+	105513598	105513631	105512806	105512936	105546357	105546802	1621	1,1,0	4,6,2	1,5,0	15,10,1	183	150	0.031448934287	0.261173953806	0.17,0.12,0.0	0.052,0.291,0.0	-0.018
1622	ENSG00000106701	FSD1L	chr9	+	105534492	105534593	105512806	105512936	105546357	105546802	1622	43,35,34	4,6,2	46,24,8	15,10,1	251	150	0.00641385653596	0.0830579635763	0.865,0.777,0.91	0.647,0.589,0.827	0.163
1623	ENSG00000106701	FSD1L	chr9	+	105534492	105534593	105513598	105513631	105546357	105546802	1623	18,7,12	0,0,0	17,5,2	0,4,0	251	150	0.11232777284	0.651681393666	1.0,1.0,1.0	1.0,0.428,1.0	0.191
1624	ENSG00000106701	FSD1L	chr9	+	105534495	105534593	105512806	105512936	105546357	105546602	1624	0,2,0	4,6,2	3,0,0	15,10,1	248	150	0.615961688577	1.0	0.0,0.168,0.0	0.108,0.0,0.0	0.02
1625	ENSG00000106701	FSD1L	chr9	+	105534495	105534593	105513598	105513631	105546357	105546602	1625	0,2,0	0,0,0	3,0,0	0,4,0	248	150	1	1.0	NA,1.0,NA	1.0,0.0,NA	0.5
1626	ENSG00000106701	FSD1L	chr9	+	105535066	105535318	105534492	105534593	105539262	105539351	1626	130,72,85	1,0,6	134,62,58	0,4,0	402	150	0.274366164725	1.0	0.98,1.0,0.841	1.0,0.853,1.0	-0.011
1627	ENSG00000106701	FSD1L	chr9	+	105535066	105535318	105534492	105534593	105546357	105546602	1627	63,38,54	0,2,0	94,45,44	7,0,0	402	150	0.0226870799935	0.208033183572	1.0,0.876,1.0	0.834,1.0,1.0	0.014
1628	ENSG00000106701	FSD1L	chr9	+	105539262	105539351	105534492	105534593	105546357	105546602	1628	56,27,26	0,2,0	22,32,23	7,0,0	239	150	0.0143259970016	0.148942364307	1.0,0.894,1.0	0.664,1.0,1.0	0.077
1629	ENSG00000106701	FSD1L	chr9	+	105539262	105539351	105535066	105535318	105546357	105546602	1629	121,62,48	0,1,0	66,49,38	9,4,1	239	150	249662	0.00020987796317	1.0,0.975,1.0	0.822,0.885,0.96	0.103
1630	ENSG00000160285	LSS	chr21	-	46191065	46191235	46188140	46188821	46191880	46191959	1630	35,20,29	0,1,0	22,16,28	0,4,6	320	150	3.77826e+06	0.0017030547699	1.0,0.904,1.0	1.0,0.652,0.686	0.189
1631	ENSG00000160285	LSS	chr21	-	46191075	46191235	46188445	46188821	46191880	46193487	1631	35,22,31	0,1,0	25,16,28	0,4,6	310	150	3.77305e+06	0.0017030547699	1.0,0.914,1.0	1.0,0.659,0.693	0.187
1632	ENSG00000160285	LSS	chr21	-	46216388	46216524	46215684	46215793	46219475	46219572	1632	75,34,52	0,0,0	52,59,64	0,0,6	286	150	0.0968291239354	0.585539153307	1.0,1.0,1.0	1.0,1.0,0.848	0.051
1633	ENSG00000149499	EML3	chr11	-	62605641	62605773	62605112	62605180	62605854	62605980	1633	147,49,40	0,0,0	2,16,42	2,0,0	282	150	0.587433761192	1.0	1.0,1.0,1.0	0.347,1.0,1.0	0.218
1634	ENSG00000149499	EML3	chr11	-	62605641	62605773	62605112	62605180	62606062	62606212	1634	78,29,21	0,0,2	0,2,19	0,0,0	282	150	1	1.0	1.0,1.0,0.848	NA,1.0,1.0	-0.051
1635	ENSG00000149499	EML3	chr11	-	62605854	62605980	62605112	62605180	62606062	62606212	1635	41,17,12	0,0,2	2,2,20	0,0,0	276	150	1	1.0	1.0,1.0,0.765	1.0,1.0,1.0	-0.078
1636	ENSG00000149499	EML3	chr11	-	62605854	62605980	62605595	62605773	62606062	62606212	1636	111,39,31	1,2,0	2,15,43	0,0,0	276	150	1	1.0	0.984,0.914,1.0	1.0,1.0,1.0	-0.034
1637	ENSG00000149499	EML3	chr11	-	62606062	62606214	62605854	62605980	62606957	62607082	1637	118,43,30	3,0,0	1,5,61	0,0,0	302	150	0.50503845501	1.0	0.951,1.0,1.0	1.0,1.0,1.0	-0.016
1638	ENSG00000149499	EML3	chr11	-	62607665	62607821	62606957	62607099	62608200	62608296	1638	101,30,29	0,0,0	2,11,27	0,0,3	306	150	0.934385123766	1.0	1.0,1.0,1.0	1.0,1.0,0.815	0.062
1639	ENSG00000104129	DNAJC17	chr15	-	40774355	40774436	40773726	40773837	40775030	40775108	1639	207,275,159	1,2,1	253,179,31	0,0,0	231	150	1	1.0	0.993,0.989,0.99	1.0,1.0,1.0	-0.009
1641	ENSG00000104129	DNAJC17	chr15	-	40779927	40779997	40779544	40779603	40807368	40807452	1641	136,166,100	0,0,0	142,115,12	1,0,0	220	150	1	1.0	1.0,1.0,1.0	0.99,1.0,1.0	0.003
1642	ENSG00000104129	DNAJC17	chr15	-	40780092	40780352	40779850	40779997	40807368	40807473	1642	3,5,1	86,90,74	1,10,0	96,70,10	410	150	0.270230856243	1.0	0.013,0.02,0.005	0.004,0.05,0.0	-0.005
1643	ENSG00000157978	LDLRAP1	chr1	+	25562643	25562716	25557152	25557267	25563660	25563791	1643	26,14,10	0,0,0	1,5,10	0,1,0	223	150	1	1.0	1.0,1.0,1.0	1.0,0.771,1.0	0.076
1644	ENSG00000157978	LDLRAP1	chr1	+	25563069	25563153	25562643	25562716	25563660	25563791	1644	49,33,12	2,0,3	8,6,10	0,0,0	234	150	0.129374145341	0.71926040632	0.94,1.0,0.719	1.0,1.0,1.0	-0.114
1645	ENSG00000169439	SDC2	chr8	+	96529192	96529271	96493812	96494043	96593479	96593591	1645	4,4,9	69,49,35	6,0,0	41,29,0	229	150	1	1.0	0.037,0.051,0.144	0.087,0.0,NA	0.034
1646	ENSG00000169439	SDC2	chr8	+	96529192	96529271	96493812	96494331	96537299	96537425	1646	67,38,48	4,0,3	5,7,0	0,1,0	229	150	1	1.0	0.916,1.0,0.913	1.0,0.821,NA	0.032
1647	ENSG00000169439	SDC2	chr8	+	96529192	96529271	96493812	96494331	96593479	96593591	1647	29,18,16	2118,1414,803	6,2,0	278,577,16	229	150	1	1.0	0.009,0.008,0.013	0.014,0.002,0.0	0.005
1648	ENSG00000169439	SDC2	chr8	+	96537299	96537425	96529192	96529271	96593479	96593591	1648	58,29,48	7,4,8	5,12,0	6,0,0	276	150	1	1.0	0.818,0.798,0.765	0.312,1.0,NA	0.138
1649	ENSG00000169439	SDC2	chr8	+	96593479	96593591	96493812	96494331	96602394	96602528	1649	4251,2702,1646	4,2,1	658,1262,39	0,0,0	262	150	1	1.0	0.998,0.999,0.999	1.0,1.0,1.0	-0.001
1650	ENSG00000169439	SDC2	chr8	+	96602394	96602528	96493812	96494331	96608334	96608470	1650	3005,1828,1250	1,0,0	576,928,29	0,0,0	284	150	1	1.0	0.999,1.0,1.0	1.0,1.0,1.0	-0.0
1651	ENSG00000123349	PFDN5	chr12	+	53295838	53295941	53295290	53295639	53296243	53296275	1651	7545,7495,5821	36,26,91	9758,5198,2841	118,64,94	253	150	31.2879	12649.3	0.992,0.994,0.974	0.98,0.98,0.947	0.018
1652	ENSG00000123349	PFDN5	chr12	+	53295838	53295941	53295290	53295639	53296429	53296467	1652	2683,2605,1989	46,38,34	3622,1904,965	54,30,28	253	150	0.603328342301	1.0	0.972,0.976,0.972	0.975,0.974,0.953	0.006
1653	ENSG00000123349	PFDN5	chr12	+	53295838	53295941	53295290	53295639	53296453	53296551	1653	2639,2585,1971	35,34,53	3623,1894,988	104,80,38	253	150	25616.5	3.66502e+06	0.978,0.978,0.957	0.954,0.933,0.939	0.029
1654	ENSG00000123349	PFDN5	chr12	+	53295838	53295941	53295290	53295639	53297849	53297924	1654	2667,2589,2021	564,736,422	3639,1925,997	1117,665,382	253	150	2.53904e+06	0.00127109088813	0.737,0.676,0.74	0.659,0.632,0.607	0.085
1655	ENSG00000123349	PFDN5	chr12	+	53295838	53295941	53295290	53295639	53298044	53298150	1655	2622,2571,1938	103,62,124	3556,1874,961	203,109,115	253	150	210016	0.000184640807424	0.938,0.961,0.903	0.912,0.911,0.832	0.049
1656	ENSG00000123349	PFDN5	chr12	+	53295838	53295941	53295290	53295639	53299268	53299446	1656	2622,2564,1936	0,0,4	3551,1873,961	0,8,0	253	150	1	1.0	1.0,1.0,0.997	1.0,0.993,1.0	0.001
1657	ENSG00000123349	PFDN5	chr12	+	53296243	53296275	53295290	53295639	53297849	53297924	1657	1011,841,760	564,736,422	1109,661,440	1117,665,382	182	150	0.00105714148571	0.021557284114	0.596,0.485,0.597	0.45,0.45,0.487	0.097
1658	ENSG00000123349	PFDN5	chr12	+	53296243	53296275	53295838	53295941	53297849	53297924	1658	5954,5773,4586	51,25,85	7273,3947,2236	88,54,37	182	150	0.0302458063805	0.254416469424	0.99,0.995,0.978	0.986,0.984,0.98	0.004
1659	ENSG00000123349	PFDN5	chr12	+	53296429	53296467	53295838	53295941	53297849	53297924	1659	24,31,16	51,25,85	13,17,2	88,54,37	188	150	0.00651887034849	0.0840440655013	0.273,0.497,0.131	0.105,0.201,0.041	0.185
1660	ENSG00000123349	PFDN5	chr12	+	53296429	53296551	53295524	53295639	53297849	53297924	1660	171,96,152	564,736,422	244,115,79	1117,665,382	272	150	0.0940697237723	0.574056589918	0.143,0.067,0.166	0.108,0.087,0.102	0.026
1661	ENSG00000123349	PFDN5	chr12	+	53296429	53296551	53295524	53295639	53298044	53298150	1661	28,31,36	103,62,124	42,23,12	203,109,115	272	150	0.00137709706336	0.0264448225561	0.13,0.216,0.138	0.102,0.104,0.054	0.075
1662	ENSG00000123349	PFDN5	chr12	+	53296429	53297924	53295838	53295941	53298044	53298150	1662	5163,4907,4025	0,7,2	5920,3463,1855	5,3,0	1645	150	1	1.0	1.0,0.985,0.995	0.991,0.991,1.0	-0.001
1663	ENSG00000123349	PFDN5	chr12	+	53296453	53296551	53295541	53295639	53297849	53297924	1663	140,92,143	564,736,422	269,146,72	1117,665,382	248	150	0.974173795608	1.0	0.131,0.07,0.17	0.127,0.117,0.102	0.008
1664	ENSG00000123349	PFDN5	chr12	+	53296453	53296551	53295541	53295639	53298044	53298150	1664	19,20,49	103,62,124	71,37,22	203,109,115	248	150	0.967095496925	1.0	0.1,0.163,0.193	0.175,0.17,0.104	0.002
1665	ENSG00000123349	PFDN5	chr12	+	53296453	53296551	53295838	53295941	53297849	53297924	1665	122,70,123	51,25,85	234,96,70	88,54,37	248	150	0.812268429733	1.0	0.591,0.629,0.467	0.617,0.518,0.534	0.006
1666	ENSG00000123349	PFDN5	chr12	+	53296453	53296551	53295838	53295941	53298044	53298150	1666	10,10,25	0,7,2	51,10,13	5,3,0	248	150	0.543480500337	1.0	1.0,0.464,0.883	0.861,0.668,1.0	-0.061
1667	ENSG00000123349	PFDN5	chr12	+	53297849	53297924	53295524	53295639	53298044	53298150	1667	5564,5513,4324	103,62,124	6782,3990,2122	203,109,115	225	150	64.4571	1.21218e+06	0.973,0.983,0.959	0.957,0.961,0.925	0.024
1668	ENSG00000123349	PFDN5	chr12	+	53297849	53297924	53295838	53295941	53298044	53298150	1668	5054,4818,3991	0,7,2	5759,3379,1779	5,3,0	225	150	1	1.0	1.0,0.998,0.999	0.999,0.999,1.0	-0.0
1669	ENSG00000123349	PFDN5	chr12	+	53297849	53297924	53296429	53296551	53298044	53298150	1669	5174,4879,4071	0,3,10	5939,3454,1830	2,1,0	225	150	1	1.0	1.0,0.999,0.996	0.999,1.0,1.0	-0.001
1670	ENSG00000123349	PFDN5	chr12	+	53298044	53298150	53295535	53295639	53299268	53299343	1670	6283,5661,4830	0,0,4	6403,4229,2445	0,8,0	256	150	1	1.0	1.0,1.0,0.999	1.0,0.997,1.0	0.001
1671	ENSG00000123349	PFDN5	chr12	+	53298044	53298150	53295838	53295941	53299268	53299343	1671	6180,5606,4708	0,0,0	6205,4123,2330	0,2,0	256	150	1	1.0	1.0,1.0,1.0	1.0,0.999,1.0	0.0
1675	ENSG00000147457	CHMP7	chr8	+	23247986	23248197	23246641	23246824	23249209	23249381	1675	3,4,10	8,6,1	1,3,0	9,4,4	361	150	0.00769708698165	0.0949520905832	0.135,0.217,0.806	0.044,0.238,0.0	0.292
1676	ENSG00000147457	CHMP7	chr8	+	23247986	23248197	23246641	23246824	23255246	23255365	1676	1,1,0	0,0,0	0,0,0	0,4,0	361	150	1	1.0	1.0,1.0,NA	NA,0.0,NA	1.0
1677	ENSG00000147457	CHMP7	chr8	+	23247986	23248197	23246658	23246994	23249209	23249381	1677	28,18,27	374,374,267	30,22,15	308,251,100	361	150	0.0853951202078	0.53494494483	0.03,0.02,0.04	0.039,0.035,0.059	-0.014
1678	ENSG00000147457	CHMP7	chr8	+	23247986	23248197	23246658	23246994	23255246	23255365	1678	26,15,17	1,2,0	29,19,15	0,1,0	361	150	0.80609990975	1.0	0.915,0.757,1.0	1.0,0.888,1.0	-0.072
1679	ENSG00000147457	CHMP7	chr8	+	23249209	23249381	23246090	23246994	23255246	23255432	1679	767,761,574	1,2,0	699,602,227	0,1,0	322	150	1	1.0	0.997,0.994,1.0	1.0,0.996,1.0	-0.002
1680	ENSG00000147457	CHMP7	chr8	+	23249209	23249381	23246641	23246824	23255246	23255432	1680	401,393,308	0,0,0	400,355,131	0,4,0	322	150	1	1.0	1.0,1.0,1.0	1.0,0.976,1.0	0.008
1683	ENSG00000147457	CHMP7	chr8	+	23258329	23258449	23258032	23258081	23258731	23258830	1683	1023,833,753	9,1,0	975,650,303	3,1,0	270	150	1	1.0	0.984,0.998,1.0	0.994,0.997,1.0	-0.003
1684	ENSG00000147457	CHMP7	chr8	+	23259065	23259126	23258731	23258830	23260143	23260286	1684	629,495,441	28,22,25	575,371,221	31,11,11	211	150	0.706893579895	1.0	0.941,0.941,0.926	0.93,0.96,0.935	-0.006
1688	ENSG00000178719	GRINA	chr8	+	143991877	143991949	143991746	143991804	143992244	143992373	1688	12,18,26	0,0,0	12,6,8	0,2,0	222	150	1	1.0	1.0,1.0,1.0	1.0,0.67,1.0	0.11
1689	ENSG00000178719	GRINA	chr8	+	143991877	143992078	143991691	143991804	143992244	143992373	1689	172,121,182	0,0,0	140,35,62	0,2,0	351	150	1	1.0	1.0,1.0,1.0	1.0,0.882,1.0	0.039
1701	ENSG00000089041	P2RX7	chr12	+	121154784	121154953	121132875	121133095	121156078	121156147	1701	256,236,308	2,1,9	396,193,116	24,18,8	319	150	4640.5	927508	0.984,0.991,0.941	0.886,0.834,0.872	0.108
1702	ENSG00000089041	P2RX7	chr12	+	121155235	121155374	121154784	121154953	121156078	121156147	1702	3,15,0	114,138,203	0,0,0	218,120,77	289	150	0.0776099063929	0.500090600723	0.013,0.053,0.0	0.0,0.0,0.0	0.022
1703	ENSG00000089041	P2RX7	chr12	+	121156078	121156147	121132818	121133095	121160901	121160974	1703	82,70,73	0,0,1	124,77,62	0,0,0	219	150	1	1.0	1.0,1.0,0.98	1.0,1.0,1.0	-0.007
1704	ENSG00000089041	P2RX7	chr12	+	121160901	121160974	121156078	121156147	121162423	121162520	1704	197,212,281	2,8,11	313,188,120	10,24,10	223	150	0.00129655802458	0.0252226754638	0.985,0.947,0.945	0.955,0.84,0.89	0.064
1707	ENSG00000089041	P2RX7	chr12	+	121166057	121166187	121165356	121165437	121175387	121175478	1707	139,124,124	1,0,0	193,103,41	5,8,0	280	150	0.000170547077685	0.00536323827209	0.987,1.0,1.0	0.954,0.873,1.0	0.053
1708	ENSG00000089041	P2RX7	chr12	+	121167487	121167624	121166057	121166187	121175387	121175478	1708	303,254,253	11,15,6	418,269,158	19,1,0	287	150	0.0566354569143	0.39899772854	0.935,0.898,0.957	0.92,0.993,1.0	-0.041
1709	ENSG00000089041	P2RX7	chr12	+	121175387	121175478	121167487	121167624	121180353	121180455	1709	89,59,59	0,4,0	114,64,46	0,0,0	241	150	0.662641401936	1.0	1.0,0.902,1.0	1.0,1.0,1.0	-0.033
1710	ENSG00000089041	P2RX7	chr12	+	121177146	121177446	121175387	121175478	121180353	121180455	1710	288,269,262	0,0,0	496,250,111	0,3,0	450	150	1	1.0	1.0,1.0,1.0	1.0,0.965,1.0	0.012
1711	ENSG00000089041	P2RX7	chr12	+	121180353	121180455	121177146	121177446	121184304	121184677	1711	341,322,294	0,0,0	537,280,114	0,0,3	252	150	1	1.0	1.0,1.0,1.0	1.0,1.0,0.958	0.014
1712	ENSG00000092439	TRPM7	chr15	-	50574636	50574719	50574273	50574479	50574851	50575008	1712	193,205,111	0,0,4	226,131,62	0,0,0	233	150	1	1.0	1.0,1.0,0.947	1.0,1.0,1.0	-0.018
1713	ENSG00000092439	TRPM7	chr15	-	50575723	50575789	50574851	50575135	50575868	50575919	1713	139,244,64	0,0,0	216,123,81	3,0,0	216	150	1	1.0	1.0,1.0,1.0	0.98,1.0,1.0	0.007
1714	ENSG00000092439	TRPM7	chr15	-	50575723	50575919	50574851	50575135	50578638	50578664	1714	76,140,59	0,4,0	147,62,37	0,0,0	346	150	0.408553471045	1.0	1.0,0.938,1.0	1.0,1.0,1.0	-0.021
1715	ENSG00000092439	TRPM7	chr15	-	50575868	50575919	50574851	50575135	50578638	50578664	1715	12,52,16	0,4,0	66,10,5	0,0,0	201	150	0.644063865811	1.0	1.0,0.907,1.0	1.0,1.0,1.0	-0.031
1716	ENSG00000092439	TRPM7	chr15	-	50578558	50578664	50575868	50575919	50580873	50580908	1716	12,11,22	2,0,0	25,8,3	0,0,0	256	150	1	1.0	0.779,1.0,1.0	1.0,1.0,1.0	-0.074
1717	ENSG00000092439	TRPM7	chr15	-	50578638	50578664	50575723	50575919	50580873	50580908	1717	82,153,66	2,0,0	156,56,48	0,0,0	176	150	1	1.0	0.972,1.0,1.0	1.0,1.0,1.0	-0.009
1718	ENSG00000092439	TRPM7	chr15	-	50580873	50580908	50575723	50575919	50583088	50583156	1718	39,50,20	0,0,0	37,10,9	0,0,1	185	150	1	1.0	1.0,1.0,1.0	1.0,1.0,0.879	0.04
1719	ENSG00000092439	TRPM7	chr15	-	50586391	50586488	50583023	50583156	50589591	50589656	1719	59,58,69	4,0,0	74,45,18	5,0,0	247	150	0.533070884162	1.0	0.9,1.0,1.0	0.9,1.0,1.0	0.0
1720	ENSG00000092439	TRPM7	chr15	-	50586391	50586488	50583088	50583159	50589591	50589656	1720	90,120,85	2,0,0	100,63,12	0,0,0	247	150	1	1.0	0.965,1.0,1.0	1.0,1.0,1.0	-0.012
1721	ENSG00000092439	TRPM7	chr15	-	50591910	50592626	50589591	50589656	50593616	50593749	1721	169,206,91	0,0,0	190,133,83	0,4,0	866	150	0.687837174667	1.0	1.0,1.0,1.0	1.0,0.852,1.0	0.049
1722	ENSG00000092439	TRPM7	chr15	-	50596254	50596381	50594428	50594613	50599121	50599296	1722	217,301,151	0,0,2	291,159,78	0,0,3	277	150	1	1.0	1.0,1.0,0.976	1.0,1.0,0.934	0.014
1723	ENSG00000092439	TRPM7	chr15	-	50607199	50607328	50603946	50605144	50609580	50609724	1723	160,177,98	1,1,4	186,111,84	0,0,0	279	150	0.677446723863	1.0	0.989,0.99,0.929	1.0,1.0,1.0	-0.031
1724	ENSG00000092439	TRPM7	chr15	-	50613706	50613841	50612548	50612829	50619744	50619798	1724	110,169,33	0,0,0	89,63,36	1,0,1	285	150	1	1.0	1.0,1.0,1.0	0.979,1.0,0.95	0.024
1725	ENSG00000092439	TRPM7	chr15	-	50614122	50614263	50613706	50613841	50619744	50619798	1725	307,445,160	2,0,0	341,263,136	0,0,0	291	150	1	1.0	0.988,1.0,1.0	1.0,1.0,1.0	-0.004
1726	ENSG00000092439	TRPM7	chr15	-	50619744	50619798	50614122	50614263	50624165	50624216	1726	241,329,118	0,0,3	255,202,108	0,0,0	204	150	1	1.0	1.0,1.0,0.967	1.0,1.0,1.0	-0.011
1727	ENSG00000092439	TRPM7	chr15	-	50624165	50624300	50619744	50619798	50631416	50631489	1727	166,248,100	0,0,0	177,158,77	0,2,0	285	150	1	1.0	1.0,1.0,1.0	1.0,0.977,1.0	0.008
1728	ENSG00000092439	TRPM7	chr15	-	50628148	50628249	50624165	50624300	50631416	50631489	1728	312,371,162	1,8,6	355,252,109	8,8,11	251	150	0.0143797549782	0.149326718071	0.995,0.965,0.942	0.964,0.95,0.856	0.044
1729	ENSG00000092439	TRPM7	chr15	-	50634381	50634556	50632868	50632992	50637421	50637593	1729	296,367,115	2,1,0	275,217,117	0,1,6	325	150	0.52355919963	1.0	0.986,0.994,1.0	1.0,0.99,0.9	0.03
1730	ENSG00000092439	TRPM7	chr15	-	50639423	50639548	50637421	50637593	50643339	50643553	1730	278,405,139	0,0,0	288,234,97	0,2,3	275	150	0.909406193827	1.0	1.0,1.0,1.0	1.0,0.985,0.946	0.023
1731	ENSG00000092439	TRPM7	chr15	-	50643339	50643553	50639423	50639548	50648686	50648885	1731	285,414,161	0,0,5	380,270,120	6,0,0	364	150	0.710740411803	1.0	1.0,1.0,0.93	0.963,1.0,1.0	-0.011
1737	ENSG00000170043	TRAPPC1	chr17	-	7931010	7931149	7930344	7930734	7931505	7931576	1737	787,911,633	0,0,0	1025,646,318	0,4,0	289	150	1	1.0	1.0,1.0,1.0	1.0,0.988,1.0	0.004
1738	ENSG00000170043	TRAPPC1	chr17	-	7931010	7931149	7930344	7930734	7931730	7931829	1738	320,375,224	0,0,1	424,265,135	0,0,0	289	150	1	1.0	1.0,1.0,0.991	1.0,1.0,1.0	-0.003
1739	ENSG00000170043	TRAPPC1	chr17	-	7931505	7931576	7930344	7930734	7931730	7931829	1739	168,175,108	0,0,1	188,120,42	0,0,0	221	150	1	1.0	1.0,1.0,0.987	1.0,1.0,1.0	-0.004
1740	ENSG00000170043	TRAPPC1	chr17	-	7931505	7931576	7931010	7931149	7931730	7931829	1740	633,733,515	1,24,3	810,513,235	22,18,10	221	150	0.00113775029997	0.0227320039342	0.998,0.954,0.991	0.962,0.951,0.941	0.03
1741	ENSG00000170043	TRAPPC1	chr17	-	7931730	7931829	7930344	7930734	7931939	7931962	1741	1,0,1	0,0,0	0,2,0	0,0,2	249	150	1	1.0	1.0,NA,1.0	NA,1.0,0.0	0.5
1758	ENSG00000064490	RFXANK	chr19	+	19197185	19197251	19196962	19197046	19197520	19197621	1758	81,77,101	17,7,17	122,69,57	13,6,6	216	150	0.0984344416407	0.591982428003	0.768,0.884,0.805	0.867,0.889,0.868	-0.056
1759	ENSG00000064490	RFXANK	chr19	+	19197520	19197621	19196962	19197046	19198106	19198232	1759	88,72,64	0,0,0	78,67,24	5,0,0	251	150	0.379487802912	1.0	1.0,1.0,1.0	0.903,1.0,1.0	0.032
1760	ENSG00000064490	RFXANK	chr19	+	19198656	19198723	19198106	19198232	19199153	19199234	1760	124,127,102	1,0,0	144,135,43	0,0,0	217	150	1	1.0	0.988,1.0,1.0	1.0,1.0,1.0	-0.004
1762	ENSG00000064490	RFXANK	chr19	+	19200818	19200893	19199153	19199234	19201648	19201866	1762	0,4,0	86,96,59	13,4,0	80,92,18	225	150	0.000297263880278	0.00823237375969	0.0,0.027,0.0	0.098,0.028,0.0	-0.033
1765	ENSG00000148516	ZEB1	chr10	+	31318912	31319133	31318494	31318580	31373017	31373173	1765	13,13,7	0,0,4	13,0,0	0,0,0	371	150	1	1.0	1.0,1.0,0.414	1.0,NA,NA	-0.195
1766	ENSG00000148516	ZEB1	chr10	+	31355143	31355192	31318912	31319133	31373017	31373173	1766	3,3,0	13,11,7	2,0,0	10,0,0	199	150	1	1.0	0.148,0.171,0.0	0.131,NA,NA	-0.025
1768	ENSG00000148516	ZEB1	chr10	+	31355146	31355192	31318912	31319133	31461036	31461237	1768	5,0,1	11,2,9	1,0,0	7,2,0	196	150	1	1.0	0.258,0.0,0.078	0.099,0.0,NA	0.063
1771	ENSG00000148516	ZEB1	chr10	+	31374802	31374964	31373017	31373173	31387123	31387266	1771	5,8,4	20,6,10	3,5,0	23,20,0	312	150	1	1.0	0.107,0.391,0.161	0.059,0.107,NA	0.137
1773	ENSG00000148516	ZEB1	chr10	+	31387123	31387266	31321473	31321532	31461036	31461237	1773	7,10,1	0,0,1	7,11,0	0,0,0	293	150	1	1.0	1.0,1.0,0.339	1.0,1.0,NA	-0.22
1774	ENSG00000148516	ZEB1	chr10	+	31387719	31387798	31387123	31387266	31461036	31461237	1774	14,34,24	7,10,1	15,8,0	7,11,0	229	150	1	1.0	0.567,0.69,0.94	0.584,0.323,NA	0.279
1777	ENSG00000148516	ZEB1	chr10	+	31461036	31461237	31318817	31319133	31495778	31495838	1777	28,2,15	0,0,0	18,2,0	2,0,0	351	150	1	1.0	1.0,1.0,1.0	0.794,1.0,NA	0.103
1783	ENSG00000148516	ZEB1	chr10	+	31510672	31510875	31502347	31502509	31514602	31514651	1783	31,56,44	0,0,0	22,40,8	0,0,8	353	150	0.010293955695	0.117156587677	1.0,1.0,1.0	1.0,1.0,0.298	0.234
1786	ENSG00000251022	THAP9-AS1	chr4	-	82895691	82895774	82893008	82894847	82897988	82898062	1786	26,99,66	14,14,13	114,63,56	10,16,2	233	150	0.0564611519991	0.398348206978	0.545,0.82,0.766	0.88,0.717,0.947	-0.138
1787	ENSG00000251022	THAP9-AS1	chr4	-	82895691	82895774	82893008	82894847	82900076	82900223	1787	8,61,34	12,22,61	67,40,38	25,30,20	233	150	0.122549726313	0.69147691842	0.3,0.641,0.264	0.633,0.462,0.55	-0.147
1788	ENSG00000251022	THAP9-AS1	chr4	-	82897988	82898062	82893008	82894847	82899712	82899737	1788	7,8,16	0,0,3	19,16,1	0,0,0	224	150	0.672622007632	1.0	1.0,1.0,0.781	1.0,1.0,1.0	-0.073
1789	ENSG00000251022	THAP9-AS1	chr4	-	82897988	82898062	82893008	82894847	82900076	82900223	1789	49,62,48	12,22,61	57,47,22	25,30,20	224	150	0.600485567136	1.0	0.732,0.654,0.345	0.604,0.512,0.424	0.064
1791	ENSG00000251022	THAP9-AS1	chr4	-	82897988	82898062	82895690	82895774	82900076	82900223	1791	51,95,73	0,15,10	115,63,47	23,4,10	224	150	0.214927306403	1.0	1.0,0.809,0.83	0.77,0.913,0.759	0.066
1792	ENSG00000251022	THAP9-AS1	chr4	-	82899712	82899737	82893544	82895774	82900076	82900223	1792	2,0,2	0,15,10	0,2,5	23,4,10	175	150	0.802855189956	1.0	1.0,0.0,0.146	0.0,0.3,0.3	0.182
1793	ENSG00000251022	THAP9-AS1	chr4	-	82899712	82899737	82894794	82894847	82900076	82900223	1793	2,0,5	12,22,61	0,2,5	25,30,20	175	150	0.846215144578	1.0	0.125,0.0,0.066	0.0,0.054,0.176	-0.013
1794	ENSG00000251022	THAP9-AS1	chr4	-	82899712	82899737	82897792	82898062	82900076	82900223	1794	6,5,17	62,89,75	17,8,7	84,50,36	175	150	0.16205918675	0.837946958638	0.077,0.046,0.163	0.148,0.121,0.143	-0.042
1795	ENSG00000229124	VIM-AS1	chr10	-	17216166	17216274	17214238	17215364	17229344	17229985	1795	262,212,170	1,1,2	144,77,153	0,0,2	258	150	1	1.0	0.993,0.992,0.98	1.0,1.0,0.978	-0.004
1796	ENSG00000229124	VIM-AS1	chr10	-	17217601	17217675	17216166	17216274	17229344	17229985	1796	0,2,4	39,19,10	0,2,0	3,1,53	224	150	0.425053172469	1.0	0.0,0.066,0.211	0.0,0.573,0.0	-0.099
1803	ENSG00000100416	TRMU	chr22	+	46343261	46343368	46337778	46337944	46346421	46346544	1803	159,203,121	44,42,34	204,158,23	29,47,9	257	150	0.751638245677	1.0	0.678,0.738,0.675	0.804,0.662,0.599	0.009
1804	ENSG00000100416	TRMU	chr22	+	46346421	46346544	46337778	46337944	46352120	46352174	1804	38,32,22	0,0,0	29,28,7	0,0,1	273	150	1	1.0	1.0,1.0,1.0	1.0,1.0,0.794	0.069
1805	ENSG00000100416	TRMU	chr22	+	46347372	46347495	46346421	46346544	46350345	46350463	1805	0,0,1	48,72,46	0,0,0	69,55,6	273	150	1	1.0	0.0,0.0,0.012	0.0,0.0,0.0	0.004
1806	ENSG00000100416	TRMU	chr22	+	46347372	46347495	46346421	46346544	46350349	46350463	1806	0,0,4	9,20,33	0,0,0	15,8,2	273	150	0.419629521842	1.0	0.0,0.0,0.062	0.0,0.0,0.0	0.021
1807	ENSG00000100416	TRMU	chr22	+	46350290	46350463	46346421	46346544	46352120	46352174	1807	224,269,166	0,0,0	274,220,37	4,0,0	323	150	1	1.0	1.0,1.0,1.0	0.97,1.0,1.0	0.01
1808	ENSG00000100416	TRMU	chr22	+	46350345	46350463	46346421	46346544	46352120	46352174	1808	185,234,161	0,0,0	220,167,28	4,0,0	268	150	1	1.0	1.0,1.0,1.0	0.969,1.0,1.0	0.01
1809	ENSG00000100416	TRMU	chr22	+	46350349	46350463	46346421	46346544	46352120	46352174	1809	147,182,146	0,0,0	169,115,24	4,0,0	264	150	0.551079373753	1.0	1.0,1.0,1.0	0.96,1.0,1.0	0.013
1810	ENSG00000100416	TRMU	chr22	+	46353766	46353867	46352263	46352330	46355443	46355588	1810	198,266,169	0,11,2	275,197,44	3,5,0	251	150	0.471590631587	1.0	1.0,0.935,0.981	0.982,0.959,1.0	-0.008
1811	ENSG00000100416	TRMU	chr22	+	46355989	46356072	46353516	46355588	46356841	46356979	1811	273,422,198	7,18,6	240,206,52	4,2,0	233	150	0.00138806446614	0.0266013060069	0.962,0.938,0.955	0.975,0.985,1.0	-0.035
1813	ENSG00000143514	TP53BP2	chr1	-	223803270	223803452	223802730	223802895	223804173	223804348	1813	72,64,62	0,0,3	32,45,31	4,0,0	332	150	0.695764443599	1.0	1.0,1.0,0.903	0.783,1.0,1.0	0.04
1814	ENSG00000143514	TP53BP2	chr1	-	223818205	223818337	223814239	223814353	223821219	223821367	1814	1,0,21	15,22,46	0,2,0	6,7,40	282	150	0.000181059491971	0.00561768653984	0.034,0.0,0.195	0.0,0.132,0.0	0.032
1815	ENSG00000143514	TP53BP2	chr1	-	223821219	223821367	223814175	223814353	223825884	223826069	1815	17,22,46	0,0,0	7,7,40	0,1,0	298	150	1	1.0	1.0,1.0,1.0	1.0,0.779,1.0	0.074
1875	ENSG00000162636	FAM102B	chr1	+	108612177	108612294	108606222	108606252	108616381	108616428	1875	7,10,8	0,0,0	5,0,1	1,0,0	267	150	1	1.0	1.0,1.0,1.0	0.737,NA,1.0	0.131
1876	ENSG00000162636	FAM102B	chr1	+	108616381	108616428	108612177	108612294	108624644	108624748	1876	9,10,8	1,0,0	5,0,1	0,0,0	197	150	1	1.0	0.873,1.0,1.0	1.0,NA,1.0	-0.042
1901	ENSG00000125652	ALKBH7	chr19	+	6374464	6374589	6374202	6374376	6374810	6375027	1901	401,505,324	0,0,2	297,361,159	4,0,0	275	150	1	1.0	1.0,1.0,0.989	0.976,1.0,1.0	0.004
1903	ENSG00000159579	RSPRY1	chr16	+	57207592	57207685	57204596	57205008	57208057	57208110	1903	32,39,26	213,320,226	53,19,17	312,283,58	243	150	0.678401381413	1.0	0.085,0.07,0.066	0.095,0.04,0.153	-0.022
1904	ENSG00000159579	RSPRY1	chr16	+	57216106	57216173	57213887	57213946	57216903	57217035	1904	392,486,362	4,9,6	455,290,137	4,2,3	217	150	0.196345822738	0.962626658359	0.985,0.974,0.977	0.987,0.99,0.969	-0.003
1905	ENSG00000159579	RSPRY1	chr16	+	57220731	57220847	57216903	57217035	57227341	57227453	1905	234,281,160	3,2,0	293,193,66	0,1,0	266	150	1	1.0	0.978,0.988,1.0	1.0,0.991,1.0	-0.008
1906	ENSG00000159579	RSPRY1	chr16	+	57221271	57221415	57219671	57220847	57227341	57227453	1906	602,636,446	2,0,0	666,477,191	0,0,0	294	150	1	1.0	0.994,1.0,1.0	1.0,1.0,1.0	-0.002
1907	ENSG00000260916	CCPG1	chr15	-	55359538	55360944	55355238	55356409	55365187	55365309	1907	347,601,208	0,11,1	575,510,124	15,4,0	1556	150	0.31011138179	1.0	1.0,0.84,0.952	0.787,0.925,1.0	0.027
1908	ENSG00000260916	CCPG1	chr15	-	55365187	55365309	55355249	55360944	55371792	55372044	1908	738,1116,515	3,1,1	1096,1012,259	6,1,0	272	150	1	1.0	0.993,0.998,0.996	0.99,0.998,1.0	-0.0
1909	ENSG00000260916	CCPG1	chr15	-	55374154	55374250	55371872	55372044	55376948	55377150	1909	10,9,8	589,746,335	16,6,12	783,715,136	246	150	0.502991540787	1.0	0.01,0.007,0.014	0.012,0.005,0.051	-0.012
1910	ENSG00000260916	CCPG1	chr15	-	55389364	55389433	55385599	55385714	55407846	55408052	1910	287,293,150	0,0,3	303,293,32	0,0,0	219	150	1	1.0	1.0,1.0,0.972	1.0,1.0,1.0	-0.009
1911	ENSG00000260916	CCPG1	chr15	-	55399784	55399926	55389364	55389433	55407846	55408052	1911	2,5,2	80,60,25	3,0,0	55,64,0	292	150	1	1.0	0.013,0.041,0.039	0.027,0.0,NA	0.018
1912	ENSG00000260916	CCPG1	chr15	-	55399784	55399926	55389364	55389433	55408220	55408371	1912	5,7,2	72,158,64	3,0,0	186,165,19	292	150	0.0723611209973	0.475790353377	0.034,0.022,0.016	0.008,0.0,0.0	0.021
1913	ENSG00000079999	KEAP1	chr19	-	10489191	10489368	10486124	10486818	10489647	10489853	1913	2658,2630,1526	29,28,28	1998,1216,948	36,10,22	327	150	0.196119178335	0.962134222378	0.977,0.977,0.962	0.962,0.982,0.952	0.007
1914	ENSG00000079999	KEAP1	chr19	-	10489191	10489368	10486124	10486818	10491576	10491880	1914	1462,1365,823	15,17,4	1090,628,483	4,0,0	327	150	0.00264166708599	0.0429933533733	0.978,0.974,0.99	0.992,1.0,1.0	-0.017
1915	ENSG00000079999	KEAP1	chr19	-	10489647	10489853	10486124	10486818	10491576	10491720	1915	1245,1128,688	15,17,4	935,526,382	4,0,0	356	150	0.00027917484954	0.00787444239987	0.972,0.965,0.986	0.99,1.0,1.0	-0.022
1916	ENSG00000079999	KEAP1	chr19	-	10489647	10489853	10489191	10489368	10491576	10491720	1916	2459,2395,1390	47,30,27	1826,1109,838	19,5,13	356	150	0.00536660876168	0.0726481128017	0.957,0.971,0.956	0.976,0.989,0.964	-0.015
1917	ENSG00000079999	KEAP1	chr19	-	10492572	10492717	10491946	10492262	10499394	10499509	1917	9,0,11	1154,980,545	4,2,4	720,458,304	295	150	1	1.0	0.004,0.0,0.01	0.003,0.002,0.007	0.001
1918	ENSG00000090316	MAEA	chr4	+	1297955	1298115	1289890	1289982	1311978	1312161	1918	58,76,73	162,246,95	91,40,33	185,156,64	310	150	0.687704687047	1.0	0.148,0.13,0.271	0.192,0.11,0.2	0.016
1919	ENSG00000090316	MAEA	chr4	+	1315396	1315600	1311978	1312161	1322380	1322414	1919	802,1005,558	2,2,0	717,531,209	3,0,0	354	150	1	1.0	0.994,0.995,1.0	0.99,1.0,1.0	-0.0
1921	ENSG00000090316	MAEA	chr4	+	1322380	1322503	1315396	1315600	1327626	1327703	1921	788,985,541	6,5,0	735,531,200	2,0,0	273	150	1	1.0	0.986,0.991,1.0	0.995,1.0,1.0	-0.006
1922	ENSG00000090316	MAEA	chr4	+	1322380	1322503	1315396	1315600	1332756	1332865	1922	411,501,277	6,2,0	390,256,99	2,0,0	273	150	1	1.0	0.974,0.993,1.0	0.991,1.0,1.0	-0.008
1923	ENSG00000090316	MAEA	chr4	+	1323494	1323608	1322380	1322503	1327626	1327703	1923	0,0,0	393,501,274	0,1,0	354,279,102	264	150	1	1.0	0.0,0.0,0.0	0.0,0.002,0.0	-0.001
1924	ENSG00000090316	MAEA	chr4	+	1327626	1327703	1315396	1315600	1332756	1332854	1924	196,315,115	6,2,0	186,129,35	2,0,0	227	150	0.794030780602	1.0	0.956,0.99,1.0	0.984,1.0,1.0	-0.013
1925	ENSG00000090316	MAEA	chr4	+	1327626	1327703	1322380	1322503	1332756	1332854	1925	563,784,369	11,9,7	534,391,128	7,4,1	227	150	0.209703616423	1.0	0.971,0.983,0.972	0.981,0.985,0.988	-0.009
1926	ENSG00000090316	MAEA	chr4	+	1332756	1332865	1322380	1322503	1336860	1336994	1926	289,363,174	0,0,5	356,187,53	0,0,0	259	150	1	1.0	1.0,1.0,0.953	1.0,1.0,1.0	-0.016
1927	ENSG00000090316	MAEA	chr4	+	1336860	1338617	1332560	1332865	1339073	1340147	1927	727,1030,488	0,0,0	794,528,214	0,1,0	1907	150	1	1.0	1.0,1.0,1.0	1.0,0.976,1.0	0.008
1935	ENSG00000164615	CAMLG	chr5	+	134741062	134741523	134738547	134738792	134743986	134744052	1935	203,275,145	13,28,13	248,131,80	27,14,5	611	150	0.587630812183	1.0	0.793,0.707,0.732	0.693,0.697,0.797	0.015
1936	ENSG00000164615	CAMLG	chr5	+	134741062	134741523	134738547	134738792	134750758	134752157	1936	102,124,62	18,15,3	93,52,32	7,14,8	611	150	0.339841133608	1.0	0.582,0.67,0.835	0.765,0.477,0.495	0.117
1937	ENSG00000164615	CAMLG	chr5	+	134743986	134744052	134738582	134738792	134750758	134751377	1937	65,93,63	18,15,3	125,64,28	7,14,8	216	150	0.820127764566	1.0	0.715,0.812,0.936	0.925,0.76,0.709	0.023
1938	ENSG00000164615	CAMLG	chr5	+	134743986	134744052	134741062	134741523	134750758	134751377	1938	157,222,136	4,6,4	258,132,72	5,2,1	216	150	0.210305769773	1.0	0.965,0.963,0.959	0.973,0.979,0.98	-0.015
1939	ENSG00000196083	IL1RAP	chr3	+	190550341	190550505	190514058	190514219	190556129	190556216	1939	38,20,47	104,59,71	22,1,0	71,30,1	314	150	0.00419500713912	0.0604239543823	0.149,0.139,0.24	0.129,0.016,0.0	0.128
1940	ENSG00000196083	IL1RAP	chr3	+	190550341	190550505	190514058	190514219	190564288	190564353	1940	2,8,16	34,50,33	7,0,0	30,28,5	314	150	0.0387023481769	0.301781050966	0.027,0.071,0.188	0.1,0.0,0.0	0.062
1942	ENSG00000196083	IL1RAP	chr3	+	190556129	190556216	190514084	190514219	190564288	190564353	1942	205,117,159	34,50,33	148,50,15	30,28,5	237	150	0.382636156193	1.0	0.792,0.597,0.753	0.757,0.531,0.655	0.066
1943	ENSG00000196083	IL1RAP	chr3	+	190556129	190556216	190514084	190514219	190604127	190604413	1943	54,40,43	2,1,0	29,12,1	0,0,0	237	150	0.426647346042	1.0	0.945,0.962,1.0	1.0,1.0,1.0	-0.031
1944	ENSG00000196083	IL1RAP	chr3	+	190556129	190556216	190550341	190550505	190564288	190564353	1944	135,71,120	0,0,1	96,21,14	1,0,0	237	150	1	1.0	1.0,1.0,0.987	0.984,1.0,1.0	0.001
1945	ENSG00000196083	IL1RAP	chr3	+	190564288	190564353	190514050	190514219	190604127	190604402	1945	166,161,191	2,1,0	158,80,34	0,0,0	215	150	1	1.0	0.983,0.991,1.0	1.0,1.0,1.0	-0.009
1947	ENSG00000196083	IL1RAP	chr3	+	190564288	190564353	190556129	190556216	190604127	190604402	1947	277,181,274	0,0,0	248,82,43	2,0,0	215	150	1	1.0	1.0,1.0,1.0	0.989,1.0,1.0	0.004
1949	ENSG00000196083	IL1RAP	chr3	+	190604127	190604413	190563940	190564353	190608994	190609079	1949	481,405,564	1,0,0	584,188,106	0,0,0	436	150	1	1.0	0.994,1.0,1.0	1.0,1.0,1.0	-0.002
1950	ENSG00000196083	IL1RAP	chr3	+	190608994	190609181	190604127	190604413	190620274	190620440	1950	391,366,495	0,0,0	555,216,95	0,1,0	337	150	1	1.0	1.0,1.0,1.0	1.0,0.99,1.0	0.003
1952	ENSG00000023902	PLEKHO1	chr1	+	150157371	150157486	150156928	150157015	150158818	150159324	1952	54,59,45	2,0,0	50,25,18	0,0,0	265	150	1	1.0	0.939,1.0,1.0	1.0,1.0,1.0	-0.02
1953	ENSG00000023902	PLEKHO1	chr1	+	150157384	150157486	150156910	150157015	150158818	150159043	1953	137,108,102	2,0,0	124,58,40	0,0,0	252	150	1	1.0	0.976,1.0,1.0	1.0,1.0,1.0	-0.008
1956	ENSG00000177150	FAM210A	chr18	-	13670870	13670968	13666230	13666713	13671861	13671939	1956	29,37,8	107,132,69	13,8,36	19,46,16	248	150	0.0183657943341	0.178702638606	0.141,0.145,0.066	0.293,0.095,0.576	-0.204
1957	ENSG00000177150	FAM210A	chr18	-	13671861	13671973	13663346	13666713	13681604	13682105	1957	202,242,119	6,8,6	24,84,36	1,2,3	262	150	0.789913394196	1.0	0.951,0.945,0.919	0.932,0.96,0.873	0.017
1960	ENSG00000177150	FAM210A	chr18	-	13681604	13682105	13671861	13671973	13726328	13726505	1960	206,258,132	0,0,2	47,73,32	0,0,0	651	150	1	1.0	1.0,1.0,0.938	1.0,1.0,1.0	-0.021
1961	ENSG00000177150	FAM210A	chr18	-	13687742	13687882	13681604	13682105	13726328	13726663	1961	5,7,7	67,105,59	0,9,0	36,25,11	290	150	0.890697270378	1.0	0.037,0.033,0.058	0.0,0.157,0.0	-0.01
1962	ENSG00000177150	FAM210A	chr18	-	13697546	13697674	13681604	13682105	13726328	13726560	1962	0,0,0	67,105,59	0,0,1	36,25,11	278	150	1	1.0	0.0,0.0,0.0	0.0,0.0,0.047	-0.016
1963	ENSG00000156990	RPUSD3	chr3	-	9838984	9839171	9837848	9838207	9840183	9840307	1963	116,110,74	1,10,1	193,159,31	2,7,0	337	150	0.250069242618	1.0	0.981,0.83,0.971	0.977,0.91,1.0	-0.035
1964	ENSG00000156990	RPUSD3	chr3	-	9839031	9839171	9837848	9838207	9840183	9840307	1964	172,218,132	1,10,1	324,257,46	2,7,0	290	150	0.258777609743	1.0	0.989,0.919,0.986	0.988,0.95,1.0	-0.015
1967	ENSG00000156990	RPUSD3	chr3	-	9843464	9843601	9842198	9842243	9843889	9843986	1967	86,176,120	0,0,2	257,147,36	0,0,0	287	150	1	1.0	1.0,1.0,0.969	1.0,1.0,1.0	-0.01
1970	ENSG00000234719	NPIPB2	chr16	-	11963890	11964026	11956143	11956237	11976567	11976638	1970	0,0,1	0,5,0	0,0,0	3,0,0	286	150	1	1.0	NA,0.0,1.0	0.0,NA,NA	0.5
1975	ENSG00000197299	BLM	chr15	+	90769437	90769586	90769132	90769231	90782821	90782928	1975	27,14,5	0,0,1	17,23,21	0,0,0	299	150	1	1.0	1.0,1.0,0.715	1.0,1.0,1.0	-0.095
1977	ENSG00000206195	DUXAP8	chr22	+	15787171	15787282	15784958	15785057	15788551	15788699	1977	1,0,11	0,2,0	19,0,16	0,0,0	261	150	1	1.0	1.0,0.0,1.0	1.0,NA,1.0	-0.333
1978	ENSG00000206195	DUXAP8	chr22	+	15790660	15790798	15788819	15788931	15791016	15791152	1978	19,4,2	0,0,2	15,0,6	0,0,0	288	150	1	1.0	1.0,1.0,0.342	1.0,NA,1.0	-0.219
1979	ENSG00000206195	DUXAP8	chr22	+	15790684	15790798	15788819	15788931	15791016	15791152	1979	16,0,1	0,0,2	15,0,2	0,0,0	264	150	1	1.0	1.0,NA,0.221	1.0,NA,1.0	-0.389
1980	ENSG00000206195	DUXAP8	chr22	+	15791016	15791152	15790660	15790798	15796835	15798258	1980	14,0,0	1,0,2	14,0,5	0,0,0	286	150	1	1.0	0.88,NA,0.0	1.0,NA,1.0	-0.56
1982	ENSG00000166548	TK2	chr16	-	66536963	66537017	66531379	66531469	66541878	66541953	1982	5,23,8	0,0,0	1,1,0	1,0,0	204	150	1	1.0	1.0,1.0,1.0	0.424,1.0,NA	0.288
1983	ENSG00000166548	TK2	chr16	-	66541878	66541953	66536963	66537017	66548977	66549009	1983	5,10,2	5,0,0	1,1,0	1,0,0	225	150	1	1.0	0.4,1.0,1.0	0.4,1.0,NA	0.1
1984	ENSG00000166548	TK2	chr16	-	66547970	66548065	66541878	66541953	66548977	66549009	1984	1,0,4	4,9,2	0,0,0	2,1,0	245	150	1	1.0	0.133,0.0,0.55	0.0,0.0,NA	0.228
1985	ENSG00000116863	ADPRHL2	chr1	+	36091243	36091340	36088891	36089115	36091617	36091825	1985	440,228,161	0,6,10	46,88,81	2,9,0	247	150	0.0953510653234	0.579530562234	1.0,0.958,0.907	0.933,0.856,1.0	0.025
1989	ENSG00000182944	EWSR1	chr22	+	29272215	29272252	29268008	29268349	29272379	29272431	1989	1486,1710,1328	0,0,0	1967,1048,636	10,0,0	187	150	1	1.0	1.0,1.0,1.0	0.994,1.0,1.0	0.002
1990	ENSG00000182944	EWSR1	chr22	+	29273737	29273864	29272379	29272431	29278029	29278216	1990	5389,6165,4729	0,0,0	6619,3880,1919	2,0,0	277	150	1	1.0	1.0,1.0,1.0	0.999,1.0,1.0	0.0
1991	ENSG00000182944	EWSR1	chr22	+	29273740	29273864	29272379	29272431	29278029	29278041	1991	8574,10024,7680	0,0,0	10893,6215,3242	2,0,0	274	150	1	1.0	1.0,1.0,1.0	1.0,1.0,1.0	0.0
1994	ENSG00000182944	EWSR1	chr22	+	29278029	29278216	29273737	29273864	29282389	29282424	1994	13785,16208,12218	9,4,3	17412,10034,4861	0,2,0	337	150	1	1.0	0.999,0.999,0.999	1.0,1.0,1.0	-0.001
1995	ENSG00000182944	EWSR1	chr22	+	29278029	29278216	29273737	29273864	29286922	29287134	1995	6439,7316,5632	0,2,0	7996,4609,2395	0,0,1	337	150	1	1.0	1.0,0.999,1.0	1.0,1.0,0.999	0.0
1996	ENSG00000182944	EWSR1	chr22	+	29278029	29278216	29273737	29273864	29292136	29292169	1996	6264,7175,5493	0,0,0	7787,4508,2256	1,0,0	337	150	1	1.0	1.0,1.0,1.0	1.0,1.0,1.0	0.0
1997	ENSG00000182944	EWSR1	chr22	+	29282389	29282557	29273737	29273864	29286922	29287106	1997	6194,6950,5333	0,2,0	7224,4019,2150	0,0,1	318	150	1	1.0	1.0,0.999,1.0	1.0,1.0,0.999	0.0
1998	ENSG00000182944	EWSR1	chr22	+	29282389	29282557	29275628	29278216	29286922	29287106	1998	13815,16079,12143	175,142,142	16988,9601,4811	228,101,139	318	150	0.000643938898251	0.0148268480629	0.974,0.982,0.976	0.972,0.978,0.942	0.013
1999	ENSG00000182944	EWSR1	chr22	+	29282389	29282557	29275628	29278216	29291561	29291599	1999	7630,9133,6813	0,0,0	9764,5584,2669	1,0,0	318	150	1	1.0	1.0,1.0,1.0	1.0,1.0,1.0	0.0
2000	ENSG00000182944	EWSR1	chr22	+	29286922	29287134	29273737	29273864	29292136	29292169	2000	63,74,91	0,0,0	147,170,260	1,0,0	362	150	1	1.0	1.0,1.0,1.0	0.984,1.0,1.0	0.005
2001	ENSG00000182944	EWSR1	chr22	+	29286922	29287134	29278029	29278216	29288605	29288679	2001	4195,4579,3455	0,0,0	4336,2293,1305	4,0,0	362	150	1	1.0	1.0,1.0,1.0	0.998,1.0,1.0	0.001
2002	ENSG00000182944	EWSR1	chr22	+	29286922	29287134	29278029	29278216	29291561	29291599	2002	175,145,147	0,0,0	232,110,148	1,0,0	362	150	1	1.0	1.0,1.0,1.0	0.99,1.0,1.0	0.003
2003	ENSG00000182944	EWSR1	chr22	+	29286922	29287134	29278029	29278216	29292136	29292169	2003	238,214,231	0,0,0	375,271,398	14,0,0	362	150	0.0109902741122	0.122828684455	1.0,1.0,1.0	0.917,1.0,1.0	0.028
2004	ENSG00000182944	EWSR1	chr22	+	29286922	29287134	29282389	29282557	29291561	29291599	2004	6193,6948,5281	0,0,0	7228,4030,2161	0,0,8	362	150	1	1.0	1.0,1.0,1.0	1.0,1.0,0.991	0.003
2006	ENSG00000182944	EWSR1	chr22	+	29288605	29288755	29278029	29278216	29292136	29292169	2006	3,11,15	0,0,0	8,2,0	14,0,0	300	150	1	1.0	1.0,1.0,1.0	0.222,1.0,NA	0.389
2007	ENSG00000182944	EWSR1	chr22	+	29288605	29288755	29286922	29287134	29291561	29291599	2007	3963,4357,3315	0,3,7	4087,2195,1120	4,9,9	300	150	1	1.0	1.0,0.999,0.996	0.998,0.992,0.984	0.007
2008	ENSG00000182944	EWSR1	chr22	+	29288605	29288755	29286922	29287134	29291564	29291599	2008	3963,4357,3317	22,6,4	4087,2193,1120	10,19,0	300	150	0.862596437875	1.0	0.989,0.997,0.998	0.995,0.983,1.0	0.002
2009	ENSG00000182944	EWSR1	chr22	+	29288605	29288755	29286922	29287134	29292136	29292169	2009	3966,4368,3330	63,72,91	4091,2195,1120	147,170,259	300	150	0.371692	241.899	0.969,0.968,0.948	0.933,0.866,0.684	0.134
2010	ENSG00000182944	EWSR1	chr22	+	29288605	29288786	29278029	29278216	29291561	29291599	2010	695,891,657	0,0,0	788,394,156	1,0,0	331	150	1	1.0	1.0,1.0,1.0	0.997,1.0,1.0	0.001
2011	ENSG00000182944	EWSR1	chr22	+	29288605	29288786	29278029	29278216	29292136	29292169	2011	61,57,43	0,0,0	42,31,16	14,0,0	331	150	9.30466e+06	0.00340916206778	1.0,1.0,1.0	0.576,1.0,1.0	0.141
2012	ENSG00000182944	EWSR1	chr22	+	29288605	29288786	29286922	29287134	29290412	29290684	2012	3966,4358,3319	4,0,0	4089,2194,1120	0,0,0	331	150	1	1.0	0.998,1.0,1.0	1.0,1.0,1.0	-0.001
2013	ENSG00000182944	EWSR1	chr22	+	29288605	29288786	29286922	29287134	29291561	29291599	2013	4658,5248,3972	0,3,7	4871,2587,1276	4,9,9	331	150	1	1.0	1.0,0.999,0.996	0.998,0.992,0.985	0.007
2014	ENSG00000182944	EWSR1	chr22	+	29288605	29288786	29286922	29287134	29291564	29291599	2014	4714,5179,3966	22,6,4	4743,2613,1332	10,19,0	331	150	0.852173135205	1.0	0.99,0.997,0.998	0.995,0.984,1.0	0.002
2015	ENSG00000182944	EWSR1	chr22	+	29288605	29288786	29286922	29287134	29292136	29292169	2015	4024,4414,3358	63,72,91	4125,2224,1136	147,170,259	331	150	2.40674	1337.9	0.967,0.965,0.944	0.927,0.856,0.665	0.143
2016	ENSG00000182944	EWSR1	chr22	+	29288605	29291599	29275628	29278216	29292136	29292169	2016	1001,1097,815	0,0,0	904,605,282	14,0,0	3144	150	761660	0.000515821703974	1.0,1.0,1.0	0.755,1.0,1.0	0.082
2017	ENSG00000182944	EWSR1	chr22	+	29288605	29291599	29286922	29287134	29292136	29292169	2017	4964,5454,4130	63,72,91	4987,2798,1402	147,170,259	3144	150	591988	0.000424623724466	0.79,0.783,0.684	0.618,0.44,0.205	0.331
2018	ENSG00000182944	EWSR1	chr22	+	29288986	29289062	29286922	29287134	29291561	29291599	2018	22,12,10	0,3,7	22,6,4	4,9,9	226	150	0.0368372772984	0.291201238899	1.0,0.726,0.487	0.785,0.307,0.228	0.298
2019	ENSG00000182944	EWSR1	chr22	+	29288986	29289062	29286922	29287134	29291564	29291599	2019	16,13,7	22,6,4	23,13,0	10,19,0	226	150	1	1.0	0.326,0.59,0.537	0.604,0.312,NA	0.026
2020	ENSG00000182944	EWSR1	chr22	+	29288986	29289062	29286922	29287134	29292136	29292169	2020	9,7,4	63,72,91	14,8,0	147,170,259	226	150	0.0229075614974	0.209329610765	0.087,0.061,0.028	0.059,0.03,0.0	0.029
2021	ENSG00000182944	EWSR1	chr22	+	29291561	29291599	29278029	29278216	29292136	29292169	2021	915,931,712	0,0,0	766,515,204	14,0,0	188	150	0.786836521887	1.0	1.0,1.0,1.0	0.978,1.0,1.0	0.007
2022	ENSG00000182944	EWSR1	chr22	+	29291561	29291599	29286922	29287134	29292136	29292169	2022	915,934,719	63,72,91	769,524,213	147,170,259	188	150	304079	0.000245575570313	0.921,0.912,0.863	0.807,0.711,0.396	0.261
2023	ENSG00000182944	EWSR1	chr22	+	29291561	29291599	29288605	29288755	29292136	29292169	2023	915,931,712	3,11,15	765,517,204	4,2,0	188	150	0.291381572275	1.0	0.996,0.985,0.974	0.993,0.995,1.0	-0.011
2024	ENSG00000182944	EWSR1	chr22	+	29291561	29291599	29288605	29288786	29292136	29292169	2024	1605,1821,1369	61,57,43	1552,907,358	38,31,16	188	150	0.542700501767	1.0	0.955,0.962,0.962	0.97,0.959,0.947	0.001
2025	ENSG00000182944	EWSR1	chr22	+	29291561	29291599	29288986	29289062	29292136	29292169	2025	928,936,718	0,0,0	774,515,208	1,2,0	188	150	1	1.0	1.0,1.0,1.0	0.998,0.995,1.0	0.002
2026	ENSG00000182944	EWSR1	chr22	+	29291564	29291599	29286922	29287134	29292136	29292169	2026	803,765,600	63,72,91	662,451,170	147,170,259	185	150	1.02191e+06	0.000647179081322	0.912,0.896,0.842	0.785,0.683,0.347	0.278
2027	ENSG00000182944	EWSR1	chr22	+	29291564	29291599	29288605	29288755	29292136	29292169	2027	781,759,598	3,11,15	652,432,170	4,2,0	185	150	0.0793640842549	0.507895877245	0.995,0.982,0.97	0.992,0.994,1.0	-0.013
2028	ENSG00000182944	EWSR1	chr22	+	29291564	29291599	29288605	29288786	29292136	29292169	2028	1532,1581,1240	61,57,43	1327,852,382	38,31,16	185	150	0.501413892135	1.0	0.953,0.957,0.959	0.966,0.957,0.951	-0.002
2029	ENSG00000182944	EWSR1	chr22	+	29291564	29291599	29288986	29289062	29292136	29292169	2029	790,765,599	0,0,0	662,439,170	1,2,0	185	150	1	1.0	1.0,1.0,1.0	0.998,0.994,1.0	0.003
2030	ENSG00000182944	EWSR1	chr22	+	29292487	29292606	29290829	29292169	29296238	29296368	2030	6664,7317,5820	7,12,2	6786,4134,2306	7,8,9	269	150	1	1.0	0.998,0.997,0.999	0.998,0.997,0.993	0.002
2031	ENSG00000182944	EWSR1	chr22	+	29292499	29292606	29292158	29292169	29296238	29296368	2031	3370,3674,2888	7,12,2	3512,2095,1162	7,8,9	257	150	1	1.0	0.996,0.994,0.999	0.997,0.993,0.987	0.004
2032	ENSG00000182944	EWSR1	chr22	+	29297826	29297949	29295525	29296368	29298732	29298895	2032	8309,9064,7745	91,121,90	7299,4789,2439	87,52,68	273	150	0.0909297407203	0.560029981235	0.98,0.976,0.979	0.979,0.981,0.952	0.008
2033	ENSG00000182944	EWSR1	chr22	+	29298732	29299280	29296238	29296368	29300121	29300525	2033	92,121,90	0,0,0	87,52,65	0,0,3	698	150	0.735493073966	1.0	1.0,1.0,1.0	1.0,1.0,0.823	0.059
2034	ENSG00000182944	EWSR1	chr22	+	29298732	29299851	29295525	29296368	29300121	29300336	2034	2362,2696,2339	0,0,0	2489,1448,1081	0,0,3	1269	150	1	1.0	1.0,1.0,1.0	1.0,1.0,0.977	0.008
2035	ENSG00000182944	EWSR1	chr22	+	29299194	29299280	29298732	29298895	29299598	29299851	2035	226,172,253	3,0,4	160,103,61	1,1,8	236	150	0.0519021616452	0.374906707953	0.98,1.0,0.976	0.99,0.985,0.829	0.051
2036	ENSG00000182944	EWSR1	chr22	+	29299233	29299331	29298732	29298895	29299598	29299851	2036	5605,6009,5440	3,0,4	4497,3000,1518	1,1,8	248	150	1	1.0	0.999,1.0,0.999	1.0,0.999,0.991	0.003
[truncated: 52,073 more rows]

## Sheet: Table S6 (III) MXE.rMATS.JCEC
Supplemental Table 6 (III): rMATS results for MXE
[truncated: 11,617 more rows]

## Sheet: Table S6 (IV) A3SS.rMATS.JCEC
Supplemental Table 6 (IV): rMATS results for A3SS
[truncated: 5,613 more rows]

[truncated: 2 more sheets: Table S6 (V) A5SS.rMATS.JCEC, Table S6 (VI) RI.rMATS.JCEC]
