# Supplementary material for: Mutations in the splicing factor SF3B1 are linked to frequent emergence of HLA-DRlow/neg monocytes in lower-risk myelodysplastic neoplasms
Source: Leukemia. 2024 Apr 17;38(6):1427–31. doi: 10.1038/s41375-024-02249-z (PMC11147767; doi:10.1038/s41375-024-02249-z)
Supplement: Supplementary file 5 — Supplementary_Table_7 [file 41375_2024_2249_MOESM5_ESM.xlsx]

## Sheet: Table S7
Supplemental Table 7: Metascape pathway and process enrichment analysis of DSG identified in SF3B1K700E LR-MDS compared to HD classical monocytes using rMATS
GroupID	Category	Term	Description	LogP	Log(q-value)	Symbols	InTerm_InList
1_Summary	Reactome Gene Sets	R-HSA-8953854	Metabolism of RNA	-17.5673	-13.2187	CDC5L,DDX5,DHX15,EIF4G1,ERCC3,ETF1,GTF2H1,HNRNPA2B1,HNRNPC,HNRNPH1,HNRNPM,CNOT2,NUP98,EXOSC10,PSMA3,PSMB9,PSMD1,PSME2,RPL30,RPL41,RPS9,RPS13,SRSF3,SRSF4,SRSF7,SKIC2,SNRNP70,SNRPN,U2AF1,PRPF18,RIOK3,SRSF11,PPIG,NUP155,ZC3H11A,SMG7,THOC1,RBM5,SMNDC1,PPIE,NXF1,USP39,CPSF4,PAPOLA,TCERG1,DDX52,ACIN1,CNOT1,NUP62,MTO1,CPSF1,GEMIN4,LSM7,XRN1,TEX10,NSUN2,CDKAL1,TRMT1,DHX35,UPF3A,RBM42,GEMIN7,QTRT1,RIOK1,N…	106/-
1_Member	Reactome Gene Sets	R-HSA-8953854	Metabolism of RNA	-17.5673	-13.2187	CDC5L,DDX5,DHX15,EIF4G1,ERCC3,ETF1,GTF2H1,HNRNPA2B1,HNRNPC,HNRNPH1,HNRNPM,CNOT2,NUP98,EXOSC10,PSMA3,PSMB9,PSMD1,PSME2,RPL30,RPL41,RPS9,RPS13,SRSF3,SRSF4,SRSF7,SKIC2,SNRNP70,SNRPN,U2AF1,PRPF18,RIOK3,SRSF11,PPIG,NUP155,ZC3H11A,SMG7,THOC1,RBM5,SMNDC1,PPIE,NXF1,USP39,CPSF4,PAPOLA,TCERG1,DDX52,ACIN1,CNOT1,NUP62,MTO1,CPSF1,GEMIN4,LSM7,XRN1,TEX10,NSUN2,CDKAL1,TRMT1,DHX35,UPF3A,RBM42,GEMIN7,QTRT1,RIOK1,N…	67/716
1_Member	GO Biological Processes	GO:0016071	mRNA metabolic process	-16.7137	-12.8422	ANXA2,CDC5L,DDX5,DHX15,ETF1,HNRNPA2B1,HNRNPC,HNRNPH1,HNRNPH3,MLH1,HNRNPM,CNOT2,EXOSC10,SRSF3,SRSF4,SRSF7,SKIC2,SNRNP70,SNRPN,STAT3,TIA1,U2AF1,PRPF18,TBRG4,SRSF11,SMG7,THOC1,PTBP3,RBM5,SMNDC1,PPIE,CELF1,USP39,CPSF4,PAPOLA,TCERG1,ECD,RALY,ACIN1,CNOT1,SETX,TRMT2A,CPSF1,TRA2A,GEMIN4,RSRC1,LARP7,LSM7,XRN1,RBM47,NSUN2,PRPF38B,RBM23,RSRP1,DHX35,RBM42,GEMIN7,NSRP1,SREK1,TENT2,U2AF1L4,ZNF326	62/649
1_Member	GO Biological Processes	GO:0008380	RNA splicing	-15.9111	-12.2615	CDC5L,DDX5,DHX15,HNRNPA2B1,HNRNPC,HNRNPH1,HNRNPH3,HNRNPM,SRSF3,SRSF4,SRSF7,SNRNP70,SNRPN,TIA1,U2AF1,PRPF18,SRSF11,PPIG,THOC1,PTBP3,RBM5,SMNDC1,PPIE,IVNS1ABP,CELF1,USP39,TCERG1,ECD,RALY,ACIN1,SETX,TRA2A,GEMIN4,RSRC1,LARP7,LSM7,RBM47,PRPF38B,RBM23,RSRP1,DHX35,RBM42,GEMIN7,NSRP1,SREK1,U2AF1L4,ZNF326	47/407
1_Member	GO Biological Processes	GO:0006397	mRNA processing	-15.3679	-11.7975	CDC5L,DDX5,DHX15,HNRNPA2B1,HNRNPC,HNRNPH1,HNRNPH3,HNRNPM,SRSF3,SRSF4,SRSF7,SNRNP70,SNRPN,TIA1,U2AF1,PRPF18,TBRG4,SRSF11,THOC1,PTBP3,RBM5,SMNDC1,PPIE,CELF1,USP39,CPSF4,PAPOLA,TCERG1,ECD,RALY,ACIN1,SETX,TRMT2A,CPSF1,TRA2A,GEMIN4,RSRC1,LARP7,LSM7,RBM47,PRPF38B,RBM23,RSRP1,DHX35,RBM42,GEMIN7,NSRP1,SREK1,TENT2,U2AF1L4,ZNF326	51/489
1_Member	GO Biological Processes	GO:0043484	regulation of RNA splicing	-14.4114	-11.0628	CIRBP,CLK1,CLK3,DDX5,HNRNPA2B1,HNRNPH1,HNRNPH3,NUP98,RPS13,SRSF3,SRSF4,SRSF7,SNRNP70,TMBIM6,TIA1,PTBP3,RBM5,CELF1,SETX,TRA2A,LARP7,RBM47,RBM23,SUPT20H,ENY2,CCNL1,CLK4,RBM42,NSRP1,ZNF326	30/183
1_Member	Reactome Gene Sets	R-HSA-72203	Processing of Capped Intron-Containing Pre-mRNA	-13.5142	-10.2796	CDC5L,DDX5,DHX15,HNRNPA2B1,HNRNPC,HNRNPH1,HNRNPM,NUP98,SRSF3,SRSF4,SRSF7,SNRNP70,SNRPN,U2AF1,PRPF18,SRSF11,PPIG,NUP155,ZC3H11A,THOC1,RBM5,SMNDC1,PPIE,NXF1,USP39,CPSF4,PAPOLA,TCERG1,ACIN1,NUP62,CPSF1,LSM7,DHX35,RBM42,NSRP1,U2AF1L4	36/285
1_Member	WikiPathways	WP411	mRNA processing	-12.2161	-9.12282	CLK1,CLK3,DHX15,HNRNPA2B1,HNRNPC,HNRNPH1,HNRNPM,SRSF3,SRSF4,SRSF7,SNRNP70,SNRPN,U2AF1,PRPF18,RBM5,NXF1,CELF1,CPSF4,PAPOLA,CPSF1,LSM7,CLK4,SREK1	23/126
1_Member	Reactome Gene Sets	R-HSA-72163	mRNA Splicing - Major Pathway	-10.6233	-7.68967	CDC5L,DDX5,DHX15,HNRNPA2B1,HNRNPC,HNRNPH1,HNRNPM,SRSF3,SRSF4,SRSF7,SNRNP70,SNRPN,U2AF1,PRPF18,SRSF11,PPIG,RBM5,SMNDC1,PPIE,USP39,TCERG1,ACIN1,LSM7,DHX35,RBM42,NSRP1,U2AF1L4	27/207
1_Member	GO Biological Processes	GO:0000375	RNA splicing, via transesterification reactions	-10.3914	-7.49002	CDC5L,DDX5,DHX15,HNRNPA2B1,HNRNPC,HNRNPH1,HNRNPH3,HNRNPM,SRSF3,SRSF4,SRSF7,SNRNP70,SNRPN,U2AF1,PRPF18,RBM5,SMNDC1,PPIE,CELF1,USP39,RALY,SETX,TRA2A,GEMIN4,RSRC1,LSM7,RSRP1,DHX35,RBM42,GEMIN7,U2AF1L4	31/276
1_Member	Reactome Gene Sets	R-HSA-72172	mRNA Splicing	-10.239	-7.38176	CDC5L,DDX5,DHX15,HNRNPA2B1,HNRNPC,HNRNPH1,HNRNPM,SRSF3,SRSF4,SRSF7,SNRNP70,SNRPN,U2AF1,PRPF18,SRSF11,PPIG,RBM5,SMNDC1,PPIE,USP39,TCERG1,ACIN1,LSM7,DHX35,RBM42,NSRP1,U2AF1L4	27/215
1_Member	GO Biological Processes	GO:0000377	RNA splicing, via transesterification reactions with bulged adenosine as nucleophile	-9.88189	-7.06481	CDC5L,DDX5,DHX15,HNRNPA2B1,HNRNPC,HNRNPH1,HNRNPH3,HNRNPM,SRSF3,SRSF4,SRSF7,SNRNP70,SNRPN,U2AF1,PRPF18,RBM5,PPIE,CELF1,USP39,RALY,SETX,TRA2A,GEMIN4,RSRC1,LSM7,RSRP1,DHX35,RBM42,GEMIN7,U2AF1L4	30/272
1_Member	GO Biological Processes	GO:0000398	mRNA splicing, via spliceosome	-9.88189	-7.06481	CDC5L,DDX5,DHX15,HNRNPA2B1,HNRNPC,HNRNPH1,HNRNPH3,HNRNPM,SRSF3,SRSF4,SRSF7,SNRNP70,SNRPN,U2AF1,PRPF18,RBM5,PPIE,CELF1,USP39,RALY,SETX,TRA2A,GEMIN4,RSRC1,LSM7,RSRP1,DHX35,RBM42,GEMIN7,U2AF1L4	30/272
1_Member	GO Biological Processes	GO:0050684	regulation of mRNA processing	-8.79374	-6.10794	CDK11B,CIRBP,DDX5,HNRNPA2B1,NUP98,SRSF3,SRSF4,SRSF7,SNRNP70,TIA1,RBM5,CELF1,PAPOLA,TRA2A,LARP7,RBM47,RBM23,RBM42,SLTM,NSRP1	20/139
1_Member	KEGG Pathway	hsa03040	Spliceosome	-8.66148	-6.0205	CDC5L,DDX5,DHX15,HNRNPC,HNRNPM,SRSF3,SRSF4,SRSF7,SNRNP70,U2AF1,PRPF18,THOC1,SMNDC1,PPIE,USP39,TCERG1,ACIN1,TRA2A,LSM7,PRPF38B,U2AF1L4	21/156
1_Member	GO Biological Processes	GO:1903311	regulation of mRNA metabolic process	-8.40042	-5.80005	CDK11B,CIRBP,DDX5,HNRNPA2B1,HNRNPC,MLH1,MYD88,CNOT2,NUP98,SRSF3,SRSF4,SRSF7,SLC11A1,SNRNP70,TIA1,TBRG4,GTPBP1,PUM1,RBM5,CELF1,PAPOLA,CNOT1,PUM2,SERBP1,TRA2A,LARP7,RBM47,RBM23,UPF3A,RBM42,SLTM,NSRP1	32/351
1_Member	GO Biological Processes	GO:0048024	regulation of mRNA splicing, via spliceosome	-8.17503	-5.60462	CIRBP,DDX5,HNRNPA2B1,NUP98,SRSF3,SRSF4,SRSF7,SNRNP70,TIA1,RBM5,CELF1,TRA2A,LARP7,RBM47,RBM23,RBM42,NSRP1	17/108
1_Member	CORUM	CORUM:351	Spliceosome	-7.1563	-4.74726	CDC5L,CIRBP,DDX5,DHX15,SRSF3,SRSF4,SRSF7,SNRNP70,U2AF1,PRPF18,SRSF11,THOC1,SMNDC1,PPIE,USP39,TCERG1,ACIN1,LSM7	18/141
1_Member	GO Biological Processes	GO:0000381	regulation of alternative mRNA splicing, via spliceosome	-2.36725	-0.988556	DDX5,TIA1,RBM5,CELF1,RBM47,NSRP1	6/56
2_Summary	GO Biological Processes	GO:0002831	regulation of response to biotic stimulus	-17.1412	-13.0936	ADAM8,CTSS,CYLD,EP300,FGR,HLA-A,HLA-B,HLA-DRB1,HLA-F,IFI35,IKBKB,IL15,IRF7,KLRD1,MYD88,PAK2,PLSCR1,PTPN2,STAT2,MAP3K7,TLR2,UFD1,RIPK2,RIOK3,ATG5,PUM1,OPTN,FLOT1,TNIP1,LILRA2,DUSP10,PHB2,CARD8,NT5C2,PUM2,LY96,SIN3A,TBK1,UBQLN1,IRAK4,RNF216,RBM47,GPR108,NOD2,CLEC7A,CEP63,FBXO38,ITCH,NLRC5,TMEM126A,TRIM5,RNF185,LACC1,ADORA2A,AOAH,ARNT,BCL6,CTSC,IL10RA,PIK3CG,PTPRC,STAT3,PLA2G7,CELF1,RHBDD3,RABGEF1,S…	90/-
2_Member	GO Biological Processes	GO:0002831	regulation of response to biotic stimulus	-17.1412	-13.0936	ADAM8,CTSS,CYLD,EP300,FGR,HLA-A,HLA-B,HLA-DRB1,HLA-F,IFI35,IKBKB,IL15,IRF7,KLRD1,MYD88,PAK2,PLSCR1,PTPN2,STAT2,MAP3K7,TLR2,UFD1,RIPK2,RIOK3,ATG5,PUM1,OPTN,FLOT1,TNIP1,LILRA2,DUSP10,PHB2,CARD8,NT5C2,PUM2,LY96,SIN3A,TBK1,UBQLN1,IRAK4,RNF216,RBM47,GPR108,NOD2,CLEC7A,CEP63,FBXO38,ITCH,NLRC5,TMEM126A,TRIM5,RNF185,LACC1	53/477
2_Member	GO Biological Processes	GO:0045088	regulation of innate immune response	-16.0689	-12.3224	ADAM8,CTSS,CYLD,EP300,FGR,HLA-A,HLA-B,HLA-F,IFI35,IKBKB,IRF7,KLRD1,MYD88,PAK2,PLSCR1,PTPN2,STAT2,MAP3K7,TLR2,UFD1,RIPK2,RIOK3,ATG5,PUM1,FLOT1,TNIP1,LILRA2,DUSP10,PHB2,PUM2,LY96,SIN3A,TBK1,UBQLN1,IRAK4,RBM47,GPR108,NOD2,CLEC7A,CEP63,ITCH,NLRC5,TMEM126A,TRIM5,RNF185,LACC1	46/387
2_Member	GO Biological Processes	GO:0031347	regulation of defense response	-14.8031	-11.3577	ADAM8,ADORA2A,AOAH,ARNT,BCL6,CTSC,CTSS,CYLD,EP300,FGR,HLA-A,HLA-B,HLA-DRB1,HLA-F,IFI35,IKBKB,IL10RA,IL15,IRF7,KLRD1,MYD88,PAK2,PIK3CG,PLSCR1,PTPN2,PTPRC,STAT2,STAT3,MAP3K7,TLR2,UFD1,PLA2G7,RIPK2,RIOK3,ATG5,PUM1,OPTN,FLOT1,TNIP1,CELF1,LILRA2,DUSP10,PHB2,NT5C2,PUM2,LY96,RHBDD3,SIN3A,RABGEF1,TBK1,UBQLN1,IRAK4,RNF216,RBM47,GPR108,NOD2,CLEC7A,CEP63,ITCH,NLRC5,TMEM126A,TRIM5,RNF185,SIRPA,LACC1,RICTOR	66/792
2_Member	GO Biological Processes	GO:0002833	positive regulation of response to biotic stimulus	-14.4509	-11.0628	ADAM8,CTSS,CYLD,EP300,HLA-DRB1,HLA-F,IFI35,IKBKB,IRF7,KLRD1,MYD88,PAK2,PLSCR1,MAP3K7,TLR2,RIPK2,RIOK3,PUM1,FLOT1,TNIP1,LILRA2,PHB2,PUM2,LY96,SIN3A,TBK1,IRAK4,RBM47,NOD2,CLEC7A,FBXO38,ITCH,NLRC5,TMEM126A,TRIM5,RNF185,LACC1	37/281
2_Member	GO Biological Processes	GO:0045089	positive regulation of innate immune response	-14.3634	-11.0563	ADAM8,CTSS,CYLD,EP300,HLA-F,IFI35,IKBKB,IRF7,KLRD1,MYD88,PAK2,PLSCR1,MAP3K7,TLR2,RIPK2,RIOK3,PUM1,FLOT1,TNIP1,LILRA2,PHB2,PUM2,LY96,SIN3A,TBK1,IRAK4,RBM47,NOD2,CLEC7A,ITCH,NLRC5,TMEM126A,TRIM5,RNF185,LACC1	35/253
2_Member	GO Biological Processes	GO:0050778	positive regulation of immune response	-14.0265	-10.7571	ADAM8,C2,CTSS,CYLD,EP300,FGR,HLA-A,HLA-B,HLA-C,HLA-DQB1,HLA-DRB1,HLA-F,IFI35,IKBKB,IL15,IRF7,KLRD1,MLH1,MYD88,PAK2,PLD2,PLSCR1,PTPRC,SLC11A1,STX4,MAP3K7,TLR2,TYK2,LAT2,RIPK2,RIOK3,EIF2B2,EIF2B5,PUM1,FLOT1,TNIP1,BTN3A3,LILRA2,BTN3A2,PHB2,PUM2,LY96,SIN3A,TBK1,IRAK4,CYRIB,RBM47,NOD2,CLEC7A,FBXO38,ITCH,NLRC5,TMEM126A,TRIM5,RNF185,LACC1	56/622
2_Member	GO Biological Processes	GO:0031349	positive regulation of defense response	-11.6943	-8.64676	ADAM8,CTSC,CTSS,CYLD,EP300,HLA-F,IFI35,IKBKB,IL15,IRF7,KLRD1,MYD88,PAK2,PIK3CG,PLSCR1,MAP3K7,TLR2,PLA2G7,RIPK2,RIOK3,PUM1,OPTN,FLOT1,TNIP1,LILRA2,PHB2,PUM2,LY96,SIN3A,TBK1,IRAK4,RBM47,NOD2,CLEC7A,ITCH,NLRC5,TMEM126A,TRIM5,RNF185,LACC1	40/397
2_Member	GO Biological Processes	GO:0002218	activation of innate immune response	-11.2992	-8.27284	CTSS,CYLD,EP300,IKBKB,IRF7,KLRD1,MYD88,PAK2,MAP3K7,TLR2,RIPK2,TNIP1,LILRA2,PHB2,LY96,SIN3A,TBK1,IRAK4,NOD2,CLEC7A,ITCH,TMEM126A,TRIM5,LACC1	24/152
2_Member	GO Biological Processes	GO:0002758	innate immune response-activating signaling pathway	-11.1677	-8.16158	CTSS,CYLD,EP300,IKBKB,IRF7,KLRD1,MYD88,PAK2,MAP3K7,TLR2,RIPK2,TNIP1,LILRA2,PHB2,LY96,TBK1,IRAK4,NOD2,CLEC7A,ITCH,TMEM126A,LACC1	22/128
2_Member	GO Biological Processes	GO:0002764	immune response-regulating signaling pathway	-10.8616	-7.87473	CD33,CTSS,CYLD,EP300,FGR,HLA-A,HLA-DQB1,HLA-DRB1,IKBKB,IRF7,KLRD1,MYD88,PAK2,PLD2,PTPRC,MAP3K7,TLR2,LAT2,RIPK2,EIF2B2,EIF2B5,TNIP1,BTN3A3,LILRB4,LILRA2,BTN3A2,PHB2,LY96,TBK1,IRAK4,NOD2,CLEC7A,ITCH,TMEM126A,LACC1	35/332
2_Member	GO Biological Processes	GO:0002757	immune response-activating signaling pathway	-10.7346	-7.78395	CTSS,CYLD,EP300,FGR,HLA-A,HLA-DQB1,HLA-DRB1,IKBKB,IRF7,KLRD1,MYD88,PAK2,PLD2,PTPRC,MAP3K7,TLR2,LAT2,RIPK2,EIF2B2,EIF2B5,TNIP1,BTN3A3,LILRA2,BTN3A2,PHB2,LY96,TBK1,IRAK4,NOD2,CLEC7A,ITCH,TMEM126A,LACC1	33/301
2_Member	GO Biological Processes	GO:0002253	activation of immune response	-10.2896	-7.40779	C2,CTSS,CYLD,EP300,FGR,HLA-A,HLA-DQB1,HLA-DRB1,IKBKB,IRF7,KLRD1,MYD88,PAK2,PLD2,PTPRC,MAP3K7,TLR2,LAT2,RIPK2,EIF2B2,EIF2B5,TNIP1,BTN3A3,LILRA2,BTN3A2,PHB2,LY96,SIN3A,TBK1,IRAK4,NOD2,CLEC7A,ITCH,TMEM126A,TRIM5,LACC1	36/366
2_Member	GO Biological Processes	GO:0032103	positive regulation of response to external stimulus	-9.77429	-6.9698	ADAM8,CTSC,CTSS,CYLD,EP300,HLA-F,IFI35,IKBKB,IL15,IRF7,KLRD1,MYD88,PAK2,PIK3CG,PLSCR1,STX3,STX4,MAP3K7,TLR2,PLA2G7,RIPK2,RIOK3,NRP1,PUM1,OPTN,FLOT1,TNIP1,LILRA2,PHB2,PUM2,LY96,SIN3A,TBK1,IRAK4,RBM47,NOD2,CLEC7A,ITCH,NLRC5,TMEM126A,TRIM5,RNF185,LACC1,ANO6	44/538
2_Member	GO Biological Processes	GO:0002221	pattern recognition receptor signaling pathway	-7.40644	-4.96098	CTSS,CYLD,IRF7,MYD88,MAP3K7,TLR2,RIPK2,TNIP1,PHB2,LY96,TBK1,IRAK4,NOD2,ITCH,TMEM126A,LACC1	16/107
2_Member	GO Biological Processes	GO:0002753	cytosolic pattern recognition receptor signaling pathway	-7.04706	-4.65754	CYLD,IRF7,MYD88,MAP3K7,RIPK2,PHB2,TBK1,IRAK4,NOD2,ITCH,LACC1	11/50
2_Member	GO Biological Processes	GO:0002429	immune response-activating cell surface receptor signaling pathway	-6.83711	-4.50139	EP300,FGR,HLA-A,HLA-DQB1,HLA-DRB1,IKBKB,KLRD1,MYD88,PAK2,PLD2,PTPRC,MAP3K7,LAT2,RIPK2,EIF2B2,EIF2B5,BTN3A3,LILRA2,BTN3A2,LY96,NOD2,CLEC7A,TMEM126A	23/233
2_Member	GO Biological Processes	GO:0002768	immune response-regulating cell surface receptor signaling pathway	-6.47063	-4.19395	EP300,FGR,HLA-A,HLA-DQB1,HLA-DRB1,IKBKB,KLRD1,MYD88,PAK2,PLD2,PTPRC,MAP3K7,LAT2,RIPK2,EIF2B2,EIF2B5,BTN3A3,LILRB4,LILRA2,BTN3A2,LY96,NOD2,CLEC7A,TMEM126A	24/263
2_Member	GO Biological Processes	GO:0030522	intracellular receptor signaling pathway	-4.88612	-2.8955	ACTN4,ARNT,CYLD,DDX5,IRF7,MYD88,STAT3,MAP3K7,RIPK2,PHB2,TBK1,IRAK4,NOD2,RNF34,ITCH,LACC1	16/164
2_Member	GO Biological Processes	GO:0050852	T cell receptor signaling pathway	-3.63862	-1.91845	HLA-A,HLA-DQB1,HLA-DRB1,IKBKB,PTPRC,MAP3K7,RIPK2,EIF2B2,EIF2B5,BTN3A3,BTN3A2	11/110
2_Member	GO Biological Processes	GO:0050851	antigen receptor-mediated signaling pathway	-2.87964	-1.3505	HLA-A,HLA-DQB1,HLA-DRB1,IKBKB,PTPRC,MAP3K7,LAT2,RIPK2,EIF2B2,EIF2B5,BTN3A3,BTN3A2	12/156
3_Summary	Reactome Gene Sets	R-HSA-1280215	Cytokine Signaling in Immune system	-14.8553	-11.3577	ANXA2,BCL6,CD44,CDC42,CDKN1A,CSF3R,EIF4G1,EIF4G2,FLNB,HLA-A,HLA-B,HLA-C,HLA-DQB1,HLA-DRB1,HLA-F,HNRNPA2B1,IFI35,IFNAR1,IKBKB,IL10RA,IL15,INPPL1,IRF5,IRF7,ITGAX,KPNA1,MX1,MYD88,NUP98,PAK2,PIK3CG,PSMA3,PSMB9,PSMD1,PSME2,PTPN2,RAP1B,SHC1,SOD2,SP100,STAT2,STAT3,STX3,STX4,MAP3K7,ELOB,TYK2,CUL5,RIPK2,BTRC,UBA3,GSTO1,NUP155,IRF9,FBXW11,NUP62,TBK1,IRAK4,VRK3,NOD2,NLRC5,TRIM5,IL31RA,ACTN4,ASAH1,BBS2,DUSP1…	94/-
3_Member	Reactome Gene Sets	R-HSA-1280215	Cytokine Signaling in Immune system	-14.8553	-11.3577	ANXA2,BCL6,CD44,CDC42,CDKN1A,CSF3R,EIF4G1,EIF4G2,FLNB,HLA-A,HLA-B,HLA-C,HLA-DQB1,HLA-DRB1,HLA-F,HNRNPA2B1,IFI35,IFNAR1,IKBKB,IL10RA,IL15,INPPL1,IRF5,IRF7,ITGAX,KPNA1,MX1,MYD88,NUP98,PAK2,PIK3CG,PSMA3,PSMB9,PSMD1,PSME2,PTPN2,RAP1B,SHC1,SOD2,SP100,STAT2,STAT3,STX3,STX4,MAP3K7,ELOB,TYK2,CUL5,RIPK2,BTRC,UBA3,GSTO1,NUP155,IRF9,FBXW11,NUP62,TBK1,IRAK4,VRK3,NOD2,NLRC5,TRIM5,IL31RA	63/730
3_Member	GO Biological Processes	GO:0071345	cellular response to cytokine stimulus	-9.73387	-6.94161	ACTN4,ASAH1,BBS2,CD44,CDC42,CSF3R,DUSP1,EIF5A,FLNB,HCLS1,IFNAR1,IKBKB,IL10RA,IL15,IRF5,IRF7,LIMS1,LSP1,MX1,MYD88,PCK2,ABCD4,RPS6KB1,SRSF3,SRSF7,SP100,RO60,STAT2,STAT3,STX4,MAP3K7,TLE4,TLR2,TYK2,RIPK2,BAG4,BCLAF1,TCIRG1,ST3GAL6,LILRB4,LILRA1,LILRA2,CACYBP,RABGEF1,HTRA2,TBK1,IRAK4,PID1,MYNN,SLC26A6,DOCK8,IL31RA,SIRPA	53/730
3_Member	Reactome Gene Sets	R-HSA-449147	Signaling by Interleukins	-7.80487	-5.30757	ANXA2,BCL6,CDC42,CDKN1A,CSF3R,HNRNPA2B1,IKBKB,IL10RA,IL15,INPPL1,ITGAX,MYD88,PAK2,PSMA3,PSMB9,PSMD1,PSME2,PTPN2,RAP1B,SHC1,SOD2,STAT2,STAT3,STX3,STX4,MAP3K7,TYK2,RIPK2,BTRC,GSTO1,FBXW11,TBK1,IRAK4,VRK3,NOD2,NLRC5,IL31RA	37/473
3_Member	GO Biological Processes	GO:0019221	cytokine-mediated signaling pathway	-5.23699	-3.1712	ACTN4,BBS2,CD44,CSF3R,EIF5A,IFNAR1,IKBKB,IL10RA,IL15,IRF5,IRF7,LIMS1,MX1,MYD88,SP100,STAT2,STAT3,MAP3K7,TYK2,RIPK2,LILRB4,LILRA1,LILRA2,RABGEF1,TBK1,IRAK4,IL31RA	27/373
4_Summary	GO Biological Processes	GO:0031329	regulation of cellular catabolic process	-12.5268	-9.32441	ADAM8,ANXA2,ARNT,CIRBP,DDIT3,DFFA,EIF4G1,EIF4G2,EP300,GNAI3,HNRNPC,IL10RA,MLH1,MYD88,CNOT2,PIK3CG,RHEB,SLC11A1,SNRNP70,STAT3,MAP3K7,TSC1,LAPTM5,RIPK2,MTMR3,ATP6V0D1,TBRG4,ATG5,VPS26A,GTPBP1,KDM4A,PUM1,OPTN,RNF41,CELF1,SIRT2,CNOT1,ZSWIM8,PUM2,FBXO7,SERBP1,HTRA2,TBK1,UBQLN1,SH3GLB1,RBM47,NSUN2,TMEM39A,WDR41,PARL,GAS5,NOD2,UPF3A,PIP4K2C,ITCH,TRIM5,TENT2,MDM2,ELOB,RAB7A,RACK1,ARIH2,ATG7,GGA3,RHBDD3,H…	72/-
4_Member	GO Biological Processes	GO:0031329	regulation of cellular catabolic process	-12.5268	-9.32441	ADAM8,ANXA2,ARNT,CIRBP,DDIT3,DFFA,EIF4G1,EIF4G2,EP300,GNAI3,HNRNPC,IL10RA,MLH1,MYD88,CNOT2,PIK3CG,RHEB,SLC11A1,SNRNP70,STAT3,MAP3K7,TSC1,LAPTM5,RIPK2,MTMR3,ATP6V0D1,TBRG4,ATG5,VPS26A,GTPBP1,KDM4A,PUM1,OPTN,RNF41,CELF1,SIRT2,CNOT1,ZSWIM8,PUM2,FBXO7,SERBP1,HTRA2,TBK1,UBQLN1,SH3GLB1,RBM47,NSUN2,TMEM39A,WDR41,PARL,GAS5,NOD2,UPF3A,PIP4K2C,ITCH,TRIM5,TENT2	57/696
4_Member	GO Biological Processes	GO:0010506	regulation of autophagy	-7.83483	-5.33137	DDIT3,EIF4G1,EIF4G2,EP300,GNAI3,IL10RA,RHEB,SNRNP70,STAT3,MAP3K7,TSC1,RIPK2,MTMR3,ATP6V0D1,ATG5,VPS26A,KDM4A,OPTN,RNF41,SIRT2,FBXO7,HTRA2,TBK1,UBQLN1,SH3GLB1,TMEM39A,WDR41,PARL,NOD2,PIP4K2C,TRIM5	31/351
4_Member	GO Biological Processes	GO:0009896	positive regulation of catabolic process	-7.57024	-5.10817	ADAM8,ARNT,GNAI3,MDM2,MLH1,CNOT2,MAP3K7,ELOB,TSC1,LAPTM5,RAB7A,RIPK2,GTPBP1,PUM1,OPTN,RNF41,RACK1,ARIH2,ATG7,CELF1,SIRT2,CNOT1,ZSWIM8,GGA3,FBXO7,RHBDD3,HECTD1,SGSM3,TBK1,UBQLN1,SH3GLB1,NUB1,CHFR,GAS5,NOD2,PIP4K2C,ITCH,TRIM5,ZFAND2A,RNF185,RNF144B	41/569
4_Member	GO Biological Processes	GO:0016241	regulation of macroautophagy	-5.12706	-3.10551	GNAI3,RHEB,MAP3K7,TSC1,RIPK2,ATP6V0D1,ATG5,VPS26A,OPTN,RNF41,TBK1,UBQLN1,SH3GLB1,TMEM39A,NOD2,PIP4K2C	16/157
4_Member	GO Biological Processes	GO:0016239	positive regulation of macroautophagy	-3.66919	-1.93767	GNAI3,MAP3K7,TSC1,RIPK2,OPTN,TBK1,SH3GLB1,NOD2,PIP4K2C	9/75
4_Member	GO Biological Processes	GO:0031331	positive regulation of cellular catabolic process	-3.66713	-1.93767	ADAM8,ARNT,GNAI3,MLH1,CNOT2,MAP3K7,TSC1,LAPTM5,RIPK2,GTPBP1,PUM1,OPTN,CELF1,CNOT1,ZSWIM8,FBXO7,TBK1,SH3GLB1,GAS5,NOD2,PIP4K2C,ITCH,TRIM5	23/364
4_Member	GO Biological Processes	GO:0010508	positive regulation of autophagy	-2.52346	-1.09753	GNAI3,MAP3K7,TSC1,RIPK2,OPTN,FBXO7,TBK1,SH3GLB1,NOD2,PIP4K2C,TRIM5	11/150
5_Summary	KEGG Pathway	hsa05169	Epstein-Barr virus infection	-12.4273	-9.26058	BID,CD44,CDKN1A,GADD45A,HLA-A,HLA-B,HLA-C,HLA-DMA,HLA-DQB1,HLA-DRB1,HLA-F,IFNAR1,RBPJ,IKBKB,IRF7,MDM2,MYD88,PSMD1,STAT2,STAT3,MAP3K7,TAPBP,TLR2,TYK2,IRF9,SIN3A,TBK1,IRAK4,POLK,EIF4G1,EIF4G2,FLNB,IFI35,IRF5,KPNA1,MX1,NUP98,PTPN2,SP100,NUP155,NUP62,TRIM5,DDX5,EP300,ERCC3,GTF2A2,GTF2H1,IMPDH1,MGAT1,PAK2,DNAJC3,PSMA3,PSMB9,PSME2,RPL30,RPL41,RPS9,RPS13,ST3GAL1,ELOB,TSG101,CNBP,CUL5,EED,RIPK2,NRP1,BTRC…	104/-
5_Member	KEGG Pathway	hsa05169	Epstein-Barr virus infection	-12.4273	-9.26058	BID,CD44,CDKN1A,GADD45A,HLA-A,HLA-B,HLA-C,HLA-DMA,HLA-DQB1,HLA-DRB1,HLA-F,IFNAR1,RBPJ,IKBKB,IRF7,MDM2,MYD88,PSMD1,STAT2,STAT3,MAP3K7,TAPBP,TLR2,TYK2,IRF9,SIN3A,TBK1,IRAK4,POLK	29/202
5_Member	Reactome Gene Sets	R-HSA-913531	Interferon Signaling	-9.48638	-6.71761	CD44,EIF4G1,EIF4G2,FLNB,HLA-A,HLA-B,HLA-C,HLA-DQB1,HLA-DRB1,HLA-F,IFI35,IFNAR1,IRF5,IRF7,KPNA1,MX1,NUP98,PTPN2,SP100,STAT2,TYK2,NUP155,IRF9,NUP62,TRIM5	25/200
5_Member	Reactome Gene Sets	R-HSA-9824446	Viral Infection Pathways	-8.09971	-5.55733	DDX5,EP300,ERCC3,GTF2A2,GTF2H1,HLA-A,HLA-B,HLA-C,HLA-F,IFNAR1,IKBKB,IMPDH1,IRF7,KPNA1,MGAT1,NUP98,PAK2,DNAJC3,PSMA3,PSMB9,PSMD1,PSME2,RPL30,RPL41,RPS9,RPS13,ST3GAL1,STAT2,MAP3K7,ELOB,TLR2,TSG101,TYK2,CNBP,CUL5,EED,RIPK2,NRP1,BTRC,PPIG,NUP155,CPSF4,NUP62,TBK1,GEMIN4,DYNC1LI1,VPS18,NOD2,GEMIN7,ITCH,ANO6	51/767
5_Member	Reactome Gene Sets	R-HSA-9705683	SARS-CoV-2-host interactions	-7.95189	-5.43584	HLA-A,HLA-B,HLA-C,HLA-F,IFNAR1,IKBKB,IRF7,NUP98,RPS9,RPS13,STAT2,MAP3K7,TLR2,TYK2,CNBP,RIPK2,NUP155,NUP62,TBK1,GEMIN4,VPS18,NOD2,GEMIN7	23/203
5_Member	Reactome Gene Sets	R-HSA-9705671	SARS-CoV-2 activates/modulates innate and adaptive immune responses	-7.92982	-5.42011	HLA-A,HLA-B,HLA-C,HLA-F,IFNAR1,IKBKB,IRF7,NUP98,STAT2,MAP3K7,TLR2,TYK2,CNBP,RIPK2,NUP155,NUP62,TBK1,NOD2	18/126
5_Member	Reactome Gene Sets	R-HSA-9694516	SARS-CoV-2 Infection	-7.68151	-5.20801	DDX5,HLA-A,HLA-B,HLA-C,HLA-F,IFNAR1,IKBKB,IRF7,MGAT1,NUP98,RPS9,RPS13,ST3GAL1,STAT2,MAP3K7,TLR2,TYK2,CNBP,RIPK2,NRP1,NUP155,NUP62,TBK1,GEMIN4,VPS18,NOD2,GEMIN7,ANO6	28/299
5_Member	Reactome Gene Sets	R-HSA-909733	Interferon alpha/beta signaling	-7.12654	-4.72355	HLA-A,HLA-B,HLA-C,HLA-F,IFI35,IFNAR1,IRF5,IRF7,KPNA1,MX1,STAT2,TYK2,IRF9	13/72
5_Member	KEGG Pathway	hsa05168	Herpes simplex virus 1 infection	-6.92363	-4.56184	BID,HLA-A,HLA-B,HLA-C,HLA-DMA,HLA-DQB1,HLA-DRB1,HLA-F,IFNAR1,IKBKB,IRF7,MYD88,RHEB,SRSF3,SRSF4,SRSF7,SP100,STAT2,MAP3K7,TAPBP,TLR2,TSC1,TYK2,ZNF28,ZNF124,EIF2B2,EIF2B5,ZNF254,IRF9,NXF1,ZNF544,TBK1,IRAK4,ZNF557,ZNF561,ZNF92,ZNF619	37/512
5_Member	Reactome Gene Sets	R-HSA-9679506	SARS-CoV Infections	-6.7188	-4.40419	DDX5,EP300,HLA-A,HLA-B,HLA-C,HLA-F,IFNAR1,IKBKB,IMPDH1,IRF7,MGAT1,NUP98,RPS9,RPS13,ST3GAL1,STAT2,MAP3K7,TLR2,TYK2,CNBP,RIPK2,NRP1,PPIG,NUP155,NUP62,TBK1,GEMIN4,VPS18,NOD2,GEMIN7,ITCH,ANO6	32/414
5_Member	Reactome Gene Sets	R-HSA-877300	Interferon gamma signaling	-5.84789	-3.65506	CD44,HLA-A,HLA-B,HLA-C,HLA-DQB1,HLA-DRB1,HLA-F,IRF5,IRF7,PTPN2,SP100,IRF9,TRIM5	13/92
5_Member	KEGG Pathway	hsa05203	Viral carcinogenesis	-5.3859	-3.2779	ACTN4,CDC42,CDKN1A,EGR2,EP300,GTF2A2,GTF2H1,HLA-A,HLA-B,HLA-C,HLA-F,RBPJ,IRF7,MDM2,SP100,STAT3,MAD1L1,ATP6V0D1,IRF9	19/204
5_Member	KEGG Pathway	hsa05165	Human papillomavirus infection	-5.21345	-3.16156	CDC42,CDKN1A,DVL2,EP300,HLA-A,HLA-B,HLA-C,HLA-F,IFNAR1,RBPJ,IKBKB,ITGB7,MDM2,MX1,RHEB,RPS6KB1,SPP1,STAT2,TCF7L2,TSC1,TYK2,ATP6V0D1,TCIRG1,IRF9,TBK1	25/331
5_Member	KEGG Pathway	hsa05167	Kaposi sarcoma-associated herpesvirus infection	-4.54171	-2.62931	BID,CDKN1A,EP300,HLA-A,HLA-B,HLA-C,HLA-F,IFNAR1,IKBKB,IRF7,PIK3CG,STAT2,STAT3,TCF7L2,TYK2,IRF9,TBK1	17/194
6_Summary	GO Biological Processes	GO:0033365	protein localization to organelle	-12.405	-9.26058	BBS2,BID,CDKN1A,TPP1,DDIT3,IL10RA,KPNA1,M6PR,MDM2,TRIM37,NUP98,OXA1L,PCM1,PEX19,SP100,STAT3,TIA1,TSG101,TXN,LAPTM5,RAB7A,STAM,NRP1,NUP155,SEC16A,OPTN,TCIRG1,PIBF1,OS9,PHB2,GGA3,SZT2,TRAM1,TNPO3,NUP62,FBXO7,IFFO1,TINF2,AP3M1,EMC9,SH3GLB1,CEP83,RAB8B,BANP,INTS13,RAB5IF,BCAP29,EMC7,MFF,WDR19,ANKRD13C,RPAIN,TBRG1,ZFAND2A,TIMM50,GLMP,OSBPL8,CHCHD4,WASHC2A,EGR2,SSR2,STX3,STX4,UFD1,NAPA,VPS26A,SNX17,ARL…	80/-
6_Member	GO Biological Processes	GO:0033365	protein localization to organelle	-12.405	-9.26058	BBS2,BID,CDKN1A,TPP1,DDIT3,IL10RA,KPNA1,M6PR,MDM2,TRIM37,NUP98,OXA1L,PCM1,PEX19,SP100,STAT3,TIA1,TSG101,TXN,LAPTM5,RAB7A,STAM,NRP1,NUP155,SEC16A,OPTN,TCIRG1,PIBF1,OS9,PHB2,GGA3,SZT2,TRAM1,TNPO3,NUP62,FBXO7,IFFO1,TINF2,AP3M1,EMC9,SH3GLB1,CEP83,RAB8B,BANP,INTS13,RAB5IF,BCAP29,EMC7,MFF,WDR19,ANKRD13C,RPAIN,TBRG1,ZFAND2A,TIMM50,GLMP,OSBPL8,CHCHD4,WASHC2A	59/742
6_Member	GO Biological Processes	GO:0006886	intracellular protein transport	-9.39673	-6.66095	BID,CDKN1A,EGR2,KPNA1,M6PR,TRIM37,NUP98,OXA1L,PEX19,SSR2,STAT3,STX3,STX4,TSG101,UFD1,LAPTM5,RAB7A,STAM,NAPA,VPS26A,NUP155,SNX17,SEC16A,ARL4A,OS9,SYNRG,PHB2,COPZ1,SEC31A,RAB18,GGA3,TRAM1,TNPO3,NUP62,ARFIP2,FBXO7,SEC31B,AP3M1,ARFIP1,RABGEF1,TMED5,DERL2,RAB8B,WDR11,BCAP29,MFF,VPS18,RPAIN,ZFAND2A,TIMM50,CHCHD4	51/702
6_Member	GO Biological Processes	GO:0072594	establishment of protein localization to organelle	-6.77608	-4.44871	BID,CDKN1A,DDIT3,IL10RA,KPNA1,M6PR,TRIM37,NUP98,OXA1L,PEX19,STAT3,TSG101,LAPTM5,RAB7A,STAM,NUP155,PHB2,GGA3,TRAM1,TNPO3,NUP62,FBXO7,AP3M1,RAB8B,MFF,RPAIN,ZFAND2A,TIMM50,CHCHD4	29/350
6_Member	GO Biological Processes	GO:0006605	protein targeting	-3.36354	-1.71133	BID,M6PR,TRIM37,PEX19,SSR2,LAPTM5,RAB7A,OS9,GGA3,TRAM1,FBXO7,AP3M1,RABGEF1,RAB8B,MFF,ZFAND2A,TIMM50,CHCHD4	18/265
7_Summary	Reactome Gene Sets	R-HSA-1280218	Adaptive Immune System	-12.2563	-9.1382	CD33,CDC27,CDC42,CTSC,CTSB,CTSS,HLA-A,HLA-B,HLA-C,HLA-DQB1,HLA-DRB1,HLA-F,IKBKB,ITGB7,KLRD1,TRIM37,MYD88,PAK2,PSMA3,PSMB9,PSMD1,PSME2,PTPRC,RAP1B,STX4,MAP3K7,TAPBP,ELOB,TLR2,RAB7A,CUL5,RIPK2,BTRC,UBA3,CUL7,RNF41,BTN3A3,ARIH2,ATG7,LILRB4,LILRA1,LILRB3,LILRA2,BTN3A2,SEC31A,FBXO21,FBXW11,LY96,FBXO7,HECTD1,HERC4,DYNC1LI1,ANAPC11,BTBD1,MAPKAP1,RNF34,ITCH,LRR1,RICTOR,RNF144B,TPP1,CYLD,DDIT3,GLB1,GUSB,M…	117/-
7_Member	Reactome Gene Sets	R-HSA-1280218	Adaptive Immune System	-12.2563	-9.1382	CD33,CDC27,CDC42,CTSC,CTSB,CTSS,HLA-A,HLA-B,HLA-C,HLA-DQB1,HLA-DRB1,HLA-F,IKBKB,ITGB7,KLRD1,TRIM37,MYD88,PAK2,PSMA3,PSMB9,PSMD1,PSME2,PTPRC,RAP1B,STX4,MAP3K7,TAPBP,ELOB,TLR2,RAB7A,CUL5,RIPK2,BTRC,UBA3,CUL7,RNF41,BTN3A3,ARIH2,ATG7,LILRB4,LILRA1,LILRB3,LILRA2,BTN3A2,SEC31A,FBXO21,FBXW11,LY96,FBXO7,HECTD1,HERC4,DYNC1LI1,ANAPC11,BTBD1,MAPKAP1,RNF34,ITCH,LRR1,RICTOR,RNF144B	60/769
7_Member	GO Biological Processes	GO:0030163	protein catabolic process	-11.8028	-8.73299	CDC27,CTSC,TPP1,CTSB,CTSS,CYLD,DDIT3,GLB1,GUSB,MDM2,DNAJC3,PSMA3,PSMB9,PSMD1,TSG101,UFD1,RAB7A,STAM,CUL5,BTRC,RNF8,USP8,ATG5,CUL7,RNF41,MARCHF6,TCIRG1,ARIH2,OS9,ATE1,SIRT2,FBXO21,ZSWIM8,GGA3,FBXW11,FBXO7,HECTD1,ANAPC15,HERC4,TRPC4AP,HTRA2,UBQLN1,DERL2,ANAPC11,NUB1,RNF216,CHFR,NGLY1,RHBDD2,USP37,RNF34,FBXO38,ITCH,ZFAND2A,RNF185,RFFL,LYPLAL1,RNF144B,SPOPL	59/767
7_Member	Reactome Gene Sets	R-HSA-983169	Class I MHC mediated antigen processing & presentation	-10.397	-7.49002	CDC27,CTSS,HLA-A,HLA-B,HLA-C,HLA-F,IKBKB,TRIM37,MYD88,PSMA3,PSMB9,PSMD1,PSME2,STX4,TAPBP,ELOB,TLR2,CUL5,BTRC,UBA3,CUL7,RNF41,ARIH2,ATG7,SEC31A,FBXO21,FBXW11,LY96,FBXO7,HECTD1,HERC4,ANAPC11,BTBD1,RNF34,ITCH,LRR1,RNF144B	37/381
7_Member	GO Biological Processes	GO:0051603	proteolysis involved in protein catabolic process	-10.0805	-7.23707	CDC27,CTSC,CTSB,CTSS,CYLD,DDIT3,MDM2,DNAJC3,PSMA3,PSMB9,PSMD1,TSG101,UFD1,STAM,CUL5,BTRC,RNF8,USP8,CUL7,RNF41,MARCHF6,ARIH2,OS9,ATE1,SIRT2,FBXO21,ZSWIM8,FBXW11,FBXO7,HECTD1,ANAPC15,HERC4,TRPC4AP,UBQLN1,DERL2,ANAPC11,NUB1,RNF216,CHFR,NGLY1,RHBDD2,USP37,RNF34,FBXO38,ITCH,ZFAND2A,RNF185,RFFL,RNF144B,SPOPL	50/650
7_Member	GO Biological Processes	GO:0032446	protein modification by small protein conjugation	-9.60817	-6.82782	CDC27,EGR2,MDM2,TRIM37,ELOB,TSG101,AIMP2,CUL5,BTRC,RNF8,UBA3,ATG5,CUL7,RNF41,MARCHF6,PCGF3,RACK1,ARIH2,ATG7,OS9,NT5C2,ZSWIM8,MYCBP2,FBXW11,FBXO7,HECTD1,HERC4,TRPC4AP,RNF181,UFC1,ANAPC11,NUB1,BTBD1,RNF216,DCAF16,RFWD3,CHFR,VPS18,KLHL12,MARCHF7,RNF34,FBXO38,ITCH,TRIM5,RNF185,DTX2,RFFL,LRR1,WDSUB1,RNF144B,HECTD4,SPOPL	52/714
7_Member	GO Biological Processes	GO:0016567	protein ubiquitination	-9.42255	-6.67605	CDC27,MDM2,TRIM37,ELOB,TSG101,AIMP2,CUL5,BTRC,RNF8,ATG5,CUL7,RNF41,MARCHF6,PCGF3,RACK1,ARIH2,OS9,NT5C2,ZSWIM8,MYCBP2,FBXW11,FBXO7,HECTD1,HERC4,TRPC4AP,RNF181,ANAPC11,NUB1,BTBD1,RNF216,DCAF16,RFWD3,CHFR,VPS18,KLHL12,MARCHF7,RNF34,FBXO38,ITCH,TRIM5,RNF185,DTX2,RFFL,LRR1,WDSUB1,RNF144B,HECTD4,SPOPL	48/636
7_Member	GO Biological Processes	GO:0006511	ubiquitin-dependent protein catabolic process	-8.33883	-5.74615	CDC27,CYLD,DDIT3,MDM2,PSMA3,PSMD1,TSG101,UFD1,STAM,CUL5,BTRC,RNF8,USP8,CUL7,MARCHF6,ARIH2,OS9,ATE1,SIRT2,FBXO21,ZSWIM8,FBXW11,FBXO7,HECTD1,ANAPC15,HERC4,TRPC4AP,UBQLN1,DERL2,ANAPC11,NUB1,RNF216,CHFR,RHBDD2,USP37,RNF34,FBXO38,ITCH,ZFAND2A,RNF185,RFFL,RNF144B,SPOPL	43/577
7_Member	GO Biological Processes	GO:0043632	modification-dependent macromolecule catabolic process	-8.32966	-5.74453	CDC27,CYLD,DDIT3,MDM2,EXOSC10,PSMA3,PSMD1,TSG101,UFD1,STAM,CUL5,BTRC,RNF8,USP8,CUL7,MARCHF6,ARIH2,OS9,ATE1,SIRT2,FBXO21,ZSWIM8,FBXW11,FBXO7,HECTD1,ANAPC15,HERC4,TRPC4AP,UBQLN1,DERL2,ANAPC11,NUB1,RNF216,CHFR,RHBDD2,USP37,RNF34,FBXO38,ITCH,ZFAND2A,RNF185,RFFL,RNF144B,SPOPL	44/599
7_Member	GO Biological Processes	GO:0019941	modification-dependent protein catabolic process	-8.11887	-5.56965	CDC27,CYLD,DDIT3,MDM2,PSMA3,PSMD1,TSG101,UFD1,STAM,CUL5,BTRC,RNF8,USP8,CUL7,MARCHF6,ARIH2,OS9,ATE1,SIRT2,FBXO21,ZSWIM8,FBXW11,FBXO7,HECTD1,ANAPC15,HERC4,TRPC4AP,UBQLN1,DERL2,ANAPC11,NUB1,RNF216,CHFR,RHBDD2,USP37,RNF34,FBXO38,ITCH,ZFAND2A,RNF185,RFFL,RNF144B,SPOPL	43/587
7_Member	GO Biological Processes	GO:0010498	proteasomal protein catabolic process	-7.79329	-5.30207	CDC27,DDIT3,MDM2,PSMA3,PSMD1,UFD1,CUL5,BTRC,RNF41,MARCHF6,OS9,ATE1,SIRT2,ZSWIM8,FBXW11,FBXO7,HECTD1,ANAPC15,TRPC4AP,UBQLN1,DERL2,ANAPC11,RNF216,NGLY1,RHBDD2,RNF34,FBXO38,ITCH,ZFAND2A,RNF185,RFFL,SPOPL	32/372
7_Member	GO Biological Processes	GO:0043161	proteasome-mediated ubiquitin-dependent protein catabolic process	-7.01678	-4.63201	CDC27,DDIT3,MDM2,PSMA3,PSMD1,UFD1,CUL5,BTRC,MARCHF6,OS9,SIRT2,ZSWIM8,FBXW11,FBXO7,HECTD1,ANAPC15,TRPC4AP,UBQLN1,DERL2,ANAPC11,RNF216,RHBDD2,RNF34,FBXO38,ITCH,ZFAND2A,RNF185,RFFL,SPOPL	29/341
7_Member	GO Biological Processes	GO:0070936	protein K48-linked ubiquitination	-6.09847	-3.86386	BTRC,RNF8,MARCHF6,ARIH2,NT5C2,MYCBP2,FBXO7,RNF216,RNF34,FBXO38,ITCH,RFFL	12/74
7_Member	GO Biological Processes	GO:0000209	protein polyubiquitination	-5.95773	-3.7395	CDC27,MDM2,BTRC,RNF8,RNF41,MARCHF6,ARIH2,NT5C2,MYCBP2,FBXW11,FBXO7,HECTD1,ANAPC11,RNF216,CHFR,RNF34,FBXO38,ITCH,TRIM5,RNF185,RFFL,RNF144B	22/242
7_Member	Reactome Gene Sets	R-HSA-983168	Antigen processing: Ubiquitination & Proteasome degradation	-5.74282	-3.57324	CDC27,TRIM37,PSMA3,PSMB9,PSMD1,PSME2,ELOB,CUL5,BTRC,UBA3,CUL7,RNF41,ARIH2,ATG7,FBXO21,FBXW11,FBXO7,HECTD1,HERC4,ANAPC11,BTBD1,RNF34,ITCH,LRR1,RNF144B	25/309
7_Member	Reactome Gene Sets	R-HSA-8951664	Neddylation	-4.26588	-2.40728	CDKN1A,PSMA3,PSMB9,PSMD1,PSME2,ELOB,UFD1,CUL5,BTRC,UBA3,CUL7,FBXO21,FBXW11,PUM2,FBXO7,NUB1,BTBD1,DCAF16,LRR1	19/245
7_Member	KEGG Pathway	hsa04120	Ubiquitin mediated proteolysis	-3.80307	-2.03827	CDC27,MDM2,TRIM37,ELOB,CUL5,BTRC,UBA3,CUL7,FBXW11,ANAPC15,HERC4,ANAPC11,ITCH	13/142
8_Summary	Reactome Gene Sets	R-HSA-6798695	Neutrophil degranulation	-10.7952	-7.82685	ACAA1,ACLY,ADAM8,ANXA2,ASAH1,CD33,CD44,ADGRE5,CTSC,CTSB,CTSS,FGR,GLB1,GUSB,HLA-B,HLA-C,IMPDH1,ITGAX,LTA4H,SERPINA1,DNAJC3,PSMD1,PTPRC,RAP1B,SLC11A1,TLR2,RAB7A,TCIRG1,SIRPB1,PPIE,ATG7,GLIPR1,LILRB3,RAB18,NCSTN,QPCT,DYNC1LI1,YPEL5,TMBIM1,ARHGAP9,SIRPA,ANO6,ADGRG3	43/-
8_Member	Reactome Gene Sets	R-HSA-6798695	Neutrophil degranulation	-10.7952	-7.82685	ACAA1,ACLY,ADAM8,ANXA2,ASAH1,CD33,CD44,ADGRE5,CTSC,CTSB,CTSS,FGR,GLB1,GUSB,HLA-B,HLA-C,IMPDH1,ITGAX,LTA4H,SERPINA1,DNAJC3,PSMD1,PTPRC,RAP1B,SLC11A1,TLR2,RAB7A,TCIRG1,SIRPB1,PPIE,ATG7,GLIPR1,LILRB3,RAB18,NCSTN,QPCT,DYNC1LI1,YPEL5,TMBIM1,ARHGAP9,SIRPA,ANO6,ADGRG3	43/481
9_Summary	GO Biological Processes	GO:0002694	regulation of leukocyte activation	-10.2792	-7.40779	ADAM8,ADORA2A,BCL6,BID,CD33,CDKN1A,CTSC,FES,FGR,HLA-A,HLA-DMA,HLA-DQB1,HLA-DRB1,HLA-F,IL15,KLRD1,MLH1,MYD88,PLSCR1,PRKAR1A,PTPN2,PTPRC,SMARCB1,STX4,TYK2,LAPTM5,LST1,MAD1L1,RIPK2,THOC1,RNF41,SIRPB1,PIBF1,LILRB4,DUSP10,FBXO7,RHBDD3,BLOC1S6,RABGEF1,ADGRE2,CYRIB,NOD2,CLEC7A,MARCHF7,DOCK8,ITCH,IL31RA,SIRPA,LILRA2,CD44,CDC42,LIMS1,STX3,TSC1,NRP1,ARHGEF7,ITGB1BP1,MAP4K4,BAG4,FLOT1,ADD1,BIN1,EGR2,HCLS1,R…	86/-
9_Member	GO Biological Processes	GO:0002694	regulation of leukocyte activation	-10.2792	-7.40779	ADAM8,ADORA2A,BCL6,BID,CD33,CDKN1A,CTSC,FES,FGR,HLA-A,HLA-DMA,HLA-DQB1,HLA-DRB1,HLA-F,IL15,KLRD1,MLH1,MYD88,PLSCR1,PRKAR1A,PTPN2,PTPRC,SMARCB1,STX4,TYK2,LAPTM5,LST1,MAD1L1,RIPK2,THOC1,RNF41,SIRPB1,PIBF1,LILRB4,DUSP10,FBXO7,RHBDD3,BLOC1S6,RABGEF1,ADGRE2,CYRIB,NOD2,CLEC7A,MARCHF7,DOCK8,ITCH,IL31RA,SIRPA	48/600
9_Member	GO Biological Processes	GO:0050865	regulation of cell activation	-9.43235	-6.67605	ADAM8,ADORA2A,BCL6,BID,CD33,CDKN1A,CTSC,FES,FGR,HLA-A,HLA-DMA,HLA-DQB1,HLA-DRB1,HLA-F,IL15,KLRD1,MLH1,MYD88,PLSCR1,PRKAR1A,PTPN2,PTPRC,SMARCB1,STX4,TYK2,LAPTM5,LST1,MAD1L1,RIPK2,THOC1,RNF41,SIRPB1,PIBF1,LILRB4,LILRA2,DUSP10,FBXO7,RHBDD3,BLOC1S6,RABGEF1,ADGRE2,CYRIB,NOD2,CLEC7A,MARCHF7,DOCK8,ITCH,IL31RA,SIRPA	49/657
9_Member	GO Biological Processes	GO:0051249	regulation of lymphocyte activation	-8.56589	-5.94161	ADAM8,ADORA2A,BCL6,BID,CDKN1A,FGR,HLA-A,HLA-DMA,HLA-DQB1,HLA-DRB1,HLA-F,IL15,KLRD1,MLH1,MYD88,PRKAR1A,PTPN2,PTPRC,SMARCB1,TYK2,LAPTM5,LST1,MAD1L1,RIPK2,THOC1,RNF41,SIRPB1,PIBF1,LILRB4,DUSP10,FBXO7,RHBDD3,BLOC1S6,CYRIB,NOD2,CLEC7A,MARCHF7,DOCK8,ITCH,SIRPA	40/504
9_Member	GO Biological Processes	GO:0050867	positive regulation of cell activation	-5.23563	-3.1712	ADAM8,BCL6,CDKN1A,CTSC,FGR,HLA-A,HLA-DMA,HLA-DQB1,HLA-DRB1,HLA-F,IL15,MLH1,MYD88,PTPRC,SMARCB1,STX4,TYK2,RIPK2,SIRPB1,LILRB4,LILRA2,DUSP10,BLOC1S6,CYRIB,NOD2,CLEC7A,DOCK8,SIRPA	28/395
9_Member	GO Biological Processes	GO:0002696	positive regulation of leukocyte activation	-5.13136	-3.10551	ADAM8,BCL6,CDKN1A,CTSC,FGR,HLA-A,HLA-DMA,HLA-DQB1,HLA-DRB1,HLA-F,IL15,MLH1,MYD88,PTPRC,SMARCB1,STX4,TYK2,RIPK2,SIRPB1,LILRB4,DUSP10,BLOC1S6,CYRIB,NOD2,CLEC7A,DOCK8,SIRPA	27/378
9_Member	GO Biological Processes	GO:0051251	positive regulation of lymphocyte activation	-4.82381	-2.84074	ADAM8,BCL6,CDKN1A,HLA-A,HLA-DMA,HLA-DQB1,HLA-DRB1,HLA-F,IL15,MLH1,MYD88,PTPRC,SMARCB1,TYK2,RIPK2,SIRPB1,LILRB4,DUSP10,BLOC1S6,CYRIB,NOD2,CLEC7A,DOCK8,SIRPA	24/327
9_Member	GO Biological Processes	GO:0050863	regulation of T cell activation	-4.68059	-2.73171	ADAM8,ADORA2A,BCL6,BID,HLA-A,HLA-DMA,HLA-DQB1,HLA-DRB1,IL15,PRKAR1A,PTPN2,PTPRC,SMARCB1,TYK2,LAPTM5,MAD1L1,RIPK2,SIRPB1,LILRB4,DUSP10,CYRIB,NOD2,MARCHF7,DOCK8,ITCH,SIRPA	26/378
9_Member	GO Biological Processes	GO:1903037	regulation of leukocyte cell-cell adhesion	-4.66094	-2.72401	ADAM8,ADORA2A,BCL6,CD44,HLA-A,HLA-DMA,HLA-DQB1,HLA-DRB1,IL15,PRKAR1A,PTPN2,PTPRC,SMARCB1,TYK2,LAPTM5,MAD1L1,RIPK2,SIRPB1,LILRB4,DUSP10,CYRIB,NOD2,MARCHF7,DOCK8,ITCH,SIRPA	26/379
9_Member	GO Biological Processes	GO:0045785	positive regulation of cell adhesion	-4.47444	-2.57613	ADAM8,BCL6,CD44,CDC42,HLA-A,HLA-DMA,HLA-DQB1,HLA-DRB1,IL15,LIMS1,PTPRC,SMARCB1,STX3,STX4,TSC1,TYK2,RIPK2,NRP1,ARHGEF7,ITGB1BP1,MAP4K4,BAG4,FLOT1,SIRPB1,LILRB4,DUSP10,CYRIB,NOD2,DOCK8,SIRPA	30/482
9_Member	GO Biological Processes	GO:0050870	positive regulation of T cell activation	-3.69072	-1.95282	ADAM8,BCL6,HLA-A,HLA-DMA,HLA-DQB1,HLA-DRB1,IL15,PTPRC,SMARCB1,TYK2,RIPK2,SIRPB1,LILRB4,DUSP10,CYRIB,NOD2,DOCK8,SIRPA	18/249
9_Member	GO Biological Processes	GO:1903039	positive regulation of leukocyte cell-cell adhesion	-3.65054	-1.9273	ADAM8,BCL6,CD44,HLA-A,HLA-DMA,HLA-DQB1,HLA-DRB1,IL15,PTPRC,SMARCB1,TYK2,RIPK2,SIRPB1,LILRB4,DUSP10,CYRIB,NOD2,DOCK8,SIRPA	19/273
9_Member	GO Biological Processes	GO:0046633	alpha-beta T cell proliferation	-3.34047	-1.69088	IL15,PTPRC,RIPK2,ITCH	4/14
9_Member	GO Biological Processes	GO:0022407	regulation of cell-cell adhesion	-3.22066	-1.59623	ADAM8,ADORA2A,BCL6,CD44,HLA-A,HLA-DMA,HLA-DQB1,HLA-DRB1,IL15,PRKAR1A,PTPN2,PTPRC,SMARCB1,TYK2,LAPTM5,MAD1L1,RIPK2,FLOT1,SIRPB1,LILRB4,DUSP10,CYRIB,NOD2,MARCHF7,DOCK8,ITCH,SIRPA	27/492
9_Member	GO Biological Processes	GO:0010720	positive regulation of cell development	-3.21182	-1.59243	ADAM8,ADD1,BIN1,BCL6,EGR2,FES,HCLS1,HLA-DRB1,IL15,PTPRC,RHEB,SMARCB1,TLR2,RIPK2,NRP1,CUL7,LILRB4,DUSP10,SIRT2,ACIN1,PLXNB2,SS18L1,TRPV2,CLEC7A,ZFYVE27	25/442
9_Member	GO Biological Processes	GO:0022409	positive regulation of cell-cell adhesion	-3.19067	-1.57976	ADAM8,BCL6,CD44,HLA-A,HLA-DMA,HLA-DQB1,HLA-DRB1,IL15,PTPRC,SMARCB1,TYK2,RIPK2,FLOT1,SIRPB1,LILRB4,DUSP10,CYRIB,NOD2,DOCK8,SIRPA	20/321
9_Member	GO Biological Processes	GO:0042098	T cell proliferation	-3.17742	-1.57061	IL15,PIK3CG,PTPRC,SLC11A1,RIPK2,NCSTN,DOCK8,ITCH	8/70
9_Member	GO Biological Processes	GO:0050670	regulation of lymphocyte proliferation	-2.98824	-1.42501	BCL6,BID,CDKN1A,HLA-A,HLA-DRB1,IL15,MYD88,PRKAR1A,PTPRC,TYK2,LST1,MAD1L1,RIPK2,LILRB4,MARCHF7,ITCH	16/239
9_Member	GO Biological Processes	GO:0032944	regulation of mononuclear cell proliferation	-2.91289	-1.37135	BCL6,BID,CDKN1A,HLA-A,HLA-DRB1,IL15,MYD88,PRKAR1A,PTPRC,TYK2,LST1,MAD1L1,RIPK2,LILRB4,MARCHF7,ITCH	16/243
9_Member	GO Biological Processes	GO:1903706	regulation of hemopoiesis	-2.84525	-1.326	ADAM8,ARNT,BCL6,CSF3R,FES,HCLS1,HLA-B,HLA-DRB1,IL15,IRF7,PTPN2,PTPRC,SMARCB1,STAT3,BRPF1,RIPK2,RNF41,LILRB4,LILRB3,DUSP10,ACIN1,FBXO7,ING5	23/418
9_Member	GO Biological Processes	GO:0042129	regulation of T cell proliferation	-2.75867	-1.26198	BCL6,BID,HLA-A,HLA-DRB1,IL15,PRKAR1A,PTPRC,TYK2,MAD1L1,RIPK2,LILRB4,MARCHF7,ITCH	13/183
9_Member	GO Biological Processes	GO:0070661	leukocyte proliferation	-2.61457	-1.15978	BCL6,IL15,PIK3CG,PTPRC,SLC11A1,RIPK2,TCIRG1,NCSTN,TBK1,DOCK8,ITCH	11/146
9_Member	GO Biological Processes	GO:0032943	mononuclear cell proliferation	-2.56334	-1.11981	BCL6,IL15,PIK3CG,PTPRC,SLC11A1,RIPK2,NCSTN,TBK1,DOCK8,ITCH	10/127
9_Member	GO Biological Processes	GO:0070663	regulation of leukocyte proliferation	-2.48428	-1.06617	BCL6,BID,CDKN1A,HLA-A,HLA-DRB1,IL15,MYD88,PRKAR1A,PTPRC,TYK2,LST1,MAD1L1,RIPK2,LILRB4,MARCHF7,ITCH	16/268
9_Member	GO Biological Processes	GO:0045591	positive regulation of regulatory T cell differentiation	-2.47913	-1.06608	BCL6,HLA-DRB1,LILRB4,DUSP10	4/23
9_Member	GO Biological Processes	GO:1902105	regulation of leukocyte differentiation	-2.42046	-1.02614	ADAM8,BCL6,FES,HCLS1,HLA-B,HLA-DRB1,IL15,IRF7,PTPN2,PTPRC,SMARCB1,RIPK2,RNF41,LILRB4,LILRB3,DUSP10,ACIN1,FBXO7	18/322
9_Member	GO Biological Processes	GO:0046641	positive regulation of alpha-beta T cell proliferation	-2.34311	-0.971818	HLA-A,PTPRC,TYK2,RIPK2	4/25
9_Member	GO Biological Processes	GO:0046634	regulation of alpha-beta T cell activation	-2.34182	-0.970989	ADORA2A,BCL6,HLA-A,HLA-DRB1,PTPRC,TYK2,RIPK2,LILRB4,ITCH	9/115
9_Member	GO Biological Processes	GO:1902107	positive regulation of leukocyte differentiation	-2.25317	-0.910226	ADAM8,BCL6,FES,HCLS1,HLA-DRB1,IL15,PTPRC,SMARCB1,RIPK2,LILRB4,DUSP10,ACIN1	12/186
9_Member	GO Biological Processes	GO:1903708	positive regulation of hemopoiesis	-2.25317	-0.910226	ADAM8,BCL6,FES,HCLS1,HLA-DRB1,IL15,PTPRC,SMARCB1,RIPK2,LILRB4,DUSP10,ACIN1	12/186
9_Member	GO Biological Processes	GO:0046640	regulation of alpha-beta T cell proliferation	-2.15722	-0.846886	HLA-A,PTPRC,TYK2,RIPK2,ITCH	5/44
9_Member	GO Biological Processes	GO:0046651	lymphocyte proliferation	-2.15311	-0.843686	BCL6,IL15,PIK3CG,PTPRC,SLC11A1,RIPK2,NCSTN,DOCK8,ITCH	9/123
9_Member	GO Biological Processes	GO:0046631	alpha-beta T cell activation	-2.11838	-0.817239	BCL6,HLA-A,IL15,PTPRC,STAT3,RIPK2,TCIRG1,ITCH	8/103
9_Member	GO Biological Processes	GO:0045621	positive regulation of lymphocyte differentiation	-2.0024	-0.730847	ADAM8,BCL6,HLA-DRB1,IL15,PTPRC,SMARCB1,RIPK2,LILRB4,DUSP10	9/130
10_Summary	GO Biological Processes	GO:0010256	endomembrane system organization	-9.37187	-6.64656	BIN1,CDC42,HPS1,PLSCR1,PTPRC,STX3,STX4,TSG101,STAM,ARHGEF7,USP8,NUP155,MTSS1,CUL7,WASHC5,SEC16A,CERT1,OPTN,FLOT1,HPS5,SEC31A,RAB18,SIRT2,SLC9A8,WASHC4,TRAM1,ZNF385A,SEC31B,AP3M1,TMED5,EMC9,RAB5IF,EMC7,VPS18,ALS2,TRAPPC11,CLPTM1L,YIPF4,TJAP1,ZFYVE27,TANGO2,ANO6,SNX19,RNASEK,ANXA2,GNAI3,RAB7A,ATP6V0D1,GOSR2,BLOC1S6,RAB8B,KLHL12,TRAPPC6A,TRAPPC13,ARFGAP2,BID,OPA1,OXA1L,SPG7,LAPTM5,NAPA,PITPNB,SH3GLB…	67/-
10_Member	GO Biological Processes	GO:0010256	endomembrane system organization	-9.37187	-6.64656	BIN1,CDC42,HPS1,PLSCR1,PTPRC,STX3,STX4,TSG101,STAM,ARHGEF7,USP8,NUP155,MTSS1,CUL7,WASHC5,SEC16A,CERT1,OPTN,FLOT1,HPS5,SEC31A,RAB18,SIRT2,SLC9A8,WASHC4,TRAM1,ZNF385A,SEC31B,AP3M1,TMED5,EMC9,RAB5IF,EMC7,VPS18,ALS2,TRAPPC11,CLPTM1L,YIPF4,TJAP1,ZFYVE27,TANGO2,ANO6,SNX19,RNASEK	44/554
10_Member	GO Biological Processes	GO:0016050	vesicle organization	-8.77143	-6.09497	ANXA2,GNAI3,HPS1,STX3,STX4,TSG101,RAB7A,STAM,USP8,ATP6V0D1,GOSR2,WASHC5,SEC16A,HPS5,SEC31A,SLC9A8,WASHC4,ZNF385A,SEC31B,BLOC1S6,AP3M1,RAB8B,VPS18,ALS2,KLHL12,TRAPPC11,TRAPPC6A,TRAPPC13,YIPF4,ARFGAP2,SNX19,RNASEK	32/339
10_Member	GO Biological Processes	GO:0061024	membrane organization	-6.59848	-4.31062	BIN1,ANXA2,BID,CDC42,GNAI3,OPA1,OXA1L,PLSCR1,PTPRC,SPG7,STX3,STX4,TSG101,LAPTM5,RAB7A,STAM,NAPA,GOSR2,NUP155,MTSS1,SEC16A,CERT1,FLOT1,SEC31A,SIRT2,TRAM1,PITPNB,SEC31B,BLOC1S6,EMC9,SH3GLB1,RAB8B,RAB5IF,EMC7,VPS18,KLHL12,TRAPPC11,TRAPPC6A,TRAPPC13,CLPTM1L,YIPF4,ARFGAP2,RHOT2,TIMM50,OSBPL8,ANO6,ATP9B	47/759
11_Summary	GO Biological Processes	GO:2001233	regulation of apoptotic signaling pathway	-9.12499	-6.4099	ADORA2A,BID,CD44,CTSC,CTSS,CYLD,DDIT3,EIF5A,GNAI3,MDM2,OPA1,PAK2,PTPN2,PTPRC,RPS6KB1,SOD2,SP100,STX4,TCF7L2,TMBIM6,NRP1,CFLAR,BCLAF1,RACK1,IVNS1ABP,ZNF385A,HTRA2,UBQLN1,PARL,TMBIM1,MARCHF7,RNF34,ING5,RFFL,DEDD2,BCL6,DUSP1,HMGCR,IFI35,TSC1,MAPKAPK5,RIOK3,ITGB1BP1,THOC1,OPTN,TNIP1,LILRB4,DUSP10,CARD8,SZT2,NUP62,RABGEF1,VRK3,TBC1D7,CYRIB,MAPKAP1,ITCH,CARD19,SIRPA,ADGRG3,GADD45A,DDX5,EIF4G1,EP300,NBR…	87/-
11_Member	GO Biological Processes	GO:2001233	regulation of apoptotic signaling pathway	-9.12499	-6.4099	ADORA2A,BID,CD44,CTSC,CTSS,CYLD,DDIT3,EIF5A,GNAI3,MDM2,OPA1,PAK2,PTPN2,PTPRC,RPS6KB1,SOD2,SP100,STX4,TCF7L2,TMBIM6,NRP1,CFLAR,BCLAF1,RACK1,IVNS1ABP,ZNF385A,HTRA2,UBQLN1,PARL,TMBIM1,MARCHF7,RNF34,ING5,RFFL,DEDD2	35/384
11_Member	GO Biological Processes	GO:1902532	negative regulation of intracellular signal transduction	-8.58779	-5.95523	BCL6,BID,CD44,CYLD,DDIT3,DUSP1,HMGCR,IFI35,MDM2,OPA1,PTPN2,PTPRC,SOD2,TMBIM6,TSC1,MAPKAPK5,RIOK3,ITGB1BP1,THOC1,OPTN,TNIP1,RACK1,IVNS1ABP,LILRB4,DUSP10,CARD8,SZT2,NUP62,ZNF385A,RABGEF1,HTRA2,VRK3,TBC1D7,CYRIB,PARL,MARCHF7,MAPKAP1,RNF34,ITCH,CARD19,RFFL,SIRPA,ADGRG3	43/566
11_Member	GO Biological Processes	GO:0080135	regulation of cellular response to stress	-8.07325	-5.55077	BID,CD44,CYLD,GADD45A,DDIT3,DDX5,DUSP1,EIF4G1,EP300,NBR1,MDM2,MYD88,OPA1,PPP4C,PTPN2,SETMAR,SMARCB1,SOD2,SPP1,TMBIM6,TSC1,TXN,PARG,RIPK2,RNF8,BCL7B,MAP4K4,THOC1,RACK1,DUSP10,PNKP,FBXO7,ZNF385A,HTRA2,UBQLN1,PNPLA8,UIMC1,RFWD3,SUPT20H,ENY2,NOD2,MARCHF7,MAPKAP1,RNASEH2B,EPC1,ITCH,RNF185,SIRPA	48/700
11_Member	GO Biological Processes	GO:2001242	regulation of intrinsic apoptotic signaling pathway	-5.78313	-3.60776	BID,CD44,CYLD,DDIT3,EIF5A,MDM2,OPA1,PTPN2,SOD2,TMBIM6,BCLAF1,RACK1,IVNS1ABP,ZNF385A,HTRA2,UBQLN1,PARL,MARCHF7	18/174
11_Member	GO Biological Processes	GO:2001234	negative regulation of apoptotic signaling pathway	-4.56353	-2.64634	BID,CD44,GNAI3,MDM2,OPA1,RPS6KB1,SOD2,TCF7L2,TMBIM6,NRP1,CFLAR,IVNS1ABP,ZNF385A,HTRA2,PARL,TMBIM1,MARCHF7,RNF34,RFFL	19/233
11_Member	GO Biological Processes	GO:2001243	negative regulation of intrinsic apoptotic signaling pathway	-4.04945	-2.23238	BID,CD44,MDM2,OPA1,SOD2,TMBIM6,IVNS1ABP,ZNF385A,HTRA2,PARL,MARCHF7	11/99
12_Summary	GO Biological Processes	GO:0006914	autophagy	-8.98892	-6.29358	LGALS8,NBR1,TMBIM6,TSG101,RAB7A,STAM,RIPK2,MTMR3,ATG5,SEC16A,OPTN,RNF41,TCIRG1,ATG7,PHB2,SIRT2,ATG4B,ARFIP2,GABARAPL1,FBXO7,UBQLN1,SH3GLB1,UFC1,TMEM39A,WDR41,SUPT20H,VPS18,NOD2,MTMR14,TRIM5,RNF185,CTSB,RHEB,RPS6KB1,MAP3K7,TSC1,CFLAR,TBK1,ADAM8,CTSS,DFFA,ETF1,SMARCB1,NAPA,FLOT1,ACIN1,MRRF,DEDD2,MTIF3,IFT88,DYNC1LI1,COASY,LCMT1	53/-
12_Member	GO Biological Processes	GO:0006914	autophagy	-8.98892	-6.29358	LGALS8,NBR1,TMBIM6,TSG101,RAB7A,STAM,RIPK2,MTMR3,ATG5,SEC16A,OPTN,RNF41,TCIRG1,ATG7,PHB2,SIRT2,ATG4B,ARFIP2,GABARAPL1,FBXO7,UBQLN1,SH3GLB1,UFC1,TMEM39A,WDR41,SUPT20H,VPS18,NOD2,MTMR14,TRIM5,RNF185	31/314
12_Member	GO Biological Processes	GO:0061919	process utilizing autophagic mechanism	-8.98892	-6.29358	LGALS8,NBR1,TMBIM6,TSG101,RAB7A,STAM,RIPK2,MTMR3,ATG5,SEC16A,OPTN,RNF41,TCIRG1,ATG7,PHB2,SIRT2,ATG4B,ARFIP2,GABARAPL1,FBXO7,UBQLN1,SH3GLB1,UFC1,TMEM39A,WDR41,SUPT20H,VPS18,NOD2,MTMR14,TRIM5,RNF185	31/314
12_Member	KEGG Pathway	hsa04140	Autophagy - animal	-6.43287	-4.1671	CTSB,RHEB,RPS6KB1,MAP3K7,TSC1,RAB7A,CFLAR,MTMR3,ATG5,ATG7,ATG4B,GABARAPL1,TBK1,SH3GLB1,WDR41,SUPT20H,MTMR14	17/141
12_Member	GO Biological Processes	GO:0061912	selective autophagy	-5.50136	-3.38066	LGALS8,RAB7A,RIPK2,ATG5,PHB2,ATG4B,ARFIP2,GABARAPL1,UBQLN1,UFC1,NOD2	11/70
12_Member	GO Biological Processes	GO:0016236	macroautophagy	-5.02055	-3.01574	LGALS8,NBR1,TSG101,RAB7A,STAM,RIPK2,MTMR3,ATG5,TCIRG1,ATG7,PHB2,ATG4B,ARFIP2,GABARAPL1,UBQLN1,UFC1,NOD2,MTMR14	18/197
12_Member	GO Biological Processes	GO:0022411	cellular component disassembly	-3.60159	-1.8938	ADAM8,CTSS,DFFA,ETF1,SMARCB1,TSG101,NAPA,ATG5,FLOT1,ATG7,PHB2,ACIN1,ATG4B,ARFIP2,GABARAPL1,FBXO7,UBQLN1,UFC1,MRRF,DEDD2,MTIF3	21/321
12_Member	GO Biological Processes	GO:0000422	autophagy of mitochondrion	-3.17488	-1.57061	ATG5,ATG7,PHB2,ATG4B,ARFIP2,GABARAPL1,FBXO7	7/54
12_Member	GO Biological Processes	GO:0061726	mitochondrion disassembly	-3.17488	-1.57061	ATG5,ATG7,PHB2,ATG4B,ARFIP2,GABARAPL1,FBXO7	7/54
12_Member	GO Biological Processes	GO:1903008	organelle disassembly	-3.15794	-1.55679	ATG5,ATG7,PHB2,ATG4B,ARFIP2,GABARAPL1,FBXO7,UFC1,MRRF,MTIF3	10/106
12_Member	GO Biological Processes	GO:0000045	autophagosome assembly	-3.01597	-1.44556	RAB7A,ATG5,TCIRG1,ATG7,ATG4B,ARFIP2,GABARAPL1,UBQLN1	8/74
12_Member	Reactome Gene Sets	R-HSA-9612973	Autophagy	-3.00205	-1.43597	NBR1,RHEB,TSC1,TSG101,IFT88,MTMR3,ATG5,ATG7,ATG4B,GABARAPL1,DYNC1LI1,MTMR14	12/151
12_Member	Reactome Gene Sets	R-HSA-1632852	Macroautophagy	-2.85953	-1.33509	NBR1,RHEB,TSC1,IFT88,MTMR3,ATG5,ATG7,ATG4B,GABARAPL1,DYNC1LI1,MTMR14	11/136
12_Member	GO Biological Processes	GO:1905037	autophagosome organization	-2.75959	-1.26198	RAB7A,ATG5,TCIRG1,ATG7,ATG4B,ARFIP2,GABARAPL1,UBQLN1	8/81
12_Member	WikiPathways	WP2509	Nanoparticle triggered autophagic cell death	-2.47913	-1.06608	TSC1,ATG5,ATG7,SH3GLB1	4/23
12_Member	GO Biological Processes	GO:0006995	cellular response to nitrogen starvation	-2.42139	-1.02614	ATG5,ATG7,GABARAPL1	3/12
12_Member	GO Biological Processes	GO:0043562	cellular response to nitrogen levels	-2.42139	-1.02614	ATG5,ATG7,GABARAPL1	3/12
12_Member	WikiPathways	WP4577	Neurodegeneration with brain iron accumulation (NBIA) subtypes pathway	-2.15722	-0.846886	RHEB,TSC1,ATG5,ATG7,COASY	5/44
12_Member	GO Biological Processes	GO:0018410	C-terminal protein amino acid modification	-2.13249	-0.828076	ATG5,ATG7,LCMT1	3/15
13_Summary	GO Biological Processes	GO:0007346	regulation of mitotic cell cycle	-8.7304	-6.06309	BCL6,BID,CCNG1,CDK11B,CDC27,CDC42,CDKN1A,CYLD,DUSP1,EIF4G1,ERCC3,MDM2,NBN,PSME2,RAD17,RPS6KB1,SETMAR,SMARCB1,MAD1L1,BCL7B,CUL7,BTG3,ECD,PHB2,SIRT2,NUP62,FBXO7,ANAPC15,SIN3A,GPR132,DYNC1LI1,LCMT1,ANAPC11,UIMC1,RFWD3,INTS13,CHFR,NABP1,ZNF655,RNASEH2B,TPRA1,BIN1,CDC5L,TRIM37,PLSCR1,PUM1,THOC1,PUM2,SH3GLB1,NSUN2,CCNL1,CEP85,CEP63,ZBTB17,HTRA2,CDK5RAP1,GADD45A,SP100,RNF8,E2F6,TBCE,CUL5,USP8,AKAP8,PIBF…	72/-
13_Member	GO Biological Processes	GO:0007346	regulation of mitotic cell cycle	-8.7304	-6.06309	BCL6,BID,CCNG1,CDK11B,CDC27,CDC42,CDKN1A,CYLD,DUSP1,EIF4G1,ERCC3,MDM2,NBN,PSME2,RAD17,RPS6KB1,SETMAR,SMARCB1,MAD1L1,BCL7B,CUL7,BTG3,ECD,PHB2,SIRT2,NUP62,FBXO7,ANAPC15,SIN3A,GPR132,DYNC1LI1,LCMT1,ANAPC11,UIMC1,RFWD3,INTS13,CHFR,NABP1,ZNF655,RNASEH2B,TPRA1	41/518
13_Member	GO Biological Processes	GO:0010564	regulation of cell cycle process	-7.22153	-4.78678	BIN1,BCL6,BID,CCNG1,CDC5L,CDC27,CDC42,CDKN1A,DUSP1,EIF4G1,ERCC3,MDM2,TRIM37,NBN,PLSCR1,PSME2,RAD17,SETMAR,SMARCB1,MAD1L1,BCL7B,PUM1,CUL7,THOC1,ECD,PHB2,SIRT2,PUM2,NUP62,FBXO7,ANAPC15,SIN3A,GPR132,SH3GLB1,DYNC1LI1,LCMT1,ANAPC11,UIMC1,NSUN2,RFWD3,CHFR,CCNL1,CEP85,NABP1,ZNF655,RNASEH2B,CEP63,TPRA1	48/746
13_Member	GO Biological Processes	GO:1901987	regulation of cell cycle phase transition	-7.21416	-4.78532	BID,CCNG1,CDC5L,CDKN1A,DUSP1,EIF4G1,ERCC3,MDM2,NBN,PSME2,RAD17,SETMAR,SMARCB1,MAD1L1,BCL7B,THOC1,ECD,PHB2,SIRT2,FBXO7,ANAPC15,SIN3A,GPR132,DYNC1LI1,LCMT1,ANAPC11,UIMC1,NSUN2,RFWD3,CHFR,NABP1,ZNF655,RNASEH2B,CEP63,TPRA1	35/456
13_Member	GO Biological Processes	GO:1901990	regulation of mitotic cell cycle phase transition	-7.17559	-4.75645	BID,CCNG1,CDKN1A,DUSP1,EIF4G1,ERCC3,MDM2,NBN,PSME2,RAD17,SMARCB1,MAD1L1,BCL7B,ECD,PHB2,SIRT2,FBXO7,ANAPC15,SIN3A,GPR132,DYNC1LI1,LCMT1,ANAPC11,UIMC1,RFWD3,CHFR,NABP1,ZNF655,RNASEH2B,TPRA1	30/355
13_Member	GO Biological Processes	GO:0045786	negative regulation of cell cycle	-4.24716	-2.39137	BCL6,CCNG1,CDC5L,CDKN1A,DUSP1,MDM2,TRIM37,NBN,RAD17,SETMAR,ZBTB17,MAD1L1,BTG3,FBXO7,HTRA2,GPR132,CDK5RAP1,UIMC1,NSUN2,RFWD3,CHFR,NABP1,ZNF655,CEP63,TPRA1	25/378
13_Member	GO Biological Processes	GO:0000075	cell cycle checkpoint signaling	-3.92755	-2.13166	CCNG1,CDC5L,CDKN1A,MDM2,NBN,RAD17,SETMAR,MAD1L1,UIMC1,NSUN2,RFWD3,CHFR,NABP1,CEP63	14/157
13_Member	GO Biological Processes	GO:0042770	signal transduction in response to DNA damage	-3.89647	-2.10876	BID,CCNG1,CDC5L,CDKN1A,GADD45A,MDM2,NBN,RAD17,SP100,RNF8,UIMC1,RFWD3,CEP63	13/139
13_Member	GO Biological Processes	GO:1901988	negative regulation of cell cycle phase transition	-3.82203	-2.05325	CCNG1,CDC5L,CDKN1A,MDM2,NBN,RAD17,SETMAR,MAD1L1,FBXO7,GPR132,UIMC1,NSUN2,RFWD3,CHFR,NABP1,ZNF655,CEP63,TPRA1	18/243
13_Member	GO Biological Processes	GO:0010948	negative regulation of cell cycle process	-3.77808	-2.01947	BCL6,CCNG1,CDC5L,CDKN1A,MDM2,TRIM37,NBN,RAD17,SETMAR,MAD1L1,FBXO7,GPR132,UIMC1,NSUN2,RFWD3,CHFR,NABP1,ZNF655,CEP63,TPRA1	20/289
13_Member	GO Biological Processes	GO:0045930	negative regulation of mitotic cell cycle	-3.65428	-1.92865	BCL6,CCNG1,CDKN1A,MDM2,NBN,RAD17,SETMAR,MAD1L1,BTG3,FBXO7,GPR132,UIMC1,RFWD3,CHFR,NABP1,ZNF655,TPRA1	17/229
13_Member	Canonical Pathways	M84	PID ATM PATHWAY	-3.52821	-1.83575	BID,MDM2,NBN,RAD17,RNF8,UIMC1	6/34
13_Member	GO Biological Processes	GO:0010972	negative regulation of G2/M transition of mitotic cell cycle	-3.39711	-1.73697	CCNG1,CDKN1A,NBN,RAD17,GPR132,UIMC1,CHFR,NABP1	8/65
13_Member	GO Biological Processes	GO:0044818	mitotic G2/M transition checkpoint	-3.32857	-1.68072	CCNG1,CDKN1A,NBN,RAD17,UIMC1,CHFR,NABP1	7/51
13_Member	GO Biological Processes	GO:0010389	regulation of G2/M transition of mitotic cell cycle	-3.3243	-1.67824	CCNG1,CDKN1A,NBN,RAD17,SIN3A,GPR132,UIMC1,CHFR,NABP1,RNASEH2B	10/101
13_Member	GO Biological Processes	GO:1901991	negative regulation of mitotic cell cycle phase transition	-3.31317	-1.67133	CCNG1,CDKN1A,MDM2,NBN,RAD17,MAD1L1,FBXO7,GPR132,UIMC1,RFWD3,CHFR,NABP1,ZNF655,TPRA1	14/180
13_Member	GO Biological Processes	GO:1902750	negative regulation of cell cycle G2/M phase transition	-3.30668	-1.66739	CCNG1,CDKN1A,NBN,RAD17,GPR132,UIMC1,CHFR,NABP1	8/67
13_Member	GO Biological Processes	GO:0007093	mitotic cell cycle checkpoint signaling	-3.22006	-1.59623	CCNG1,CDKN1A,MDM2,NBN,RAD17,SETMAR,MAD1L1,UIMC1,RFWD3,CHFR,NABP1	11/123
13_Member	GO Biological Processes	GO:1903047	mitotic cell cycle process	-3.21597	-1.59509	CCNG1,CDC27,CDKN1A,E2F6,MDM2,NBN,RAD17,RPS6KB1,SETMAR,TBCE,CUL5,MAD1L1,USP8,CUL7,AKAP8,PIBF1,SIRT2,FBXW11,NUP62,GPR132,LCMT1,UIMC1,RFWD3,INTS13,CHFR,USP37,NABP1,NDEL1	28/518
13_Member	GO Biological Processes	GO:0000278	mitotic cell cycle	-3.04217	-1.46593	CCNG1,CDK11B,CDC27,CDKN1A,E2F6,MDM2,NBN,RAD17,RPS6KB1,SETMAR,TBCE,CUL5,MAD1L1,UBA3,USP8,CUL7,AKAP8,PIBF1,SIRT2,FBXW11,NUP62,GPR132,LCMT1,ANAPC11,UIMC1,RFWD3,INTS13,CHFR,USP37,NABP1,NDEL1	31/611
13_Member	GO Biological Processes	GO:1902749	regulation of cell cycle G2/M phase transition	-2.97208	-1.41739	CCNG1,CDKN1A,NBN,RAD17,SIN3A,GPR132,UIMC1,CHFR,NABP1,RNASEH2B	10/112
13_Member	GO Biological Processes	GO:0031570	DNA integrity checkpoint signaling	-2.88429	-1.3533	CCNG1,CDC5L,CDKN1A,MDM2,NBN,RAD17,SETMAR,UIMC1,RFWD3,CEP63	10/115
13_Member	WikiPathways	WP4016	DNA IR-damage and cellular response via ATR	-2.75959	-1.26198	BCL6,MDM2,MLH1,NBN,RAD17,RECQL,UIMC1,RFWD3	8/81
13_Member	GO Biological Processes	GO:0044774	mitotic DNA integrity checkpoint signaling	-2.69176	-1.21222	CCNG1,CDKN1A,MDM2,NBN,RAD17,SETMAR,UIMC1,RFWD3	8/83
13_Member	GO Biological Processes	GO:0000077	DNA damage checkpoint signaling	-2.57836	-1.13071	CCNG1,CDC5L,CDKN1A,MDM2,NBN,RAD17,UIMC1,RFWD3,CEP63	9/106
13_Member	GO Biological Processes	GO:0044773	mitotic DNA damage checkpoint signaling	-2.21677	-0.889814	CCNG1,CDKN1A,MDM2,NBN,RAD17,UIMC1,RFWD3	7/79
13_Member	GO Biological Processes	GO:0044770	cell cycle phase transition	-2.04596	-0.764844	CCNG1,CDC27,CDKN1A,E2F6,PTPRC,RPS6KB1,CUL5,AKAP8,GPR132,LCMT1,USP37	11/174
14_Summary	Reactome Gene Sets	R-HSA-446203	Asparagine N-linked glycosylation	-8.71561	-6.05725	CTSC,DPAGT1,GLB1,MGAT1,MIA2,PGM3,SERPINA1,ST3GAL1,B4GALT4,NAPA,DPM1,GOSR2,SEC16A,MARCHF6,ST3GAL6,OS9,COPZ1,SEC31A,ST6GALNAC6,DERL2,DYNC1LI1,PPP6R3,NAGK,NGLY1,TRAPPC6A,ALG9,DHDDS,ARFGAP2,RNF185,FUOM,GUSB,TNIP1,SLC35C2,GALNT7,CSGALNACT1	35/-
14_Member	Reactome Gene Sets	R-HSA-446203	Asparagine N-linked glycosylation	-8.71561	-6.05725	CTSC,DPAGT1,GLB1,MGAT1,MIA2,PGM3,SERPINA1,ST3GAL1,B4GALT4,NAPA,DPM1,GOSR2,SEC16A,MARCHF6,ST3GAL6,OS9,COPZ1,SEC31A,ST6GALNAC6,DERL2,DYNC1LI1,PPP6R3,NAGK,NGLY1,TRAPPC6A,ALG9,DHDDS,ARFGAP2,RNF185,FUOM	30/304
14_Member	Reactome Gene Sets	R-HSA-446193	Biosynthesis of the N-glycan precursor (dolichol lipid-linked oligosaccharide, LLO) and transfer to a nascent protein	-5.03232	-3.02421	DPAGT1,GLB1,PGM3,ST3GAL1,DPM1,ST3GAL6,ST6GALNAC6,NAGK,ALG9,DHDDS,FUOM	11/78
14_Member	Reactome Gene Sets	R-HSA-446219	Synthesis of substrates in N-glycan biosythesis	-4.26674	-2.40728	GLB1,PGM3,ST3GAL1,DPM1,ST3GAL6,ST6GALNAC6,NAGK,DHDDS,FUOM	9/63
14_Member	GO Biological Processes	GO:0006488	dolichol-linked oligosaccharide biosynthetic process	-2.71264	-1.22663	DPAGT1,DPM1,ALG9,DHDDS	4/20
14_Member	GO Biological Processes	GO:0006490	oligosaccharide-lipid intermediate biosynthetic process	-2.63034	-1.17063	DPAGT1,DPM1,ALG9,DHDDS	4/21
14_Member	GO Biological Processes	GO:0019348	dolichol metabolic process	-2.55265	-1.11365	DPAGT1,DPM1,ALG9,DHDDS	4/22
14_Member	GO Biological Processes	GO:0006487	protein N-linked glycosylation	-2.43942	-1.03731	DPAGT1,MGAT1,PGM3,ST3GAL1,DPM1,ALG9,DHDDS	7/72
14_Member	GO Biological Processes	GO:0009100	glycoprotein metabolic process	-2.42645	-1.02614	DPAGT1,GLB1,GUSB,MGAT1,PGM3,ST3GAL1,B4GALT4,DPM1,MARCHF6,TNIP1,ST3GAL6,ST6GALNAC6,SLC35C2,GALNT7,NGLY1,CSGALNACT1,ALG9,DHDDS,RNF185	19/347
14_Member	GO Biological Processes	GO:0016093	polyprenol metabolic process	-2.4094	-1.02131	DPAGT1,DPM1,ALG9,DHDDS	4/24
15_Summary	GO Biological Processes	GO:0032774	RNA biosynthetic process	-8.67309	-6.0235	ANXA2,BCL6,DDX5,EP300,ERCC3,EWSR1,FHL3,GTF2A2,GTF2H1,MBD1,NAB1,CNOT2,PTMA,SMARCB1,RO60,STAT3,ELOB,TAF1C,TAF1A,BTAF1,ATG5,BCLAF1,MED6,USPL1,IRF9,IVNS1ABP,TCERG1,SPIN1,RALY,SETX,CAMTA2,RTF1,CAMTA1,PHF3,CRCP,MED4,SUPT20H,TWNK,ENY2,ZNF410,GPBP1,EPC1,TCEANC2,JMJD1C,POLR2J3	45/-
15_Member	GO Biological Processes	GO:0032774	RNA biosynthetic process	-8.67309	-6.0235	ANXA2,BCL6,DDX5,EP300,ERCC3,EWSR1,FHL3,GTF2A2,GTF2H1,MBD1,NAB1,CNOT2,PTMA,SMARCB1,RO60,STAT3,ELOB,TAF1C,TAF1A,BTAF1,ATG5,BCLAF1,MED6,USPL1,IRF9,IVNS1ABP,TCERG1,SPIN1,RALY,SETX,CAMTA2,RTF1,CAMTA1,PHF3,CRCP,MED4,SUPT20H,TWNK,ENY2,ZNF410,GPBP1,EPC1,TCEANC2,JMJD1C,POLR2J3	45/605
15_Member	GO Biological Processes	GO:0006351	DNA-templated transcription	-8.48365	-5.86749	ANXA2,BCL6,DDX5,EP300,ERCC3,EWSR1,FHL3,GTF2A2,GTF2H1,MBD1,NAB1,CNOT2,PTMA,SMARCB1,RO60,STAT3,ELOB,TAF1C,TAF1A,BTAF1,BCLAF1,MED6,USPL1,IRF9,IVNS1ABP,TCERG1,SPIN1,RALY,SETX,CAMTA2,RTF1,CAMTA1,PHF3,CRCP,MED4,SUPT20H,TWNK,ENY2,ZNF410,GPBP1,EPC1,TCEANC2,JMJD1C,POLR2J3	44/592
15_Member	GO Biological Processes	GO:0097659	nucleic acid-templated transcription	-8.43937	-5.83117	ANXA2,BCL6,DDX5,EP300,ERCC3,EWSR1,FHL3,GTF2A2,GTF2H1,MBD1,NAB1,CNOT2,PTMA,SMARCB1,RO60,STAT3,ELOB,TAF1C,TAF1A,BTAF1,BCLAF1,MED6,USPL1,IRF9,IVNS1ABP,TCERG1,SPIN1,RALY,SETX,CAMTA2,RTF1,CAMTA1,PHF3,CRCP,MED4,SUPT20H,TWNK,ENY2,ZNF410,GPBP1,EPC1,TCEANC2,JMJD1C,POLR2J3	44/594
16_Summary	GO Biological Processes	GO:0048193	Golgi vesicle transport	-8.27109	-5.69339	BBS2,MIA2,MYO5A,TAPBP,LAPTM5,NAPA,GOSR2,SEC16A,SCAMP3,OPTN,COPZ1,SEC31A,GGA3,PITPNB,SEC31B,TMED5,GOLT1B,RAB8B,BCAP29,SCYL1,KLHL12,TRAPPC11,MPPE1,TRAPPC6A,TRAPPC13,YIPF4,ARFGAP2,ATP9B,ANXA2,WDR11	30/-
16_Member	GO Biological Processes	GO:0048193	Golgi vesicle transport	-8.27109	-5.69339	BBS2,MIA2,MYO5A,TAPBP,LAPTM5,NAPA,GOSR2,SEC16A,SCAMP3,OPTN,COPZ1,SEC31A,GGA3,PITPNB,SEC31B,TMED5,GOLT1B,RAB8B,BCAP29,SCYL1,KLHL12,TRAPPC11,MPPE1,TRAPPC6A,TRAPPC13,YIPF4,ARFGAP2,ATP9B	28/281
16_Member	GO Biological Processes	GO:0006888	endoplasmic reticulum to Golgi vesicle-mediated transport	-4.3725	-2.48932	MIA2,SEC16A,SEC31A,SEC31B,TMED5,GOLT1B,BCAP29,KLHL12,TRAPPC11,MPPE1,TRAPPC6A,TRAPPC13,YIPF4	13/125
16_Member	GO Biological Processes	GO:0006900	vesicle budding from membrane	-3.58164	-1.87851	ANXA2,SEC16A,SEC31A,SEC31B,KLHL12,TRAPPC11,TRAPPC6A,TRAPPC13,ARFGAP2	9/77
16_Member	GO Biological Processes	GO:0006901	vesicle coating	-3.32093	-1.67824	SEC16A,KLHL12,TRAPPC11,TRAPPC6A,TRAPPC13,ARFGAP2	6/37
16_Member	GO Biological Processes	GO:0090114	COPII-coated vesicle budding	-3.07492	-1.49054	SEC16A,SEC31A,SEC31B,KLHL12,TRAPPC11,TRAPPC6A	6/41
16_Member	GO Biological Processes	GO:0048199	vesicle targeting, to, from or within Golgi	-2.83558	-1.32017	SEC16A,KLHL12,TRAPPC11,TRAPPC6A,ARFGAP2	5/31
16_Member	GO Biological Processes	GO:0006903	vesicle targeting	-2.73258	-1.23954	SEC16A,WDR11,KLHL12,TRAPPC11,TRAPPC6A,TRAPPC13,ARFGAP2	7/64
16_Member	GO Biological Processes	GO:0048207	vesicle targeting, rough ER to cis-Golgi	-2.4094	-1.02131	SEC16A,KLHL12,TRAPPC11,TRAPPC6A	4/24
16_Member	GO Biological Processes	GO:0048208	COPII vesicle coating	-2.4094	-1.02131	SEC16A,KLHL12,TRAPPC11,TRAPPC6A	4/24
17_Summary	GO Biological Processes	GO:0002683	negative regulation of immune system process	-8.15869	-5.59546	ADORA2A,BCL6,CD33,DUSP1,FGR,HLA-A,HLA-B,HLA-DRB1,HLA-F,KLRD1,PRKAR1A,PTPN2,PTPRC,STAT2,TMBIM6,UFD1,LAPTM5,LST1,MAD1L1,RIOK3,ATG5,THOC1,PIBF1,LILRB4,LILRB3,LILRA2,DUSP10,FBXO7,RHBDD3,RABGEF1,UBQLN1,WDR41,GPR108,NOD2,MARCHF7,CEP63,ITCH,NLRC5,IL31RA,CYLD,DDIT3,SLC11A1,TIA1,AKAP8,CARD8,RNF216,SIRPA,ACTN4,CD164,ITGB1BP1,MAP4K4,PLXNB2	52/-
17_Member	GO Biological Processes	GO:0002683	negative regulation of immune system process	-8.15869	-5.59546	ADORA2A,BCL6,CD33,DUSP1,FGR,HLA-A,HLA-B,HLA-DRB1,HLA-F,KLRD1,PRKAR1A,PTPN2,PTPRC,STAT2,TMBIM6,UFD1,LAPTM5,LST1,MAD1L1,RIOK3,ATG5,THOC1,PIBF1,LILRB4,LILRB3,LILRA2,DUSP10,FBXO7,RHBDD3,RABGEF1,UBQLN1,WDR41,GPR108,NOD2,MARCHF7,CEP63,ITCH,NLRC5,IL31RA	39/500
17_Member	GO Biological Processes	GO:0002695	negative regulation of leukocyte activation	-6.63957	-4.34792	ADORA2A,BCL6,CD33,FGR,HLA-DRB1,HLA-F,PRKAR1A,PTPN2,PTPRC,LAPTM5,LST1,MAD1L1,THOC1,PIBF1,LILRB4,FBXO7,RHBDD3,RABGEF1,MARCHF7,ITCH,IL31RA	21/203
17_Member	GO Biological Processes	GO:0050866	negative regulation of cell activation	-5.86915	-3.67132	ADORA2A,BCL6,CD33,FGR,HLA-DRB1,HLA-F,PRKAR1A,PTPN2,PTPRC,LAPTM5,LST1,MAD1L1,THOC1,PIBF1,LILRB4,FBXO7,RHBDD3,RABGEF1,MARCHF7,ITCH,IL31RA	21/226
17_Member	GO Biological Processes	GO:0051250	negative regulation of lymphocyte activation	-5.33147	-3.24059	ADORA2A,BCL6,FGR,HLA-DRB1,HLA-F,PRKAR1A,PTPN2,LAPTM5,LST1,MAD1L1,THOC1,PIBF1,LILRB4,FBXO7,RHBDD3,MARCHF7,ITCH	17/169
17_Member	GO Biological Processes	GO:0001818	negative regulation of cytokine production	-2.64311	-1.17822	BCL6,CD33,CYLD,DDIT3,HLA-DRB1,HLA-F,PTPRC,SLC11A1,TIA1,UFD1,LAPTM5,ATG5,AKAP8,PIBF1,LILRB4,CARD8,RABGEF1,RNF216,NOD2,ITCH,SIRPA	21/382
17_Member	GO Biological Processes	GO:0050868	negative regulation of T cell activation	-2.44232	-1.03822	ADORA2A,BCL6,HLA-DRB1,PRKAR1A,PTPN2,LAPTM5,MAD1L1,LILRB4,MARCHF7,ITCH	10/132
17_Member	GO Biological Processes	GO:0070664	negative regulation of leukocyte proliferation	-2.2998	-0.942912	BCL6,HLA-DRB1,PRKAR1A,LST1,MAD1L1,LILRB4,MARCHF7,ITCH	8/96
17_Member	GO Biological Processes	GO:0007162	negative regulation of cell adhesion	-2.20841	-0.882693	ACTN4,ADORA2A,BCL6,DUSP1,HLA-DRB1,PRKAR1A,PTPN2,PTPRC,LAPTM5,MAD1L1,CD164,ITGB1BP1,MAP4K4,LILRB4,PLXNB2,MARCHF7,ITCH	17/312
17_Member	GO Biological Processes	GO:1903038	negative regulation of leukocyte cell-cell adhesion	-2.03866	-0.758289	ADORA2A,BCL6,HLA-DRB1,PRKAR1A,PTPN2,LAPTM5,MAD1L1,LILRB4,MARCHF7,ITCH	10/151
18_Summary	Reactome Gene Sets	R-HSA-2262752	Cellular responses to stress	-8.13766	-5.58149	ADD1,ARNT,CDC27,CDKN1A,TPP1,DDIT3,EP300,MDM2,NBN,NUP98,DNAJC3,PSMA3,PSMB9,PSMD1,PSME2,RHEB,RPL30,RPL41,RPS9,RPS13,SHC1,SOD2,STAT3,ELOB,TXN,TXNRD1,UFD1,ZBTB17,MAPKAPK5,EED,BTRC,ATP6V0D1,MAP4K4,BAG4,GOSR2,NUP155,CUL7,TCIRG1,SEC31A,SZT2,CABIN1,NUP62,LY96,ANAPC15,SIN3A,TINF2,CXXC1,DYNC1LI1,ANAPC11,FNIP2,PHC3,CRTC2	52/-
18_Member	Reactome Gene Sets	R-HSA-2262752	Cellular responses to stress	-8.13766	-5.58149	ADD1,ARNT,CDC27,CDKN1A,TPP1,DDIT3,EP300,MDM2,NBN,NUP98,DNAJC3,PSMA3,PSMB9,PSMD1,PSME2,RHEB,RPL30,RPL41,RPS9,RPS13,SHC1,SOD2,STAT3,ELOB,TXN,TXNRD1,UFD1,ZBTB17,MAPKAPK5,EED,BTRC,ATP6V0D1,MAP4K4,BAG4,GOSR2,NUP155,CUL7,TCIRG1,SEC31A,SZT2,CABIN1,NUP62,LY96,ANAPC15,SIN3A,TINF2,CXXC1,DYNC1LI1,ANAPC11,FNIP2,PHC3,CRTC2	52/788
18_Member	Reactome Gene Sets	R-HSA-2559583	Cellular Senescence	-2.9505	-1.40059	CDC27,CDKN1A,MDM2,NBN,STAT3,TXN,MAPKAPK5,EED,MAP4K4,CABIN1,ANAPC15,TINF2,ANAPC11,PHC3	14/196
19_Summary	GO Biological Processes	GO:0051640	organelle localization	-8.089	-5.55335	ACTN4,BIN1,BBS2,CDC42,MLH1,MYO5A,NUP98,OPA1,PCM1,PIK3CG,STX3,STX4,TSG101,LAT2,RAB7A,MAD1L1,SEC16A,TCIRG1,PIBF1,FBXW11,NUP62,IFFO1,BLOC1S6,AP3M1,RABGEF1,TMEM230,CEP83,RAB8B,DEF8,CCDC186,MSTO1,WDR11,VPS18,KLHL12,TRAPPC11,TRAPPC6A,TRAPPC13,NDEL1,ARFGAP2,RHOT2,SPG7,STAU1,IFT88,CLUAP1,WDR19,KATNIP,DNAAF1,DYNC1LI1,DNAAF5,INTS13	50/-
19_Member	GO Biological Processes	GO:0051640	organelle localization	-8.089	-5.55335	ACTN4,BIN1,BBS2,CDC42,MLH1,MYO5A,NUP98,OPA1,PCM1,PIK3CG,STX3,STX4,TSG101,LAT2,RAB7A,MAD1L1,SEC16A,TCIRG1,PIBF1,FBXW11,NUP62,IFFO1,BLOC1S6,AP3M1,RABGEF1,TMEM230,CEP83,RAB8B,DEF8,CCDC186,MSTO1,WDR11,VPS18,KLHL12,TRAPPC11,TRAPPC6A,TRAPPC13,NDEL1,ARFGAP2,RHOT2	40/524
19_Member	GO Biological Processes	GO:0051656	establishment of organelle localization	-6.77107	-4.44782	ACTN4,BBS2,CDC42,MLH1,MYO5A,OPA1,PCM1,PIK3CG,TSG101,LAT2,RAB7A,MAD1L1,SEC16A,TCIRG1,PIBF1,FBXW11,NUP62,BLOC1S6,AP3M1,RABGEF1,TMEM230,CEP83,CCDC186,WDR11,KLHL12,TRAPPC11,TRAPPC6A,TRAPPC13,NDEL1,ARFGAP2,RHOT2	31/391
19_Member	GO Biological Processes	GO:0051648	vesicle localization	-6.74184	-4.42267	ACTN4,BBS2,MYO5A,PIK3CG,TSG101,RAB7A,SEC16A,TCIRG1,FBXW11,BLOC1S6,AP3M1,TMEM230,CCDC186,WDR11,KLHL12,TRAPPC11,TRAPPC6A,TRAPPC13,NDEL1,ARFGAP2	20/183
19_Member	GO Biological Processes	GO:0051650	establishment of vesicle localization	-6.58942	-4.30532	ACTN4,BBS2,MYO5A,TSG101,RAB7A,SEC16A,TCIRG1,FBXW11,BLOC1S6,AP3M1,TMEM230,CCDC186,WDR11,KLHL12,TRAPPC11,TRAPPC6A,TRAPPC13,NDEL1,ARFGAP2	19/170
19_Member	GO Biological Processes	GO:0030705	cytoskeleton-dependent intracellular transport	-4.23878	-2.38438	ACTN4,CDC42,MYO5A,OPA1,PCM1,SPG7,STAU1,IFT88,CLUAP1,FBXW11,BLOC1S6,AP3M1,RABGEF1,CCDC186,WDR19,NDEL1,RHOT2	17/205
19_Member	GO Biological Processes	GO:0010970	transport along microtubule	-3.69979	-1.95869	CDC42,OPA1,PCM1,SPG7,STAU1,IFT88,CLUAP1,FBXW11,BLOC1S6,AP3M1,RABGEF1,WDR19,NDEL1,RHOT2	14/165
19_Member	GO Biological Processes	GO:0099111	microtubule-based transport	-3.69565	-1.95562	CDC42,OPA1,PCM1,SPG7,STAU1,IFT88,CLUAP1,KATNIP,FBXW11,BLOC1S6,AP3M1,RABGEF1,WDR19,NDEL1,RHOT2,DNAAF1	16/206
19_Member	GO Biological Processes	GO:0008088	axo-dendritic transport	-3.01597	-1.44556	OPA1,SPG7,STAU1,FBXW11,BLOC1S6,AP3M1,RABGEF1,NDEL1	8/74
19_Member	GO Biological Processes	GO:0099518	vesicle cytoskeletal trafficking	-2.6172	-1.1613	ACTN4,MYO5A,FBXW11,BLOC1S6,AP3M1,CCDC186,NDEL1	7/67
19_Member	GO Biological Processes	GO:0007018	microtubule-based movement	-2.24835	-0.906122	BBS2,CDC42,OPA1,PCM1,SPG7,STAU1,IFT88,CLUAP1,KATNIP,FBXW11,BLOC1S6,AP3M1,RABGEF1,DYNC1LI1,DNAAF5,INTS13,WDR19,NDEL1,RHOT2,DNAAF1	20/387
19_Member	GO Biological Processes	GO:0098930	axonal transport	-2.18423	-0.863836	OPA1,SPG7,FBXW11,BLOC1S6,AP3M1,NDEL1	6/61
19_Member	GO Biological Processes	GO:0072384	organelle transport along microtubule	-2.10138	-0.805512	CDC42,OPA1,FBXW11,BLOC1S6,AP3M1,NDEL1,RHOT2	7/83
20_Summary	Reactome Gene Sets	R-HSA-3700989	Transcriptional Regulation by TP53	-8.07601	-5.55077	BCL6,BID,CCNG1,CDKN1A,GADD45A,EP300,ERCC3,GTF2H1,MDM2,MLH1,NBN,CNOT2,PLAGL1,RABGGTA,RABGGTB,RAD17,RHEB,ELOB,TSC1,TXN,TXNRD1,BRPF1,MAPKAPK5,CNOT1,ZNF385A,BANP,MAPKAP1,PIP4K2C,RNF34,ING5,RFFL,RICTOR	32/-
20_Member	Reactome Gene Sets	R-HSA-3700989	Transcriptional Regulation by TP53	-8.07601	-5.55077	BCL6,BID,CCNG1,CDKN1A,GADD45A,EP300,ERCC3,GTF2H1,MDM2,MLH1,NBN,CNOT2,PLAGL1,RABGGTA,RABGGTB,RAD17,RHEB,ELOB,TSC1,TXN,TXNRD1,BRPF1,MAPKAPK5,CNOT1,ZNF385A,BANP,MAPKAP1,PIP4K2C,RNF34,ING5,RFFL,RICTOR	32/362
20_Member	Reactome Gene Sets	R-HSA-5633007	Regulation of TP53 Activity	-4.41602	-2.52231	CCNG1,EP300,MDM2,NBN,RAD17,BRPF1,MAPKAPK5,ZNF385A,BANP,MAPKAP1,PIP4K2C,RNF34,ING5,RFFL,RICTOR	15/160
20_Member	Reactome Gene Sets	R-HSA-6804757	Regulation of TP53 Degradation	-3.38764	-1.73017	CCNG1,MDM2,MAPKAP1,RNF34,RFFL,RICTOR	6/36
20_Member	Reactome Gene Sets	R-HSA-6806003	Regulation of TP53 Expression and Degradation	-3.32093	-1.67824	CCNG1,MDM2,MAPKAP1,RNF34,RFFL,RICTOR	6/37
20_Member	Reactome Gene Sets	R-HSA-5674400	Constitutive Signaling by AKT1 E17K in Cancer	-2.34311	-0.971818	CDKN1A,MDM2,MAPKAP1,RICTOR	4/25
