# Supplementary material for: Mutations in the splicing factor SF3B1 are linked to frequent emergence of HLA-DRlow/neg monocytes in lower-risk myelodysplastic neoplasms
Source: Leukemia. 2024 Apr 17;38(6):1427–31. doi: 10.1038/s41375-024-02249-z (PMC11147767; doi:10.1038/s41375-024-02249-z)
Supplement: Supplementary file 6 — Supplementary_Table_8 [file 41375_2024_2249_MOESM6_ESM.xlsx]

## Sheet: Table S8 (I) DSG_rMATS
Supplemental Table 8 (I): Differentially spliced genes (DSG)_rMATS in SF3B1K700E compared to SF3B1wt LR-MDS classical monocytes
Abbreviations: ID, rMATS event ID; chr, chromosome; IJC, included junction counts; SJC, skipped junction counts
ID	GeneID	GeneSymbol	chr	IJC_SAMPLE_1	SJC_SAMPLE_1	IJC_SAMPLE_2	SJC_SAMPLE_2	FDR	IncLevel1	IncLevel2	IncLevelDifference	Type
2209	ENSG00000113108	APBB3	chr5	12,9,38	0,1,0	24,5,2	27,43,6	0	1.0,0.719,1.0	0.202,0.032,0.087	0.799	RI
3837	ENSG00000221923	ZNF880	chr19	9,30,14	1,0,0	24,7,1	21,23,4	3.39626e-12	0.833,1.0,1.0	0.388,0.145,0.122	0.726	SE
8009	ENSG00000028310	BRD9	chr5	2,5,1	7,14,19	34,27,27	2,6,2	0	0.121,0.147,0.025	0.892,0.685,0.867	-0.717	SE
8008	ENSG00000028310	BRD9	chr5	4,0,1	7,14,19	24,22,18	2,6,2	1.03265e-12	0.222,0.0,0.026	0.857,0.647,0.818	-0.691	SE
9065	ENSG00000072210	ALDH3A2	chr17	3,0,4	41,30,10	23,6,9	35,0,0	2.10576e-05	0.038,0.0,0.179	0.264,1.0,1.0	-0.682	SE
39924	ENSG00000111859	NEDD9	chr6	6,31,4	1,0,0	26,16,7	46,23,11	9.40064e-12	0.787,1.0,1.0	0.258,0.3,0.281	0.649	SE
9517	ENSG00000083168	KAT6A	chr8	13,37,4	2,0,0	1,35,0	9,5,2	4.45646e-05	0.776,1.0,1.0	0.056,0.788,0.0	0.644	SE
6525	ENSG00000149182	ARFGAP2	chr11	11,8,15	48,75,28	322,178,37	34,20,13	0	0.158,0.08,0.305	0.886,0.879,0.7	-0.641	A3SS
58213	ENSG00000140105	WARS	chr14	5,14,24	21,64,11	780,514,307	49,21,32	3.42463e-12	0.121,0.112,0.558	0.902,0.934,0.847	-0.631	SE
10835	ENSG00000100150	DEPDC5	chr22	0,22,0	16,23,3	11,24,6	22,0,0	0.00150936	0.0,0.459,0.0	0.307,1.0,1.0	-0.616	A3SS
2867	ENSG00000162910	MRPL55	chr1	5,28,8	0,0,2	9,1,7	10,14,2	4.79369e-05	1.0,1.0,0.488	0.176,0.017,0.455	0.613	RI
1661	ENSG00000131503	ANKHD1	chr5	7,35,0	40,54,3	20,27,47	3,7,18	3.029e-06	0.142,0.379,0.0	0.863,0.784,0.711	-0.612	A3SS
58214	ENSG00000140105	WARS	chr14	5,14,24	72,138,43	775,516,304	114,131,83	0	0.039,0.055,0.244	0.797,0.695,0.68	-0.611	SE
3724	ENSG00000100908	EMC9	chr14	24,15,2	12,0,0	22,20,3	19,30,18	0.00423174	0.48,1.0,1.0	0.348,0.235,0.071	0.609	A3SS
58221	ENSG00000140105	WARS	chr14	6,24,24	72,138,43	854,569,312	114,131,83	0	0.043,0.085,0.23	0.801,0.699,0.668	-0.603	SE
64057	ENSG00000119777	TMEM214	chr2	5,18,6	93,172,30	86,53,66	55,32,1	4.07158e-12	0.034,0.064,0.116	0.507,0.521,0.977	-0.597	SE
58220	ENSG00000140105	WARS	chr14	11,24,25	21,64,11	853,563,312	49,21,32	1.12652e-13	0.219,0.167,0.549	0.903,0.935,0.839	-0.581	SE
64472	ENSG00000159593	NAE1	chr16	9,18,13	9,3,2	8,3,0	23,35,3	1.40368e-05	0.377,0.784,0.797	0.174,0.049,0.0	0.578	SE
3452	ENSG00000144320	LNPK	chr2	11,15,4	1,4,0	6,13,6	14,9,12	0.00123608	0.847,0.654,1.0	0.178,0.422,0.202	0.566	SE
19393	ENSG00000164548	TRA2A	chr7	13,26,7	0,10,0	13,6,27	46,16,6	0.0111286	1.0,0.464,1.0	0.086,0.111,0.599	0.556	SE
67257	ENSG00000270820	AC016727.1	chr2	19,3,17	1,0,3	26,2,5	7,5,8	0.0064858	0.868,1.0,0.662	0.562,0.121,0.178	0.556	SE
1965	ENSG00000160753	RUSC1	chr1	34,5,3	2,0,0	66,34,1	16,8,8	0.000146638	0.845,1.0,1.0	0.569,0.577,0.039	0.553	A3SS
16572	ENSG00000026652	AGPAT4	chr6	52,30,18	14,0,0	83,31,18	51,34,30	1.88583e-05	0.66,1.0,1.0	0.46,0.323,0.239	0.546	SE
5443	ENSG00000204351	SKIV2L	chr6	2,25,0	14,31,5	32,24,6	10,12,1	0.000473609	0.091,0.362,0.0	0.693,0.585,0.809	-0.545	A3SS
27568	ENSG00000124831	LRRFIP1	chr2	4,28,0	24,75,2	12,8,4	13,5,0	0.0360986	0.106,0.211,0.0	0.397,0.533,1.0	-0.538	SE
72926	ENSG00000174891	RSRC1	chr3	6,4,6	11,0,3	3,8,0	32,26,11	0.011856	0.265,1.0,0.569	0.058,0.169,0.0	0.536	SE
9844	ENSG00000079974	RABL2B	chr22	9,10,2	3,6,4	17,14,3	3,0,0	0.00360516	0.531,0.386,0.159	0.681,1.0,1.0	-0.535	SE
3613	ENSG00000197062	ZSCAN26	chr6	10,19,24	2,0,1	61,33,0	26,11,4	0.00150213	0.575,1.0,0.866	0.388,0.448,0.0	0.535	A5SS
58222	ENSG00000140105	WARS	chr14	2,6,3	22,26,30	247,123,45	98,21,27	0	0.046,0.11,0.051	0.575,0.758,0.472	-0.533	SE
27693	ENSG00000140153	WDR20	chr14	6,12,13	0,0,1	36,27,6	2,16,3	0.000530337	1.0,1.0,0.58	0.657,0.152,0.175	0.532	SE
41639	ENSG00000172123	SLFN12	chr17	5,9,15	7,0,0	14,16,2	22,18,10	0.00890924	0.283,1.0,1.0	0.26,0.329,0.099	0.532	SE
9204	ENSG00000107669	ATE1	chr10	12,0,9	32,2,5	42,13,2	7,7,0	0.0491291	0.273,0.0,0.643	0.857,0.65,1.0	-0.53	MXE
1616	ENSG00000130332	LSM7	chr19	13,0,10	9,7,5	22,22,5	2,2,0	0.000481806	0.585,0.0,0.661	0.915,0.915,1.0	-0.528	A3SS
14715	ENSG00000127074	RGS13	chr1	15,21,5	5,0,0	26,17,0	21,8,3	0.0130867	0.703,1.0,1.0	0.494,0.627,0.0	0.527	SE
5058	ENSG00000089280	FUS	chr16	5,24,6	0,0,1	54,57,42	11,11,5	0.0074089	1.0,1.0,0.215	0.183,0.191,0.277	0.521	RI
58217	ENSG00000140105	WARS	chr14	4,7,0	7,7,5	72,26,36	12,9,6	0.000222159	0.234,0.349,0.0	0.763,0.607,0.763	-0.517	SE
188	ENSG00000163939	PBRM1	chr3	12,14,4	1,0,2	18,26,0	14,24,4	0.00078727	0.908,1.0,0.621	0.513,0.471,0.0	0.515	MXE
54305	ENSG00000102897	LYRM1	chr16	7,10,9	4,2,1	16,7,1	35,21,8	0.000459756	0.407,0.663,0.779	0.152,0.116,0.047	0.511	SE
114	ENSG00000136122	BORA	chr13	6,19,4	0,3,1	49,11,1	18,25,5	0.00290332	1.0,0.837,0.764	0.688,0.262,0.139	0.504	MXE
60916	ENSG00000107669	ATE1	chr10	23,2,4	7,0,3	6,6,1	19,13,2	0.0293481	0.639,1.0,0.418	0.145,0.199,0.212	0.5	SE
56200	ENSG00000106077	ABHD11	chr7	19,3,6	3,0,0	73,27,5	10,15,15	0.0192201	0.682,1.0,1.0	0.712,0.379,0.102	0.496	SE
8092	ENSG00000068831	RASGRP2	chr11	24,6,19	26,54,40	35,28,50	10,13,4	5.7264e-07	0.376,0.068,0.237	0.695,0.584,0.891	-0.496	A3SS
64056	ENSG00000119777	TMEM214	chr2	14,25,10	93,172,30	70,38,37	55,32,1	1.01561e-05	0.082,0.079,0.165	0.43,0.413,0.956	-0.491	SE
1997	ENSG00000104852	SNRNP70	chr19	8,6,2	6,9,2	25,16,18	0,2,4	0.00767265	0.113,0.06,0.088	1.0,0.434,0.301	-0.491	A5SS
6644	ENSG00000163479	SSR2	chr1	23,22,32	4,4,3	46,22,0	11,51,8	0.00286955	0.75,0.741,0.847	0.685,0.183,0.0	0.49	A5SS
446	ENSG00000129566	TEP1	chr14	8,69,4	3,4,1	25,12,0	29,10,4	0.000551194	0.593,0.904,0.686	0.32,0.396,0.0	0.489	SE
31636	ENSG00000122390	NAA60	chr16	1,10,4	1,15,3	26,15,3	15,0,0	0.019648	0.342,0.257,0.409	0.474,1.0,1.0	-0.489	SE
67258	ENSG00000270820	AC016727.1	chr2	14,3,16	1,0,3	24,2,12	7,5,8	0.0315944	0.837,1.0,0.662	0.557,0.128,0.355	0.486	SE
4374	ENSG00000143367	TUFT1	chr1	4,14,4	2,4,4	5,0,0	12,8,11	0.000157768	0.571,0.7,0.4	0.217,0.0,0.0	0.485	SE
64473	ENSG00000159593	NAE1	chr16	5,18,8	9,3,2	8,1,0	23,35,3	0.000280433	0.21,0.742,0.657	0.143,0.014,0.0	0.484	SE
40195	ENSG00000134490	TMEM241	chr18	8,0,1	6,23,1	28,25,4	10,1,1	0.00044968	0.501,0.0,0.43	0.679,0.95,0.751	-0.483	SE
9828	ENSG00000075790	BCAP29	chr7	4,10,4	23,13,13	46,19,11	31,10,0	0.00444955	0.102,0.335,0.168	0.493,0.554,1.0	-0.481	SE
17254	ENSG00000231074	HCG18	chr6	45,79,15	18,15,0	11,9,2	20,5,5	0.00606784	0.507,0.685,1.0	0.185,0.426,0.142	0.48	SE
137	ENSG00000013375	PGM3	chr6	22,34,11	0,4,0	19,6,12	20,2,6	4.21727e-05	1.0,0.795,1.0	0.302,0.578,0.477	0.479	A5SS
5900	ENSG00000107758	PPP3CB	chr10	13,3,1	6,9,3	18,10,7	5,3,0	0.0343899	0.611,0.195,0.195	0.723,0.708,1.0	-0.477	MXE
22483	ENSG00000153823	PID1	chr2	363,427,35	405,783,108	528,666,207	113,138,42	0	0.271,0.185,0.119	0.66,0.667,0.672	-0.475	SE
69600	ENSG00000123240	OPTN	chr10	14,139,7	1,7,0	34,17,26	45,6,13	1.44756e-07	0.874,0.908,1.0	0.273,0.585,0.498	0.475	SE
2206	ENSG00000113108	APBB3	chr5	8,63,33	9,17,48	37,28,16	10,0,0	0.00227316	0.313,0.656,0.261	0.655,1.0,1.0	-0.475	RI
5139	ENSG00000070501	POLB	chr8	10,0,1	16,17,8	23,22,17	15,6,15	0.000576593	0.362,0.0,0.102	0.582,0.769,0.507	-0.465	MXE
4674	ENSG00000175294	CATSPER1	chr11	12,62,9	18,4,0	44,33,2	64,29,17	0.0211781	0.318,0.916,1.0	0.325,0.444,0.076	0.463	SE
71361	ENSG00000109920	FNBP4	chr11	19,11,0	19,44,3	34,14,19	10,2,16	0.007842	0.375,0.13,0.0	0.671,0.808,0.416	-0.463	SE
2467	ENSG00000166340	TPP1	chr11	14,16,30	12,49,7	118,51,51	9,17,0	0.00345006	0.162,0.052,0.416	0.686,0.333,1.0	-0.463	RI
20127	ENSG00000121741	ZMYM2	chr13	16,15,6	4,4,10	14,4,0	28,18,6	0.00875995	0.753,0.741,0.314	0.276,0.145,0.0	0.462	SE
56203	ENSG00000106077	ABHD11	chr7	8,33,9	3,0,0	34,24,5	10,15,15	0.000975365	0.555,1.0,1.0	0.614,0.428,0.135	0.459	SE
58185	ENSG00000140105	WARS	chr14	4,0,1	12,6,7	52,17,15	31,7,8	1.12986e-05	0.166,0.0,0.078	0.5,0.591,0.527	-0.458	SE
11420	ENSG00000100461	RBM23	chr14	13,12,5	8,0,1	20,3,13	24,21,11	0.0101547	0.582,1.0,0.811	0.417,0.109,0.504	0.454	MXE
5456	ENSG00000004975	DVL2	chr17	14,12,8	0,0,1	14,28,2	7,5,9	2.58722e-05	1.0,1.0,0.844	0.575,0.791,0.131	0.449	A3SS
35693	ENSG00000248323	LUCAT1	chr5	10,32,10	1,0,4	45,19,4	21,15,18	0.00132148	0.858,1.0,0.601	0.563,0.433,0.118	0.448	SE
4598	ENSG00000047578	KIAA0556	chr16	15,39,6	5,15,0	15,5,4	21,18,5	0.00140674	0.781,0.756,1.0	0.459,0.248,0.488	0.447	MXE
39035	ENSG00000122481	RWDD3	chr1	34,21,5	6,0,3	34,9,1	12,26,6	0.0326953	0.565,1.0,0.276	0.394,0.073,0.037	0.446	SE
3152	ENSG00000180822	PSMG4	chr6	38,13,13	28,1,9	29,26,0	52,62,7	0.0159232	0.433,0.88,0.448	0.239,0.191,0.0	0.444	SE
8133	ENSG00000237765	FAM200B	chr4	1,5,4	8,11,1	16,29,16	6,1,3	0.00767095	0.067,0.208,0.698	0.606,0.944,0.755	-0.444	SE
20831	ENSG00000082996	RNF13	chr3	12,32,13	2,3,5	5,3,17	14,31,4	0.00640416	0.814,0.886,0.654	0.206,0.066,0.756	0.442	SE
39028	ENSG00000122481	RWDD3	chr1	4,4,0	31,16,3	29,7,15	33,9,1	0.0023332	0.064,0.117,0.0	0.318,0.292,0.888	-0.439	SE
7346	ENSG00000205352	PRR13	chr12	12,29,1	15,27,9	107,46,32	24,4,20	0.00239068	0.343,0.412,0.068	0.744,0.882,0.511	-0.438	A3SS
8871	ENSG00000204604	ZNF468	chr19	26,32,4	26,17,5	169,90,63	21,11,9	2.9185e-07	0.28,0.422,0.237	0.758,0.761,0.731	-0.437	SE
48213	ENSG00000130165	ELOF1	chr19	2,10,2	8,14,0	40,6,14	4,0,1	0.0204716	0.14,0.318,1.0	0.867,1.0,0.901	-0.437	SE
2495	ENSG00000026652	AGPAT4	chr6	24,18,14	40,10,2	52,16,5	103,74,54	0.00376673	0.395,0.662,0.884	0.354,0.19,0.091	0.435	MXE
69651	ENSG00000111237	VPS29	chr12	18,13,16	9,7,0	31,15,5	47,19,18	0.00513939	0.612,0.595,1.0	0.342,0.384,0.18	0.434	SE
6267	ENSG00000060971	ACAA1	chr3	6,0,0	3,16,6	19,2,11	3,14,0	0.0416843	0.278,0.0,0.0	0.55,0.027,1.0	-0.433	RI
3840	ENSG00000139597	N4BP2L1	chr13	15,9,2	7,14,10	86,22,30	11,6,5	0.000971859	0.674,0.383,0.162	0.883,0.78,0.853	-0.432	MXE
38707	ENSG00000153234	NR4A2	chr2	14,28,56	4,1,11	13,5,13	14,6,20	2.99951e-06	0.759,0.962,0.821	0.455,0.428,0.369	0.43	SE
9538	ENSG00000028203	VEZT	chr12	23,44,12	19,58,11	125,56,21	25,5,0	1.70422e-10	0.528,0.413,0.503	0.822,0.912,1.0	-0.43	A3SS
8421	ENSG00000148737	TCF7L2	chr10	4,12,7	19,29,14	51,22,27	45,10,4	0.000213208	0.161,0.273,0.313	0.507,0.667,0.86	-0.429	A3SS
5621	ENSG00000100888	CHD8	chr14	25,18,19	2,0,0	103,88,8	6,18,3	0.0052536	0.618,1.0,1.0	0.689,0.387,0.256	0.429	A5SS
25094	ENSG00000113108	APBB3	chr5	9,17,59	3,4,35	10,0,3	15,6,6	0.00367204	0.598,0.679,0.456	0.249,0.0,0.199	0.428	SE
1224	ENSG00000184162	NR2C2AP	chr19	18,15,6	0,0,1	33,27,1	1,14,3	0.000714524	1.0,1.0,0.635	0.905,0.359,0.088	0.428	RI
36953	ENSG00000005810	MYCBP2	chr13	7,0,5	6,12,0	0,2,1	21,13,10	0.0332769	0.438,0.0,1.0	0.0,0.093,0.063	0.427	SE
68371	ENSG00000137492	THAP12	chr11	3,26,7	8,0,1	1,6,3	19,5,5	0.0196236	0.187,1.0,0.811	0.031,0.424,0.269	0.425	SE
42106	ENSG00000122912	SLC25A16	chr10	0,2,3	11,54,3	2,8,4	0,18,3	0.0255409	0.0,0.022,0.373	1.0,0.209,0.442	-0.419	SE
42569	ENSG00000205531	NAP1L4	chr11	10,10,4	7,4,8	2,1,0	22,5,4	7.83795e-05	0.517,0.652,0.273	0.064,0.13,0.0	0.416	SE
52075	ENSG00000247774	PCED1B-AS1	chr12	5,31,2	3,0,5	22,11,2	0,1,0	0.00255966	0.433,1.0,0.155	1.0,0.834,1.0	-0.415	SE
1679	ENSG00000123066	MED13L	chr12	0,1,1	18,20,2	43,24,2	48,17,1	1.2143e-07	0.0,0.039,0.287	0.419,0.532,0.617	-0.414	A3SS
55780	ENSG00000204054	LINC00963	chr9	42,15,21	8,13,7	15,13,3	57,62,19	8.72459e-08	0.644,0.285,0.508	0.083,0.067,0.052	0.412	SE
59345	ENSG00000100888	CHD8	chr14	17,18,15	2,0,0	77,84,8	6,18,3	0.0087589	0.543,1.0,1.0	0.642,0.395,0.271	0.412	SE
1157	ENSG00000064201	TSPAN32	chr11	9,17,5	0,1,0	9,14,3	5,4,0	0.00117146	1.0,0.542,1.0	0.111,0.196,1.0	0.412	RI
32338	ENSG00000163125	RPRD2	chr1	8,23,4	5,0,0	31,30,7	20,15,17	0.0169299	0.513,1.0,1.0	0.505,0.568,0.213	0.409	SE
67218	ENSG00000108448	TRIM16L	chr17	5,0,14	15,65,14	25,4,19	17,6,0	0.0067366	0.191,0.0,0.414	0.51,0.321,1.0	-0.409	SE
45510	ENSG00000169919	GUSB	chr7	2,3,14	12,26,1	5,7,15	3,1,0	0.0373123	0.076,0.054,0.873	0.45,0.774,1.0	-0.407	SE
23036	ENSG00000110200	ANAPC15	chr11	25,5,11	3,0,2	33,23,6	17,22,6	0.000973698	0.859,1.0,0.801	0.587,0.433,0.423	0.406	SE
36965	ENSG00000198431	TXNRD1	chr12	5,34,116	15,42,40	78,32,44	12,8,5	0.00151314	0.16,0.317,0.624	0.788,0.696,0.834	-0.406	SE
3989	ENSG00000165275	TRMT10B	chr9	22,16,5	14,6,2	28,4,0	32,9,5	0.0443235	0.543,0.668,0.654	0.398,0.251,0.0	0.405	MXE
39442	ENSG00000138111	MFSD13A	chr10	39,40,7	3,0,0	51,68,7	3,13,8	0.00632216	0.764,1.0,1.0	0.809,0.565,0.179	0.404	SE
3915	ENSG00000197555	SIPA1L1	chr14	40,9,14	5,0,1	16,6,4	7,7,3	0.00161184	0.865,1.0,0.918	0.647,0.407,0.517	0.404	MXE
3990	ENSG00000165275	TRMT10B	chr9	22,16,5	14,6,2	28,4,0	32,9,5	0.044109	0.539,0.664,0.65	0.394,0.248,0.0	0.404	MXE
1867	ENSG00000182944	EWSR1	chr22	2189,3143,1810	45,9,18	4987,2798,1402	147,170,259	1.49264e-05	0.699,0.943,0.828	0.618,0.44,0.205	0.402	SE
59344	ENSG00000100888	CHD8	chr14	17,18,15	2,0,0	77,84,8	6,18,3	0.00810595	0.562,1.0,1.0	0.66,0.413,0.287	0.401	SE
28668	ENSG00000163848	ZNF148	chr3	7,22,4	0,1,1	35,31,2	7,37,2	0.000451243	1.0,0.925,0.692	0.737,0.32,0.36	0.4	SE
58215	ENSG00000140105	WARS	chr14	6,13,3	57,74,18	310,149,81	182,76,57	0	0.053,0.086,0.082	0.477,0.512,0.432	-0.4	SE
5024	ENSG00000174718	RESF1	chr12	23,15,20	5,17,21	90,39,4	317,71,83	0.00135588	0.857,0.534,0.553	0.269,0.416,0.059	0.4	MXE
1309	ENSG00000117616	RSRP1	chr1	8,21,8	7,8,1	37,6,5	39,42,12	0.0156874	0.396,0.6,0.821	0.352,0.076,0.193	0.399	RI
4085	ENSG00000167208	SNX20	chr16	27,26,7	1,14,4	109,133,45	6,2,2	0.0140452	0.763,0.181,0.173	0.684,0.888,0.729	-0.395	A3SS
49101	ENSG00000122483	CCDC18	chr1	12,86,30	3,22,4	42,17,2	43,9,7	0.00372815	0.653,0.648,0.779	0.315,0.47,0.118	0.392	SE
58200	ENSG00000140105	WARS	chr14	22,44,25	12,24,45	91,49,49	1131,707,396	0	0.539,0.539,0.262	0.049,0.042,0.073	0.392	SE
1633	ENSG00000198001	IRAK4	chr12	18,21,8	19,10,9	99,76,26	31,11,0	0.00230297	0.376,0.572,0.361	0.67,0.815,1.0	-0.392	A5SS
13007	ENSG00000148481	MINDY3	chr10	15,13,6	14,55,10	77,36,39	42,21,2	0.00201451	0.443,0.149,0.308	0.577,0.56,0.935	-0.391	SE
47741	ENSG00000143207	COP1	chr1	25,19,6	1,0,3	20,19,2	10,11,5	0.00362583	0.947,1.0,0.588	0.588,0.552,0.222	0.391	SE
21851	ENSG00000285437	POLR2J3	chr7	5,14,10	14,16,9	49,50,25	32,15,1	0.0167763	0.142,0.288,0.339	0.414,0.606,0.92	-0.39	SE
23095	ENSG00000072803	FBXW11	chr5	9,19,3	6,8,4	13,5,11	0,2,1	0.0125288	0.419,0.533,0.265	1.0,0.546,0.841	-0.39	SE
20	ENSG00000120963	ZNF706	chr8	6,9,12	8,5,21	0,3,0	17,9,4	0.000298544	0.421,0.635,0.356	0.0,0.244,0.0	0.389	A3SS
1383	ENSG00000003509	NDUFAF7	chr2	16,52,9	0,0,2	32,28,33	38,16,5	1.95666e-05	1.0,1.0,0.689	0.294,0.463,0.765	0.389	A5SS
60703	ENSG00000168038	ULK4	chr3	4,15,9	0,0,2	22,3,0	10,0,4	0.00902423	1.0,1.0,0.72	0.557,1.0,0.0	0.388	SE
2206	ENSG00000138785	INTS12	chr4	11,31,4	5,0,2	8,17,1	14,7,5	0.0416738	0.514,1.0,0.49	0.216,0.539,0.088	0.387	SE
4200	ENSG00000204482	LST1	chr6	54,38,104	8,10,16	284,106,23	131,75,110	0.00030752	0.806,0.701,0.8	0.572,0.466,0.114	0.385	SE
31869	ENSG00000162910	MRPL55	chr1	20,35,13	7,0,2	32,26,14	23,21,5	0.0426391	0.368,1.0,0.57	0.221,0.202,0.364	0.384	SE
666	ENSG00000175294	CATSPER1	chr11	3,17,5	3,9,2	10,10,1	52,24,3	0.00080424	0.486,0.641,0.703	0.154,0.283,0.24	0.384	MXE
4069	ENSG00000015171	ZMYND11	chr10	14,2,12	18,37,14	52,48,9	53,21,1	0.0335229	0.432,0.05,0.456	0.49,0.691,0.898	-0.38	MXE
31846	ENSG00000155465	SLC7A7	chr14	3,0,1	7,31,8	14,14,12	14,2,21	0.00014674	0.193,0.0,0.065	0.358,0.796,0.242	-0.379	SE
10434	ENSG00000135241	PNPLA8	chr7	11,27,17	3,3,3	8,7,15	15,6,8	0.00141386	0.665,0.83,0.754	0.224,0.387,0.504	0.378	A3SS
44533	ENSG00000197343	ZNF655	chr7	25,52,29	17,2,1	31,29,14	14,31,18	0.00984322	0.45,0.935,0.942	0.552,0.342,0.302	0.377	SE
7135	ENSG00000137776	SLTM	chr15	20,8,24	172,198,97	155,139,53	245,157,26	1.55276e-11	0.093,0.034,0.178	0.357,0.437,0.641	-0.377	A3SS
10582	ENSG00000196126	HLA-DRB1	chr6	0,0,7	12,55,2	11704,4,718	1741,34,59	0.0156009	0.0,0.0,0.783	0.874,0.108,0.926	-0.375	MXE
7345	ENSG00000205352	PRR13	chr12	12,29,1	42,57,19	107,46,32	106,27,14	4.11433e-05	0.174,0.272,0.037	0.426,0.556,0.627	-0.375	A3SS
2913	ENSG00000164548	TRA2A	chr7	4,51,7	31,42,30	85,36,37	48,19,21	0.00985913	0.195,0.695,0.305	0.769,0.781,0.768	-0.374	MXE
30616	ENSG00000169016	E2F6	chr2	10,15,8	2,0,1	35,13,4	14,14,2	0.00171931	0.726,1.0,0.809	0.57,0.33,0.515	0.373	SE
72204	ENSG00000109381	ELF2	chr4	5,20,7	8,16,1	3,4,1	11,30,5	0.00491721	0.233,0.378,0.773	0.117,0.061,0.088	0.373	SE
19797	ENSG00000080845	DLGAP4	chr20	13,31,7	9,12,3	29,14,0	41,27,7	0.00640665	0.461,0.605,0.58	0.295,0.235,0.0	0.372	SE
33508	ENSG00000186088	GSAP	chr7	8,13,5	0,0,5	10,5,4	7,4,6	0.0379622	1.0,1.0,0.418	0.506,0.473,0.324	0.372	SE
1229	ENSG00000003509	NDUFAF7	chr2	16,54,18	1,0,2	44,36,34	13,8,6	0.00810228	0.677,1.0,0.541	0.307,0.37,0.426	0.372	RI
57941	ENSG00000132199	ENOSF1	chr18	13,45,7	1,4,0	46,36,16	16,15,23	0.000249035	0.91,0.898,1.0	0.692,0.652,0.352	0.371	SE
74379	ENSG00000139620	KANSL2	chr12	15,25,21	8,8,2	34,20,1	38,15,4	0.0451155	0.586,0.702,0.888	0.403,0.501,0.159	0.371	SE
20298	ENSG00000164180	TMEM161B	chr5	12,6,20	6,18,7	81,36,14	7,16,0	0.0426153	0.547,0.168,0.633	0.875,0.576,1.0	-0.368	SE
3938	ENSG00000165699	TSC1	chr9	6,22,6	4,0,0	18,9,9	10,13,8	0.00428023	0.557,1.0,1.0	0.601,0.367,0.485	0.368	A5SS
11236	ENSG00000109323	MANBA	chr4	261,254,323	47,75,36	262,202,101	388,126,110	1.15304e-11	0.808,0.72,0.872	0.339,0.549,0.411	0.367	MXE
14587	ENSG00000000938	FGR	chr1	2,10,5	7,10,2	51,18,16	15,3,3	0.0344831	0.145,0.372,0.597	0.668,0.781,0.76	-0.365	SE
6092	ENSG00000186470	BTN3A2	chr6	14,10,2	10,29,8	110,60,15	43,42,3	0.0245159	0.532,0.219,0.169	0.675,0.537,0.802	-0.365	MXE
14260	ENSG00000270629	NBPF14	chr1	26,82,17	9,5,3	40,69,5	25,36,12	0.00326145	0.631,0.907,0.771	0.487,0.532,0.198	0.364	SE
12128	ENSG00000095794	CREM	chr10	12,34,23	0,5,0	2,10,45	1,8,6	0.0496649	1.0,0.777,1.0	0.506,0.39,0.793	0.363	SE
26103	ENSG00000023445	BIRC3	chr11	16,26,16	1,3,2	22,5,21	5,12,9	0.0150776	0.896,0.823,0.811	0.702,0.182,0.556	0.363	SE
65701	ENSG00000167283	ATP5MG	chr11	17,7,16	7,12,12	52,68,12	16,11,0	0.0203227	0.642,0.301,0.496	0.706,0.82,1.0	-0.362	SE
50087	ENSG00000164144	ARFIP1	chr4	0,0,2	6,44,5	6,8,5	35,1,7	0.000522543	0.0,0.0,0.221	0.109,0.85,0.337	-0.358	SE
51665	ENSG00000225484	NUTM2B-AS1	chr10	14,20,8	3,18,1	34,23,7	0,2,0	0.000205538	0.664,0.319,0.772	1.0,0.829,1.0	-0.358	SE
8872	ENSG00000204604	ZNF468	chr19	46,48,11	26,17,5	282,151,75	21,11,9	3.07631e-08	0.396,0.511,0.449	0.833,0.836,0.755	-0.356	SE
10393	ENSG00000055483	USP36	chr17	12,50,7	11,11,5	17,9,0	18,17,11	0.0211196	0.486,0.798,0.548	0.45,0.315,0.0	0.356	A3SS
1269	ENSG00000066427	ATXN3	chr14	25,33,3	2,4,0	69,38,11	26,22,6	0.00136661	0.884,0.834,1.0	0.618,0.513,0.528	0.353	MXE
3649	ENSG00000116717	GADD45A	chr1	9,45,9	25,76,22	0,1,0	13,8,15	9.16029e-07	0.357,0.477,0.386	0.0,0.161,0.0	0.353	MXE
887	ENSG00000185619	PCGF3	chr4	39,45,18	7,39,14	85,67,32	11,1,0	1.64143e-05	0.812,0.472,0.499	0.857,0.981,1.0	-0.352	A3SS
6668	ENSG00000160917	CPSF4	chr7	32,19,8	34,11,7	8,8,2	53,42,13	1.03262e-07	0.386,0.535,0.432	0.091,0.113,0.093	0.352	A3SS
8796	ENSG00000079134	THOC1	chr18	8,0,3	54,37,15	65,41,16	92,66,10	5.7264e-07	0.115,0.0,0.149	0.383,0.353,0.584	-0.352	A3SS
3256	ENSG00000163728	TTC14	chr3	67,10,6	77,49,37	215,91,43	185,98,11	0.00842646	0.487,0.182,0.151	0.559,0.504,0.81	-0.351	MXE
59009	ENSG00000139546	TARBP2	chr12	27,8,11	28,4,4	110,101,29	18,19,0	0.00265591	0.342,0.519,0.597	0.767,0.741,1.0	-0.35	SE
11180	ENSG00000114867	EIF4G1	chr3	23,31,7	11,29,12	22,13,0	45,62,12	0.00851073	0.67,0.509,0.362	0.322,0.169,0.0	0.35	MXE
1863	ENSG00000177409	SAMD9L	chr7	37,25,13	10,35,8	36,34,22	5,12,0	0.0479096	0.61,0.232,0.407	0.753,0.545,1.0	-0.35	A5SS
11618	ENSG00000100150	DEPDC5	chr22	8,11,1	20,35,7	42,15,17	32,23,8	0.0116016	0.369,0.314,0.173	0.657,0.488,0.756	-0.348	MXE
20677	ENSG00000197857	ZNF44	chr19	23,28,10	2,4,1	77,24,8	34,8,10	0.00724077	0.854,0.781,0.836	0.536,0.605,0.29	0.347	SE
5480	ENSG00000134825	TMEM258	chr11	3,29,60	6,14,54	32,18,31	11,2,5	0.0156966	0.275,0.611,0.457	0.688,0.872,0.824	-0.347	A5SS
38859	ENSG00000145247	OCIAD2	chr4	18,17,2	2,0,0	34,9,8	10,1,12	0.00119029	0.845,1.0,1.0	0.674,0.845,0.288	0.346	SE
24870	ENSG00000065029	ZNF76	chr6	35,52,15	6,0,0	138,76,22	22,31,15	0.00217666	0.735,1.0,1.0	0.749,0.539,0.411	0.345	SE
59907	ENSG00000118894	EEF2KMT	chr16	21,27,5	23,14,5	192,93,18	61,31,0	0.0448652	0.352,0.534,0.373	0.652,0.641,1.0	-0.345	SE
2798	ENSG00000185379	RAD51D	chr17	3,13,7	5,2,2	21,5,2	48,6,8	0.0392497	0.424,0.889,0.811	0.35,0.506,0.235	0.344	MXE
65981	ENSG00000121067	SPOP	chr17	13,17,16	5,0,2	36,9,4	18,16,2	0.0138072	0.659,1.0,0.856	0.598,0.295,0.598	0.341	SE
3940	ENSG00000113712	CSNK1A1	chr5	2,6,2	17,18,5	13,8,6	14,4,4	0.00327758	0.08,0.198,0.228	0.407,0.596,0.526	-0.341	A3SS
1271	ENSG00000066427	ATXN3	chr14	25,33,3	2,4,0	69,38,11	30,25,4	0.00085248	0.886,0.836,1.0	0.587,0.485,0.63	0.34	MXE
7622	ENSG00000172965	MIR4435-2HG	chr2	61,62,134	9,13,25	77,48,3	51,47,3	3.40041e-08	0.842,0.789,0.808	0.542,0.445,0.439	0.338	MXE
5577	ENSG00000119725	ZNF410	chr14	3,3,3	14,33,13	26,11,20	27,16,13	1.34723e-05	0.158,0.074,0.168	0.458,0.376,0.574	-0.336	A3SS
56002	ENSG00000119688	ABCD4	chr14	30,22,4	3,0,0	41,41,3	7,2,9	0.0243792	0.848,1.0,1.0	0.766,0.92,0.157	0.335	SE
6118	ENSG00000174652	ZNF266	chr19	0,0,3	11,17,5	12,11,6	49,5,9	0.00754389	0.0,0.0,0.432	0.237,0.736,0.458	-0.333	MXE
41228	ENSG00000198160	MIER1	chr1	1,3,1	17,31,12	21,29,14	52,30,8	1.42527e-05	0.038,0.061,0.053	0.213,0.393,0.54	-0.331	SE
61866	ENSG00000259431	THTPA	chr14	3,18,6	4,33,7	86,44,32	26,26,5	0.000530508	0.201,0.155,0.223	0.526,0.362,0.682	-0.33	SE
4106	ENSG00000005238	FAM214B	chr9	73,182,40	1,16,0	215,185,33	20,28,7	0.0382518	0.922,0.647,1.0	0.634,0.516,0.432	0.329	A3SS
6920	ENSG00000104529	EEF1D	chr8	22,23,8	13,29,10	61,38,20	11,9,6	0.000266746	0.547,0.361,0.363	0.798,0.75,0.704	-0.327	MXE
18172	ENSG00000105223	PLD3	chr19	33,30,16	0,0,2	115,53,36	16,9,14	0.000275378	1.0,1.0,0.694	0.671,0.626,0.422	0.325	SE
59700	ENSG00000139644	TMBIM6	chr12	0,0,7	11,18,17	14,21,4	12,23,2	0.000173518	0.0,0.0,0.162	0.354,0.3,0.484	-0.325	SE
3542	ENSG00000221978	CCNL2	chr1	19,48,1	2,0,0	22,11,7	8,4,0	0.00593994	0.624,1.0,1.0	0.324,0.324,1.0	0.325	A3SS
1151	ENSG00000124228	DDX27	chr20	17,12,11	0,0,1	27,11,2	3,8,0	0.00121377	1.0,1.0,0.389	0.343,0.074,1.0	0.324	RI
321	ENSG00000171469	ZNF561	chr19	5,0,0	16,20,2	13,8,12	45,14,4	0.0113014	0.186,0.0,0.0	0.174,0.295,0.687	-0.323	A3SS
1448	ENSG00000099860	GADD45B	chr19	5,0,15	9,27,6	14,20,96	11,8,16	0.0182086	0.252,0.0,0.603	0.436,0.603,0.785	-0.323	RI
20291	ENSG00000164180	TMEM161B	chr5	30,59,11	3,12,0	104,53,15	32,18,18	0.0370305	0.859,0.749,1.0	0.664,0.641,0.336	0.322	SE
2240	ENSG00000221978	CCNL2	chr1	95,287,33	2,0,0	64,44,57	8,4,0	0.00207131	0.775,1.0,1.0	0.367,0.443,1.0	0.322	RI
6347	ENSG00000064726	BTBD1	chr15	9,36,0	26,121,7	9,20,7	7,14,6	0.000509988	0.165,0.145,0.0	0.423,0.449,0.4	-0.321	SE
16265	ENSG00000164305	CASP3	chr4	44,60,21	17,22,4	68,39,46	146,30,47	0.000271638	0.582,0.595,0.738	0.2,0.411,0.345	0.32	SE
4395	ENSG00000128915	ICE2	chr15	62,29,11	8,3,1	47,31,17	45,8,8	0.0016076	0.789,0.824,0.842	0.336,0.652,0.507	0.32	A3SS
18174	ENSG00000105223	PLD3	chr19	33,30,16	0,0,2	115,51,26	16,9,14	0.000170415	1.0,1.0,0.741	0.72,0.67,0.399	0.317	SE
34262	ENSG00000132466	ANKRD17	chr4	35,69,20	3,16,4	35,37,7	17,19,13	0.00772295	0.66,0.417,0.454	0.255,0.244,0.082	0.317	SE
11412	ENSG00000138078	PREPL	chr2	7,1,11	28,17,16	30,31,9	22,25,10	0.00634679	0.206,0.057,0.416	0.585,0.562,0.482	-0.317	MXE
4052	ENSG00000197343	ZNF655	chr7	186,237,62	7,24,7	248,123,77	94,78,12	0.0005162	0.884,0.738,0.717	0.43,0.311,0.647	0.317	RI
36333	ENSG00000135250	SRPK2	chr7	4,12,11	6,9,2	7,11,21	3,1,0	0.0316659	0.292,0.451,0.772	0.59,0.872,1.0	-0.316	SE
2636	ENSG00000136104	RNASEH2B	chr13	15,20,4	20,52,11	42,39,16	30,25,6	0.00196225	0.467,0.31,0.298	0.62,0.646,0.757	-0.316	MXE
30542	ENSG00000142512	SIGLEC10	chr19	52,16,34	2,0,2	190,100,67	38,21,20	0.000150294	0.903,1.0,0.859	0.641,0.63,0.545	0.315	SE
3250	ENSG00000104907	TRMT1	chr19	15,28,7	2,0,1	6,14,1	11,15,0	0.0010067	0.873,1.0,0.866	0.334,0.462,1.0	0.314	A5SS
4728	ENSG00000126773	PCNX4	chr14	111,66,38	5,14,16	223,181,101	8,6,5	0.018796	0.753,0.393,0.246	0.793,0.806,0.735	-0.314	A5SS
24016	ENSG00000163738	MTHFD2L	chr4	39,81,31	4,5,3	64,24,7	16,12,9	0.000840816	0.888,0.93,0.894	0.765,0.62,0.388	0.313	SE
61213	ENSG00000173588	CEP83	chr12	10,27,6	2,13,3	16,26,3	2,1,0	0.00251586	0.741,0.543,0.534	0.821,0.937,1.0	-0.313	SE
1608	ENSG00000204577	LILRB3	chr19	47,87,55	27,0,7	59,65,37	54,67,14	0.00329518	0.525,1.0,0.833	0.41,0.381,0.627	0.313	A5SS
5116	ENSG00000159459	UBR1	chr15	10,23,14	2,2,16	36,22,5	41,35,6	0.0452511	0.819,0.912,0.442	0.443,0.363,0.43	0.312	MXE
10392	ENSG00000127804	METTL16	chr17	25,23,25	30,34,27	135,85,17	78,53,0	0.039363	0.432,0.382,0.458	0.613,0.594,1.0	-0.312	MXE
18144	ENSG00000135541	AHI1	chr6	29,25,8	9,0,0	17,31,32	5,18,22	0.0100734	0.695,1.0,1.0	0.706,0.549,0.507	0.311	SE
20645	ENSG00000124788	ATXN1	chr6	37,74,39	54,110,23	60,25,0	324,84,20	3.96586e-05	0.341,0.336,0.561	0.122,0.183,0.0	0.311	SE
1044	ENSG00000104381	GDAP1	chr8	23,73,18	9,18,5	80,47,47	5,2,0	1.5032e-05	0.565,0.673,0.647	0.891,0.923,1.0	-0.31	A5SS
4582	ENSG00000104497	SNX16	chr8	12,32,7	18,22,6	44,42,29	10,13,1	0.000559155	0.457,0.647,0.595	0.847,0.803,0.973	-0.308	MXE
6595	ENSG00000054611	TBC1D22A	chr22	13,5,2	18,20,8	26,40,27	34,22,15	0.0361033	0.47,0.235,0.235	0.485,0.691,0.689	-0.308	MXE
2434	ENSG00000109445	ZNF330	chr4	3,29,2	1,9,3	17,7,11	0,3,0	0.0269967	0.681,0.696,0.322	1.0,0.624,1.0	-0.308	A5SS
26853	ENSG00000249915	PDCD6	chr5	99,33,40	0,2,1	110,74,35	22,7,1	0.0410568	1.0,0.476,0.687	0.216,0.368,0.658	0.307	SE
28	ENSG00000137955	RABGGTB	chr1	7,0,13	23,24,6	52,68,36	40,39,10	0.0202941	0.158,0.0,0.571	0.444,0.517,0.689	-0.307	RI
3407	ENSG00000125375	DMAC2L	chr14	94,81,62	6,5,3	241,134,12	34,22,17	0.0141903	0.879,0.883,0.906	0.768,0.739,0.247	0.305	SE
51489	ENSG00000157168	NRG1	chr8	6,28,5	36,69,47	36,12,12	54,8,9	0.000869206	0.103,0.218,0.068	0.314,0.508,0.478	-0.304	SE
73436	ENSG00000135241	PNPLA8	chr7	14,27,15	11,14,11	6,9,15	29,19,47	2.32364e-05	0.422,0.525,0.438	0.106,0.213,0.154	0.304	SE
393	ENSG00000149743	TRPT1	chr11	0,3,0	18,10,12	16,0,10	24,12,2	0.0149096	0.0,0.167,0.0	0.309,0.0,0.77	-0.304	RI
1881	ENSG00000182944	EWSR1	chr22	294,478,207	45,9,18	662,451,170	147,170,259	3.16276e-05	0.841,0.977,0.903	0.785,0.683,0.347	0.302	SE
51666	ENSG00000225484	NUTM2B-AS1	chr10	16,10,10	3,18,1	14,15,15	0,2,0	0.00211587	0.784,0.275,0.872	1.0,0.836,1.0	-0.302	SE
61965	ENSG00000171634	BPTF	chr17	7,32,3	1,0,0	13,1,3	2,0,11	0.0022966	0.756,1.0,1.0	0.742,1.0,0.108	0.302	SE
8131	ENSG00000237765	FAM200B	chr4	1,5,10	9,44,21	20,33,16	28,24,9	0.000210071	0.06,0.062,0.216	0.292,0.442,0.506	-0.301	SE
4810	ENSG00000155465	SLC7A7	chr14	5,25,18	0,10,0	15,28,19	15,13,12	0.0242977	1.0,0.72,1.0	0.508,0.689,0.62	0.301	MXE
5936	ENSG00000186652	PRG2	chr11	39,27,13	3,11,1	31,22,33	3,0,0	0.0153358	0.72,0.327,0.72	0.671,1.0,1.0	-0.301	A3SS
27705	ENSG00000011021	CLCN6	chr1	73,79,25	14,0,3	68,73,35	43,18,15	0.00132484	0.712,1.0,0.798	0.428,0.657,0.525	0.3	SE
34836	ENSG00000214087	ARL16	chr17	28,29,21	11,7,3	64,52,9	49,23,20	0.0437418	0.533,0.65,0.758	0.369,0.503,0.168	0.3	SE
1834	ENSG00000138376	BARD1	chr2	6,4,2	21,6,9	12,22,7	9,19,2	0.0305732	0.512,0.71,0.45	0.831,0.81,0.928	-0.299	MXE
6258	ENSG00000171202	TMEM126A	chr11	21,44,6	16,15,6	19,30,8	84,40,18	0.00196225	0.65,0.806,0.586	0.243,0.515,0.386	0.299	MXE
7675	ENSG00000164253	WDR41	chr5	24,16,28	47,13,10	42,27,1	96,57,25	0.0443744	0.276,0.479,0.677	0.247,0.262,0.029	0.298	MXE
3596	ENSG00000142864	SERBP1	chr1	474,488,300	271,463,176	1268,997,346	256,129,33	0	0.61,0.485,0.603	0.816,0.873,0.903	-0.298	A3SS
6647	ENSG00000133316	WDR74	chr11	9,41,16	0,0,2	9,36,1	2,52,0	0.00130433	1.0,1.0,0.77	0.653,0.225,1.0	0.297	A3SS
480	ENSG00000064102	INTS13	chr12	19,42,11	19,9,9	29,45,5	63,45,24	0.0428613	0.487,0.816,0.537	0.304,0.487,0.165	0.295	MXE
47671	ENSG00000224397	SMIM25	chr20	305,227,571	70,18,161	1191,584,204	467,359,204	0.000656604	0.575,0.796,0.524	0.441,0.335,0.237	0.294	SE
50694	ENSG00000172965	MIR4435-2HG	chr2	61,62,137	8,21,23	77,45,5	51,38,3	7.86179e-05	0.789,0.592,0.746	0.426,0.368,0.45	0.294	SE
3722	ENSG00000197114	ZGPAT	chr20	77,48,30	5,12,4	128,80,42	2,3,2	0.0102412	0.681,0.357,0.51	0.899,0.787,0.744	-0.294	RI
18177	ENSG00000105223	PLD3	chr19	33,30,16	0,0,2	117,52,26	16,9,14	0.000157259	1.0,1.0,0.768	0.751,0.705,0.434	0.293	SE
35784	ENSG00000248323	LUCAT1	chr5	23,89,60	7,48,8	76,57,6	6,3,0	0.00248464	0.62,0.479,0.788	0.863,0.904,1.0	-0.293	SE
46040	ENSG00000166411	IDH3A	chr15	6,18,5	0,0,1	15,3,21	5,2,1	0.00242299	1.0,1.0,0.649	0.526,0.357,0.886	0.293	SE
74034	ENSG00000087053	MTMR2	chr11	2,0,2	2,15,17	31,17,14	28,10,10	6.67919e-05	0.355,0.0,0.061	0.378,0.483,0.435	-0.293	SE
10478	ENSG00000136059	VILL	chr3	15,19,3	11,43,2	56,29,21	29,11,1	0.0316102	0.55,0.284,0.574	0.634,0.703,0.95	-0.293	MXE
30092	ENSG00000047579	DTNBP1	chr6	16,26,11	9,41,0	59,34,42	8,0,1	0.0195395	0.607,0.355,1.0	0.865,1.0,0.973	-0.292	SE
6658	ENSG00000184743	ATL3	chr11	51,34,15	34,31,3	79,52,10	110,75,30	0.0414065	0.607,0.53,0.837	0.425,0.417,0.256	0.292	MXE
70492	ENSG00000131069	ACSS2	chr20	87,144,59	1,0,4	156,157,6	7,6,17	0.0143636	0.976,1.0,0.871	0.911,0.923,0.139	0.291	SE
2876	ENSG00000091073	DTX2	chr7	39,43,1	7,0,0	32,22,19	13,5,15	0.00256623	0.816,1.0,1.0	0.662,0.778,0.502	0.291	MXE
4337	ENSG00000120992	LYPLA1	chr8	39,39,7	35,18,11	37,30,8	101,63,59	0.00208003	0.505,0.665,0.368	0.251,0.304,0.111	0.291	MXE
9714	ENSG00000119777	TMEM214	chr2	55,92,13	54,72,7	41,20,1	39,67,18	0.0388019	0.456,0.512,0.604	0.464,0.197,0.044	0.289	MXE
967	ENSG00000137074	APTX	chr9	72,43,40	6,0,0	166,99,17	18,5,9	0.0460376	0.767,1.0,1.0	0.716,0.844,0.341	0.289	A3SS
40464	ENSG00000168958	MFF	chr2	87,130,38	25,24,11	63,58,29	79,38,21	3.76371e-06	0.666,0.756,0.664	0.313,0.466,0.442	0.288	SE
21568	ENSG00000163728	TTC14	chr3	130,38,16	11,18,9	393,172,54	23,13,1	0.00431653	0.864,0.531,0.488	0.902,0.876,0.967	-0.287	SE
6719	ENSG00000168216	LMBRD1	chr6	14,0,0	38,41,10	48,53,17	98,67,23	0.000357627	0.245,0.0,0.0	0.301,0.41,0.394	-0.287	MXE
10289	ENSG00000141524	TMC6	chr17	10,22,13	5,20,2	10,34,29	1,0,6	0.016939	0.548,0.4,0.798	0.859,1.0,0.746	-0.286	SE
41227	ENSG00000198160	MIER1	chr1	7,7,0	17,31,12	24,30,16	52,30,8	0.0119904	0.214,0.13,0.0	0.234,0.398,0.569	-0.286	SE
56275	ENSG00000068745	IP6K2	chr3	15,29,10	13,21,7	12,5,5	40,14,30	1.71931e-05	0.381,0.424,0.433	0.138,0.16,0.082	0.286	SE
10781	ENSG00000100813	ACIN1	chr14	19,65,17	15,16,6	118,99,39	25,10,0	0.0255112	0.413,0.693,0.612	0.724,0.846,1.0	-0.284	SE
29119	ENSG00000184014	DENND5A	chr11	6,3,13	6,20,16	62,31,33	50,19,9	0.0372272	0.417,0.097,0.367	0.47,0.538,0.724	-0.284	SE
22433	ENSG00000196923	PDLIM7	chr5	20,11,6	16,20,4	14,18,25	4,9,3	0.0201882	0.529,0.331,0.574	0.759,0.642,0.882	-0.283	SE
470	ENSG00000023330	ALAS1	chr3	179,195,141	38,75,57	207,64,53	247,101,35	6.90293e-06	0.684,0.544,0.532	0.278,0.225,0.41	0.282	SE
22665	ENSG00000039319	ZFYVE16	chr5	18,30,13	12,20,10	72,33,11	9,4,4	0.000669354	0.524,0.524,0.489	0.855,0.858,0.669	-0.282	SE
48804	ENSG00000145332	KLHL8	chr4	10,13,9	1,0,0	36,17,2	7,13,0	0.000956802	0.761,1.0,1.0	0.621,0.294,1.0	0.282	SE
73862	ENSG00000109323	MANBA	chr4	261,254,323	21,46,12	264,202,101	146,39,49	5.98659e-05	0.852,0.719,0.926	0.456,0.706,0.489	0.282	SE
10703	ENSG00000136051	WASHC4	chr12	11,25,9	173,142,105	85,111,73	209,182,73	7.75393e-12	0.056,0.14,0.074	0.274,0.361,0.481	-0.282	A3SS
1877	ENSG00000182944	EWSR1	chr22	336,566,254	45,9,18	769,524,213	147,170,259	1.0176e-05	0.856,0.98,0.918	0.807,0.711,0.396	0.28	SE
2892	ENSG00000196756	SNHG17	chr20	35,16,14	3,0,3	45,34,50	21,4,83	0.0117342	0.91,1.0,0.801	0.649,0.88,0.342	0.28	MXE
20345	ENSG00000017260	ATP2C1	chr3	31,121,13	4,4,0	15,11,26	6,5,2	0.0353945	0.776,0.931,1.0	0.527,0.495,0.853	0.277	SE
1397	ENSG00000006607	FARP2	chr2	10,25,13	2,4,2	65,28,3	28,16,3	0.0422878	0.777,0.813,0.819	0.618,0.55,0.411	0.277	MXE
58462	ENSG00000071054	MAP4K4	chr2	23,61,8	22,31,7	21,18,22	91,54,84	3.33446e-08	0.334,0.486,0.355	0.1,0.138,0.112	0.275	SE
8792	ENSG00000140105	WARS	chr14	39,45,15	3,7,0	107,46,45	61,23,33	4.20063e-07	0.939,0.884,1.0	0.676,0.704,0.618	0.275	MXE
5325	ENSG00000131375	CAPN7	chr3	26,39,14	0,7,0	14,25,11	6,5,7	0.0136939	1.0,0.812,1.0	0.643,0.794,0.549	0.275	A3SS
4545	ENSG00000149743	TRPT1	chr11	22,33,27	25,6,4	57,24,5	1,0,1	0.0001002	0.336,0.76,0.795	0.97,1.0,0.742	-0.274	SE
35596	ENSG00000182885	ADGRG3	chr16	8,43,8	2,0,0	24,42,10	7,2,14	0.00251586	0.695,1.0,1.0	0.662,0.923,0.289	0.274	SE
43335	ENSG00000137486	ARRB1	chr11	3,2,2	22,9,13	98,29,37	140,49,33	0.000326088	0.105,0.161,0.117	0.376,0.338,0.491	-0.274	SE
10879	ENSG00000013364	MVP	chr16	5,19,1	42,17,19	27,46,10	32,53,5	0.0365403	0.085,0.467,0.04	0.399,0.405,0.611	-0.274	A3SS
10154	ENSG00000136560	TANK	chr2	9,8,13	22,25,32	21,34,15	12,13,25	0.00890922	0.187,0.152,0.186	0.496,0.595,0.252	-0.273	SE
9212	ENSG00000077238	IL4R	chr16	31,72,17	62,128,38	130,100,64	106,71,28	6.45018e-06	0.289,0.314,0.267	0.5,0.534,0.651	-0.272	MXE
7267	ENSG00000101452	DHX35	chr20	6,14,1	16,35,5	18,17,2	10,12,4	0.0283741	0.249,0.261,0.15	0.614,0.556,0.306	-0.272	A3SS
770	ENSG00000237765	FAM200B	chr4	9,44,21	3,0,4	28,24,9	17,6,8	0.0191447	0.628,1.0,0.747	0.481,0.692,0.387	0.272	A5SS
6367	ENSG00000011600	TYROBP	chr19	94,65,83	240,182,161	699,536,187	720,489,85	7.16523e-07	0.272,0.254,0.33	0.481,0.512,0.678	-0.272	A5SS
10924	ENSG00000178104	PDE4DIP	chr1	247,444,173	19,16,30	43,75,122	17,44,17	0.00271374	0.833,0.914,0.689	0.493,0.396,0.734	0.271	SE
38349	ENSG00000163684	RPP14	chr3	34,66,21	43,55,26	107,70,55	57,35,8	0.0114883	0.308,0.403,0.312	0.513,0.529,0.794	-0.271	SE
21411	ENSG00000166927	MS4A7	chr11	878,1411,803	92,115,78	1052,676,33	119,188,50	0.0355768	0.834,0.866,0.844	0.823,0.654,0.258	0.27	SE
32060	ENSG00000087206	UIMC1	chr5	59,105,8	3,0,2	113,61,47	17,18,9	0.0316659	0.769,1.0,0.403	0.529,0.364,0.469	0.27	SE
8868	ENSG00000204604	ZNF468	chr19	75,91,47	29,2,14	196,107,62	120,107,27	0.00920328	0.591,0.962,0.653	0.478,0.359,0.562	0.269	SE
38909	ENSG00000161944	ASGR2	chr17	10,73,17	4,26,30	23,1,6	0,2,0	0.0188147	0.571,0.599,0.232	1.0,0.21,1.0	-0.269	SE
46826	ENSG00000128739	SNRPN	chr15	17,45,11	21,52,10	64,120,54	40,48,9	0.00575148	0.307,0.321,0.376	0.467,0.578,0.767	-0.269	SE
4985	ENSG00000234745	HLA-B	chr6	503,1075,7881	9641,18480,11992	50261,14769,22296	61023,23097,25296	3.67613e-07	0.05,0.055,0.397	0.452,0.39,0.468	-0.269	MXE
4814	ENSG00000148110	MFSD14B	chr9	15,19,14	0,0,2	52,37,6	3,14,4	0.00291686	1.0,1.0,0.809	0.913,0.615,0.476	0.268	SE
23921	ENSG00000125812	GZF1	chr20	33,48,65	4,0,3	39,20,14	1,13,6	0.0377309	0.801,1.0,0.913	0.95,0.428,0.532	0.268	SE
2182	ENSG00000025293	PHF20	chr20	63,55,47	8,18,16	124,78,48	58,75,57	0.00216871	0.852,0.69,0.682	0.609,0.431,0.381	0.268	MXE
6067	ENSG00000115970	THADA	chr2	3,2,0	21,15,17	8,8,16	29,31,12	0.0120492	0.143,0.134,0.0	0.243,0.231,0.608	-0.268	MXE
6271	ENSG00000160741	CRTC2	chr1	16,26,11	93,78,26	112,64,22	98,44,34	8.92608e-06	0.135,0.233,0.278	0.51,0.569,0.37	-0.268	A3SS
44769	ENSG00000122644	ARL4A	chr7	38,39,31	23,39,15	32,28,7	66,55,20	0.000457066	0.504,0.381,0.56	0.23,0.238,0.177	0.267	SE
1451	ENSG00000198964	SGMS1	chr10	25,27,10	17,17,26	43,12,8	131,54,37	0.00138614	0.865,0.873,0.626	0.588,0.491,0.484	0.267	MXE
6029	ENSG00000132024	CC2D1A	chr19	27,15,4	2,14,5	41,26,6	1,1,2	0.00300846	0.93,0.512,0.44	0.976,0.962,0.746	-0.267	A3SS
469	ENSG00000065357	DGKA	chr12	81,125,77	0,5,0	225,102,18	10,9,3	0.0157214	1.0,0.826,1.0	0.81,0.682,0.532	0.267	A5SS
12338	ENSG00000197622	CDC42SE1	chr1	19,23,15	1,9,7	109,37,19	9,1,0	0.0327822	0.91,0.577,0.534	0.866,0.952,1.0	-0.266	SE
68368	ENSG00000171045	TSNARE1	chr8	38,76,2	3,0,0	19,41,13	0,4,9	0.0461924	0.743,1.0,1.0	1.0,0.701,0.248	0.265	SE
5566	ENSG00000198431	TXNRD1	chr12	11,73,288	17,48,48	218,98,175	30,11,5	0.000388084	0.458,0.665,0.887	0.905,0.921,0.979	-0.265	MXE
3902	ENSG00000173137	ADCK5	chr8	6,13,4	6,14,9	8,5,0	41,29,13	0.00339179	0.401,0.383,0.229	0.116,0.104,0.0	0.264	SE
75641	ENSG00000226822	LINC02785	chr1	122,182,218	36,40,18	133,69,33	51,50,23	0.00105798	0.628,0.694,0.858	0.565,0.407,0.417	0.264	SE
60878	ENSG00000178149	DALRD3	chr3	10,8,4	7,6,0	36,24,32	2,3,0	0.0159799	0.503,0.485,1.0	0.927,0.85,1.0	-0.263	SE
73597	ENSG00000257621	PSMA3-AS1	chr14	53,60,39	19,12,23	47,18,14	32,23,20	0.0163263	0.57,0.704,0.446	0.411,0.271,0.249	0.263	SE
53052	ENSG00000085274	MYNN	chr3	88,100,36	15,3,3	189,123,32	49,37,25	0.000824827	0.79,0.955,0.885	0.712,0.681,0.451	0.262	SE
61980	ENSG00000166377	ATP9B	chr18	35,54,37	1,0,5	118,98,3	15,17,3	0.0408953	0.955,1.0,0.819	0.828,0.779,0.38	0.262	SE
73733	ENSG00000102524	TNFSF13B	chr13	55,142,19	61,54,53	36,5,10	101,81,44	0.00182036	0.335,0.595,0.167	0.166,0.033,0.113	0.262	SE
11774	ENSG00000106829	TLE4	chr9	5,25,6	6,6,6	9,9,2	25,20,3	0.0345185	0.468,0.815,0.514	0.276,0.322,0.413	0.262	MXE
3834	ENSG00000169682	SPNS1	chr16	18,35,2	44,121,17	88,48,52	86,39,94	0.001547	0.285,0.22,0.103	0.499,0.545,0.35	-0.262	A3SS
4657	ENSG00000114861	FOXP1	chr3	35,11,4	19,17,2	23,10,14	5,5,0	0.0378289	0.644,0.388,0.662	0.819,0.662,1.0	-0.262	A3SS
2845	ENSG00000164733	CTSB	chr8	70,29,18	74,21,27	141,110,95	104,32,18	0.0136658	0.333,0.422,0.26	0.417,0.645,0.736	-0.261	SE
33431	ENSG00000174718	RESF1	chr12	247,277,196	5,17,21	862,579,205	311,69,84	0.000509988	0.586,0.318,0.211	0.074,0.194,0.065	0.261	SE
34261	ENSG00000132466	ANKRD17	chr4	18,22,12	1,0,0	22,20,7	7,2,0	0.00177216	0.749,1.0,1.0	0.343,0.624,1.0	0.261	SE
68127	ENSG00000185246	PRPF39	chr14	12,14,8	7,9,0	39,23,39	3,1,0	0.00418245	0.54,0.516,1.0	0.899,0.94,1.0	-0.261	SE
32214	ENSG00000144231	POLR2D	chr2	40,35,4	4,0,0	23,25,11	2,12,2	0.0207999	0.819,1.0,1.0	0.839,0.486,0.714	0.26	SE
10698	ENSG00000091592	NLRP1	chr17	7,22,15	7,14,3	77,51,8	7,12,0	0.0414535	0.501,0.612,0.834	0.917,0.81,1.0	-0.26	MXE
59693	ENSG00000139644	TMBIM6	chr12	101,224,77	7,15,5	251,124,58	21,55,19	0.0107364	0.82,0.825,0.83	0.791,0.416,0.491	0.259	SE
1650	ENSG00000251022	THAP9-AS1	chr4	24,18,21	35,70,32	57,47,22	25,30,20	0.00051594	0.315,0.147,0.305	0.604,0.512,0.424	-0.258	SE
29165	ENSG00000110497	AMBRA1	chr11	22,2,9	2,0,1	64,19,8	6,21,2	0.0415656	0.874,1.0,0.851	0.871,0.364,0.717	0.258	SE
36963	ENSG00000198431	TXNRD1	chr12	6,11,17	15,42,40	10,6,15	12,8,5	0.0455286	0.209,0.148,0.219	0.355,0.331,0.665	-0.258	SE
1826	ENSG00000095794	CREM	chr10	19,18,10	12,26,4	31,24,8	0,1,6	0.00461796	0.629,0.425,0.728	1.0,0.962,0.588	-0.256	MXE
2396	ENSG00000176783	RUFY1	chr5	4,3,3	9,38,7	38,19,23	60,21,19	0.0108452	0.346,0.086,0.338	0.43,0.519,0.59	-0.256	MXE
2294	ENSG00000138382	METTL5	chr2	5,0,1	11,34,15	10,8,9	38,30,3	0.0382518	0.289,0.0,0.056	0.19,0.192,0.728	-0.255	A3SS
10764	ENSG00000008513	ST3GAL1	chr8	35,90,56	30,42,18	116,35,14	125,50,31	0.00573822	0.419,0.569,0.658	0.364,0.302,0.218	0.254	SE
37745	ENSG00000182718	ANXA2	chr15	8,31,5	12,24,24	109,44,40	65,20,25	0.039466	0.328,0.486,0.132	0.551,0.617,0.539	-0.254	SE
10889	ENSG00000004897	CDC27	chr17	21,46,15	110,115,31	87,67,55	127,65,31	0.00028616	0.146,0.263,0.302	0.38,0.479,0.613	-0.254	A3SS
2607	ENSG00000136250	AOAH	chr7	10,0,22	48,19,125	86,37,14	207,49,9	0.000331901	0.104,0.0,0.089	0.188,0.296,0.464	-0.252	SE
7036	ENSG00000145833	DDX46	chr5	20,25,9	10,16,15	56,16,19	14,3,6	0.0278743	0.662,0.605,0.37	0.797,0.839,0.756	-0.252	A5SS
6266	ENSG00000060971	ACAA1	chr3	6,0,0	6,23,3	19,2,11	6,12,5	0.0173136	0.259,0.0,0.0	0.525,0.055,0.434	-0.252	RI
649	ENSG00000087157	PGS1	chr17	54,50,22	106,107,57	69,80,55	70,51,31	4.55286e-06	0.255,0.239,0.206	0.398,0.513,0.543	-0.251	MXE
110	ENSG00000133997	MED6	chr14	17,0,2	99,104,73	102,50,54	251,89,103	7.22977e-14	0.131,0.0,0.023	0.263,0.33,0.315	-0.251	A3SS
1363	ENSG00000136560	TANK	chr2	5,15,9	22,25,32	21,8,27	12,13,25	0.0218257	0.182,0.37,0.216	0.632,0.376,0.514	-0.251	A3SS
8704	ENSG00000260565	ERVK13-1	chr16	2,0,1	9,37,8	2,7,10	35,21,3	0.00716723	0.162,0.0,0.098	0.047,0.224,0.743	-0.251	A3SS
4835	ENSG00000172262	ZNF131	chr5	6,7,12	39,5,32	7,3,3	55,62,45	0.0154092	0.128,0.572,0.264	0.108,0.044,0.06	0.251	A5SS
71796	ENSG00000183486	MX2	chr21	3,10,4	5,12,4	0,0,6	5,7,16	0.0428384	0.249,0.316,0.356	0.0,0.0,0.172	0.25	SE
17495	ENSG00000131446	MGAT1	chr5	57,64,27	182,280,56	77,107,151	38,188,148	0.00041077	0.2,0.154,0.278	0.618,0.312,0.449	-0.249	SE
63506	ENSG00000058673	ZC3H11A	chr1	107,261,90	4,6,0	239,141,75	0,2,0	0.01938	0.374,0.493,1.0	1.0,0.612,1.0	-0.248	SE
30833	ENSG00000047578	KIAA0556	chr16	17,31,22	0,1,5	87,52,46	24,17,15	0.0140013	1.0,0.943,0.703	0.661,0.622,0.622	0.247	SE
1004	ENSG00000105520	PLPPR2	chr19	9,7,5	38,24,19	24,33,14	27,35,18	0.000551467	0.176,0.209,0.192	0.445,0.46,0.413	-0.247	A5SS
35028	ENSG00000042493	CAPG	chr2	4,33,6	20,61,3	13,8,6	140,75,79	0.00497782	0.106,0.244,0.543	0.052,0.06,0.043	0.246	SE
1328	ENSG00000152457	DCLRE1C	chr10	5,5,1	21,15,2	44,24,13	46,43,6	0.0430393	0.175,0.23,0.309	0.461,0.333,0.659	-0.246	MXE
7577	ENSG00000100258	LMF2	chr22	22,29,9	76,55,31	30,12,2	228,79,49	0.00221314	0.373,0.52,0.374	0.213,0.238,0.077	0.246	MXE
3608	ENSG00000172590	MRPL52	chr14	62,61,56	22,25,11	99,40,52	95,27,50	0.000523922	0.617,0.583,0.745	0.374,0.459,0.373	0.246	RI
9198	ENSG00000178149	DALRD3	chr3	30,17,2	1,6,0	19,26,20	8,11,14	0.0323438	0.966,0.728,1.0	0.692,0.691,0.575	0.245	MXE
17684	ENSG00000095303	PTGS1	chr9	78,50,42	39,23,24	154,65,3	203,60,20	0.00212956	0.446,0.467,0.414	0.234,0.304,0.057	0.244	SE
48805	ENSG00000145332	KLHL8	chr4	15,28,15	1,0,0	69,33,5	7,13,0	0.00106875	0.763,1.0,1.0	0.679,0.353,1.0	0.244	SE
61813	ENSG00000123358	NR4A1	chr12	20,36,12	13,21,26	2,2,19	60,13,26	0.00223403	0.435,0.462,0.188	0.016,0.071,0.268	0.243	SE
34141	ENSG00000162664	ZNF326	chr1	139,153,27	9,12,0	195,103,38	42,20,4	0.0152525	0.806,0.775,1.0	0.556,0.581,0.719	0.242	SE
11293	ENSG00000149262	INTS4	chr11	29,17,7	62,72,12	101,58,50	100,69,31	0.00264322	0.406,0.257,0.461	0.597,0.552,0.702	-0.242	MXE
41	ENSG00000229117	RPL41	chr12	39,26,16	6,10,4	61,40,22	4,0,1	0.0010145	0.795,0.608,0.705	0.901,1.0,0.929	-0.241	A5SS
309	ENSG00000164733	CTSB	chr8	51,24,17	12,7,3	43,36,17	19,25,18	0.0155981	0.766,0.725,0.813	0.635,0.526,0.421	0.241	A5SS
5788	ENSG00000173588	CEP83	chr12	20,51,13	2,13,3	28,50,8	2,1,0	0.00164169	0.811,0.628,0.651	0.857,0.956,1.0	-0.241	A5SS
41489	ENSG00000267123	SCAT1	chr17	5,13,2	6,6,3	0,11,2	17,36,3	0.0172753	0.318,0.548,0.272	0.0,0.146,0.272	0.24	SE
45250	ENSG00000173889	PHC3	chr3	2,2,0	14,24,9	20,24,7	80,71,5	0.00611038	0.098,0.059,0.0	0.159,0.204,0.515	-0.24	SE
71002	ENSG00000172243	CLEC7A	chr12	127,307,152	74,167,69	368,372,177	764,476,232	0	0.472,0.489,0.534	0.201,0.289,0.284	0.24	SE
9103	ENSG00000132780	NASP	chr1	36,16,10	52,64,45	102,50,33	114,46,36	0.00748628	0.459,0.234,0.214	0.523,0.571,0.529	-0.239	MXE
2455	ENSG00000178053	MLF1	chr3	0,6,1	2,100,4	3,4,6	2,16,13	0.0143793	0.0,0.04,0.149	0.511,0.149,0.244	-0.238	SE
3497	ENSG00000064102	INTS13	chr12	31,71,23	4,0,2	67,83,19	14,6,16	0.0230761	0.784,1.0,0.843	0.691,0.866,0.357	0.238	SE
15175	ENSG00000198089	SFI1	chr22	14,64,4	10,7,2	17,10,3	25,7,3	0.0498108	0.486,0.861,0.575	0.315,0.491,0.403	0.238	SE
43258	ENSG00000031003	FAM13B	chr5	116,75,72	30,0,13	112,113,58	64,70,13	0.0070343	0.713,1.0,0.78	0.529,0.509,0.741	0.238	SE
47109	ENSG00000196387	ZNF140	chr12	54,66,24	16,2,6	113,75,27	5,3,0	0.0270919	0.558,0.925,0.599	0.894,0.903,1.0	-0.238	SE
72168	ENSG00000197249	SERPINA1	chr14	124,345,353	69,90,198	513,192,84	691,366,68	3.43158e-05	0.428,0.615,0.426	0.236,0.179,0.34	0.238	SE
72174	ENSG00000197249	SERPINA1	chr14	136,425,334	69,90,198	555,223,94	691,366,68	0.000674524	0.464,0.674,0.425	0.261,0.211,0.377	0.238	SE
8661	ENSG00000263528	IKBKE	chr1	22,49,18	4,10,4	124,35,18	74,25,11	0.000857872	0.823,0.805,0.792	0.586,0.542,0.58	0.237	MXE
2829	ENSG00000164733	CTSB	chr8	197,78,127	70,29,20	226,195,91	142,116,110	0.00119366	0.644,0.634,0.803	0.506,0.52,0.348	0.236	SE
8762	ENSG00000143393	PI4KB	chr1	97,296,41	49,75,7	73,65,28	68,65,13	0.0118991	0.458,0.627,0.714	0.314,0.299,0.479	0.236	SE
4261	ENSG00000042429	MED17	chr11	16,32,8	83,103,49	19,5,5	233,93,77	0.000574747	0.39,0.508,0.352	0.213,0.151,0.177	0.236	MXE
52230	ENSG00000135124	P2RX4	chr12	89,228,77	46,22,14	233,86,132	115,60,81	0.0199009	0.47,0.826,0.716	0.482,0.397,0.428	0.235	SE
74350	ENSG00000149262	INTS4	chr11	41,22,11	46,23,7	31,33,6	198,66,40	1.40368e-05	0.295,0.31,0.424	0.068,0.19,0.066	0.235	SE
4952	ENSG00000225484	NUTM2B-AS1	chr10	19,11,13	7,10,6	42,30,18	5,4,3	0.0100545	0.726,0.517,0.678	0.891,0.88,0.854	-0.235	A5SS
385	ENSG00000104870	FCGRT	chr19	1106,1376,1446	80,93,45	4660,1919,786	40,15,11	0	0.63,0.646,0.798	0.935,0.94,0.898	-0.233	SE
7341	ENSG00000205352	PRR13	chr12	123,175,35	12,29,1	338,142,76	107,46,32	0.000106221	0.862,0.786,0.955	0.658,0.653,0.592	0.233	A3SS
3026	ENSG00000186088	GSAP	chr7	88,164,54	2,8,1	112,60,51	17,4,5	0.0277855	0.875,0.766,0.896	0.513,0.705,0.619	0.233	RI
2787	ENSG00000145216	FIP1L1	chr4	41,36,22	79,101,39	117,51,40	115,47,20	0.000408194	0.285,0.215,0.303	0.439,0.455,0.606	-0.232	SE
73147	ENSG00000177853	ZNF518A	chr10	3,0,0	8,23,6	5,11,17	39,26,6	0.00444001	0.172,0.0,0.0	0.066,0.19,0.612	-0.232	SE
8346	ENSG00000230124	ACBD6	chr1	46,37,18	22,21,7	138,73,27	29,10,2	0.00161184	0.612,0.571,0.66	0.782,0.846,0.911	-0.232	MXE
8346	ENSG00000070010	UFD1	chr22	89,101,90	12,0,5	229,137,24	44,25,13	0.00148624	0.812,1.0,0.913	0.752,0.762,0.519	0.231	SE
34813	ENSG00000108433	GOSR2	chr17	87,73,48	5,15,2	222,123,45	54,29,20	0.0176187	0.883,0.678,0.912	0.64,0.647,0.493	0.231	SE
75559	ENSG00000175471	MCTP1	chr5	259,382,145	22,34,28	278,124,76	58,32,93	0.00833409	0.894,0.889,0.787	0.774,0.735,0.369	0.231	SE
1649	ENSG00000251022	THAP9-AS1	chr4	50,2,42	35,70,32	67,40,38	25,30,20	0.0405895	0.479,0.018,0.458	0.633,0.462,0.55	-0.23	SE
48601	ENSG00000136682	CBWD2	chr2	142,124,56	164,125,36	151,115,51	444,309,165	6.04238e-09	0.344,0.375,0.485	0.171,0.184,0.158	0.23	SE
18303	ENSG00000259354	AC025580.2	chr15	30,73,47	0,0,6	57,29,20	10,2,7	0.0242537	1.0,1.0,0.755	0.692,0.851,0.529	0.228	SE
58466	ENSG00000071054	MAP4K4	chr2	67,96,13	37,36,21	101,38,33	160,79,106	0.00376634	0.443,0.539,0.214	0.217,0.174,0.12	0.228	SE
8855	ENSG00000112715	VEGFA	chr6	0,0,3	8,12,12	9,3,4	29,4,19	0.028826	0.0,0.0,0.218	0.257,0.455,0.19	-0.228	MXE
6527	ENSG00000149182	ARFGAP2	chr11	24,24,18	7,4,6	150,84,16	0,10,0	0.00074768	0.696,0.8,0.667	1.0,0.848,1.0	-0.228	A3SS
9266	ENSG00000182196	ARL6IP4	chr12	16,4,6	67,70,23	11,20,27	39,44,15	0.0159825	0.171,0.047,0.184	0.196,0.282,0.608	-0.228	A3SS
55779	ENSG00000204054	LINC00963	chr9	30,15,25	9,31,32	15,11,8	111,31,47	0.000539114	0.535,0.143,0.212	0.045,0.109,0.055	0.227	SE
60855	ENSG00000143157	POGK	chr1	28,40,13	11,15,2	77,68,34	14,3,0	0.0113076	0.605,0.616,0.797	0.768,0.932,1.0	-0.227	SE
8263	ENSG00000104133	SPG11	chr15	4,1,0	8,27,3	33,17,8	57,48,14	0.0439688	0.365,0.041,0.0	0.4,0.29,0.397	-0.227	MXE
66670	ENSG00000124164	VAPB	chr20	95,151,19	5,30,18	97,57,27	5,3,2	0.0410065	0.918,0.748,0.384	0.92,0.918,0.889	-0.226	SE
5181	ENSG00000051382	PIK3CB	chr3	62,77,28	8,18,3	97,48,20	26,25,15	0.0281683	0.847,0.754,0.87	0.727,0.579,0.488	0.226	MXE
49378	ENSG00000173436	MICOS10	chr1	2,41,18	0,0,3	100,26,4	12,4,3	0.0308801	1.0,1.0,0.797	0.845,0.81,0.466	0.225	SE
67337	ENSG00000087266	SH3BP2	chr4	13,12,2	14,31,19	68,29,6	39,21,10	0.0474856	0.409,0.224,0.073	0.565,0.508,0.309	-0.225	SE
6524	ENSG00000149182	ARFGAP2	chr11	31,28,32	277,248,114	398,231,51	499,323,79	0	0.069,0.07,0.158	0.347,0.323,0.301	-0.225	A3SS
1876	ENSG00000145979	TBC1D7	chr6	69,33,60	8,8,11	39,32,43	22,8,31	0.0150515	0.807,0.666,0.725	0.462,0.659,0.402	0.225	A5SS
42172	ENSG00000186652	PRG2	chr11	41,27,13	3,11,1	31,22,33	3,0,0	0.0145013	0.828,0.464,0.821	0.785,1.0,1.0	-0.224	SE
24153	ENSG00000005486	RHBDD2	chr7	211,405,109	169,483,52	525,147,30	733,277,186	0.000526371	0.408,0.316,0.536	0.283,0.226,0.082	0.223	SE
69081	ENSG00000135926	TMBIM1	chr2	79,165,91	29,23,27	197,102,33	88,48,43	0.0294464	0.556,0.767,0.608	0.507,0.494,0.261	0.223	SE
1562	ENSG00000100330	MTMR3	chr22	2,0,0	7,28,2	6,6,0	18,3,2	0.00490168	0.204,0.0,0.0	0.23,0.642,0.0	-0.223	A3SS
71383	ENSG00000217930	PAM16	chr16	3,0,5	8,12,14	19,16,12	24,25,9	0.0155967	0.177,0.0,0.17	0.312,0.268,0.433	-0.222	SE
526	ENSG00000198258	UBL5	chr19	112,99,117	7,4,11	242,60,77	48,25,11	0.00150668	0.872,0.913,0.819	0.682,0.506,0.749	0.222	RI
3265	ENSG00000126246	IGFLR1	chr19	43,68,63	21,39,49	128,101,6	142,115,18	0.0363831	0.594,0.555,0.479	0.392,0.385,0.192	0.22	SE
46527	ENSG00000125107	CNOT1	chr16	36,23,23	35,16,13	30,32,13	48,54,46	0.00446082	0.362,0.442,0.494	0.256,0.246,0.135	0.22	SE
75868	ENSG00000153250	RBMS1	chr2	8,21,18	75,62,44	137,35,38	228,58,24	0.00422334	0.075,0.204,0.237	0.313,0.314,0.545	-0.219	SE
49747	ENSG00000119979	DENND10	chr10	37,6,33	3,0,0	118,68,18	15,9,3	0.00966674	0.819,1.0,1.0	0.743,0.735,0.688	0.218	SE
3744	ENSG00000107625	DDX50	chr10	87,86,44	20,20,5	119,85,26	68,28,18	0.0112364	0.732,0.73,0.847	0.524,0.656,0.476	0.218	MXE
20457	ENSG00000104852	SNRNP70	chr19	8,15,7	75,247,28	16,21,16	9,69,48	0.000757128	0.067,0.039,0.145	0.546,0.171,0.184	-0.217	SE
48851	ENSG00000166225	FRS2	chr12	5,7,10	31,54,15	27,22,27	35,56,13	0.0319503	0.1,0.082,0.314	0.347,0.213,0.588	-0.217	SE
49744	ENSG00000119979	DENND10	chr10	34,6,33	3,0,0	113,70,16	15,9,3	0.0107399	0.812,1.0,1.0	0.742,0.748,0.671	0.217	SE
57245	ENSG00000114423	CBLB	chr3	61,58,39	0,0,4	59,79,8	6,15,1	0.00194938	1.0,1.0,0.758	0.759,0.628,0.719	0.217	SE
4518	ENSG00000107551	RASSF4	chr10	51,35,25	20,14,12	134,35,10	85,39,16	0.0443235	0.678,0.674,0.632	0.566,0.426,0.34	0.217	MXE
51280	ENSG00000148700	ADD3	chr10	2,20,6	13,20,9	6,8,0	48,45,8	0.0197815	0.1,0.419,0.325	0.083,0.114,0.0	0.216	SE
60969	ENSG00000123737	EXOSC9	chr4	2,10,2	32,10,16	71,29,13	53,48,15	0.0230888	0.045,0.427,0.085	0.5,0.311,0.393	-0.216	SE
5841	ENSG00000122481	RWDD3	chr1	33,21,6	19,20,9	33,11,1	48,73,34	0.000381874	0.42,0.304,0.217	0.223,0.059,0.012	0.216	MXE
3551	ENSG00000075413	MARK3	chr14	37,134,30	16,40,9	69,52,26	16,2,0	0.00580588	0.637,0.717,0.716	0.766,0.952,1.0	-0.216	A3SS
65521	ENSG00000127989	MTERF1	chr7	2,5,8	8,7,8	8,1,0	35,15,11	0.0427249	0.13,0.299,0.374	0.12,0.038,0.0	0.215	SE
9019	ENSG00000139644	TMBIM6	chr12	17,5,8	61,84,106	37,58,11	149,81,15	0.000378372	0.196,0.05,0.062	0.178,0.385,0.391	-0.215	MXE
74351	ENSG00000149262	INTS4	chr11	34,22,5	46,23,7	10,32,6	198,66,40	9.77038e-06	0.312,0.369,0.304	0.03,0.229,0.084	0.214	SE
247	ENSG00000182944	EWSR1	chr22	81,156,54	59,46,44	190,97,59	225,101,139	0.00640305	0.626,0.805,0.599	0.507,0.539,0.341	0.214	MXE
2127	ENSG00000158062	UBXN11	chr1	44,83,56	29,45,30	106,66,6	142,81,10	0.0001817	0.515,0.563,0.566	0.343,0.363,0.296	0.214	MXE
32232	ENSG00000143436	MRPL9	chr1	115,80,40	18,2,0	189,79,39	29,35,8	0.00749343	0.792,0.96,1.0	0.795,0.573,0.744	0.213	SE
49605	ENSG00000245060	LINC00847	chr5	9,38,40	19,16,43	11,42,6	79,95,19	0.00577436	0.176,0.517,0.295	0.059,0.166,0.125	0.213	SE
58673	ENSG00000005801	ZNF195	chr11	27,33,11	43,36,21	99,35,34	97,13,18	0.0431961	0.241,0.316,0.209	0.34,0.576,0.488	-0.213	SE
1970	ENSG00000017260	ATP2C1	chr3	35,54,10	4,6,1	31,14,22	5,5,20	0.0307037	0.879,0.882,0.893	0.838,0.7,0.478	0.213	A5SS
9269	ENSG00000101084	RAB5IF	chr20	6,44,0	45,211,23	18,19,19	33,22,34	5.20937e-05	0.071,0.107,0.0	0.239,0.332,0.243	-0.212	SE
4335	ENSG00000120992	LYPLA1	chr8	39,39,6	39,54,16	37,29,8	156,97,48	0.00219606	0.509,0.428,0.28	0.197,0.237,0.147	0.212	MXE
6526	ENSG00000149182	ARFGAP2	chr11	20,20,17	7,4,6	76,55,14	0,10,0	0.00920462	0.691,0.796,0.689	1.0,0.811,1.0	-0.212	A3SS
68784	ENSG00000187118	CMC1	chr3	38,26,23	13,12,7	143,73,44	18,10,4	0.00527325	0.646,0.575,0.673	0.832,0.82,0.873	-0.21	SE
12313	ENSG00000107290	SETX	chr9	39,56,8	21,44,29	27,17,11	98,56,28	0.0343054	0.54,0.446,0.149	0.148,0.161,0.199	0.209	SE
16264	ENSG00000164305	CASP3	chr4	208,156,76	17,22,4	318,177,186	146,30,47	0.00121617	0.853,0.77,0.9	0.508,0.736,0.652	0.209	SE
44181	ENSG00000137965	IFI44	chr1	37,122,81	4,0,2	47,81,149	7,20,6	0.0196494	0.692,1.0,0.908	0.62,0.496,0.858	0.209	SE
8169	ENSG00000130544	ZNF557	chr19	29,87,35	21,6,12	156,80,50	22,3,0	0.0216939	0.548,0.927,0.719	0.861,0.959,1.0	-0.209	A3SS
22937	ENSG00000197586	ENTPD6	chr20	205,476,153	18,12,7	519,320,31	43,55,20	0.00171511	0.871,0.959,0.929	0.878,0.776,0.48	0.208	SE
49603	ENSG00000245060	LINC00847	chr5	17,20,28	19,16,43	27,26,7	79,95,19	0.00264092	0.404,0.486,0.33	0.206,0.172,0.218	0.208	SE
68240	ENSG00000026508	CD44	chr11	54,105,41	34,65,30	496,243,264	224,89,28	0.0204182	0.463,0.467,0.426	0.546,0.597,0.837	-0.208	SE
4350	ENSG00000164941	INTS8	chr8	14,8,18	32,38,15	1,0,17	54,41,32	0.026908	0.285,0.161,0.523	0.017,0.0,0.327	0.208	MXE
4030	ENSG00000055609	KMT2C	chr7	14,58,6	3,6,0	42,21,12	14,19,2	0.03185	0.812,0.9,1.0	0.735,0.506,0.847	0.208	A5SS
58331	ENSG00000112851	ERBIN	chr5	127,273,157	107,71,42	235,112,176	200,73,266	0.0286048	0.333,0.618,0.611	0.331,0.392,0.218	0.207	SE
38259	ENSG00000105383	CD33	chr19	20,16,10	2,0,0	56,18,11	10,0,3	0.0224572	0.739,1.0,1.0	0.613,1.0,0.509	0.206	SE
261	ENSG00000182944	EWSR1	chr22	108,55,61	330,566,254	375,271,398	766,515,204	4.33849e-05	0.145,0.048,0.111	0.203,0.215,0.503	-0.206	MXE
74163	ENSG00000081189	MEF2C	chr5	7,35,17	32,26,28	10,32,0	50,157,1	0.0270919	0.116,0.448,0.268	0.108,0.109,0.0	0.205	SE
3274	ENSG00000003056	M6PR	chr12	3595,3876,1308	38,66,7	7008,3843,2179	173,252,140	4.57933e-10	0.921,0.878,0.958	0.833,0.652,0.657	0.205	A3SS
10140	ENSG00000136560	TANK	chr2	18,24,55	19,31,42	9,3,8	42,17,16	0.000210186	0.317,0.275,0.391	0.095,0.08,0.197	0.204	SE
63184	ENSG00000114388	NPRL2	chr3	14,3,6	5,0,2	132,37,20	0,0,2	0.00323097	0.61,1.0,0.627	1.0,1.0,0.848	-0.204	SE
66324	ENSG00000235531	MSC-AS1	chr8	145,250,460	6,6,18	1444,512,31	62,42,24	0.0371132	0.929,0.958,0.933	0.927,0.869,0.412	0.204	SE
43259	ENSG00000031003	FAM13B	chr5	33,40,32	116,82,77	115,64,39	138,112,18	0.0260506	0.165,0.253,0.224	0.367,0.284,0.601	-0.203	SE
59685	ENSG00000139644	TMBIM6	chr12	104,239,78	7,15,5	260,159,58	21,55,19	0.00377412	0.878,0.886,0.883	0.857,0.584,0.597	0.203	SE
2518	ENSG00000115204	MPV17	chr2	27,18,16	36,22,15	71,38,27	222,133,53	0.00376078	0.454,0.476,0.542	0.262,0.241,0.361	0.203	MXE
41518	ENSG00000124222	STX16	chr20	5,4,1	11,35,12	19,5,11	22,20,13	0.0480385	0.296,0.096,0.072	0.444,0.188,0.439	-0.202	SE
9978	ENSG00000134759	ELP2	chr18	53,30,28	65,68,39	34,28,3	129,68,21	0.039363	0.522,0.372,0.491	0.261,0.356,0.161	0.202	MXE
6165	ENSG00000040531	CTNS	chr17	46,45,25	36,34,20	90,32,71	161,67,105	0.00061478	0.585,0.594,0.58	0.382,0.345,0.428	0.201	MXE
6912	ENSG00000127507	ADGRE2	chr19	146,501,227	1,92,10	755,410,154	51,172,95	0.00658307	0.992,0.817,0.949	0.924,0.661,0.571	0.201	A3SS
1656	ENSG00000178104	PDE4DIP	chr1	120,108,36	120,370,124	10,29,22	146,85,169	0.0277137	0.585,0.292,0.291	0.088,0.325,0.155	0.2	MXE
73440	ENSG00000135241	PNPLA8	chr7	6,16,6	3,6,1	10,9,15	0,2,1	0.0351082	0.605,0.671,0.821	1.0,0.775,0.92	-0.199	SE
324	ENSG00000164535	DAGLB	chr7	11,20,3	84,13,14	21,12,3	315,116,17	0.0463026	0.118,0.61,0.179	0.064,0.095,0.152	0.199	MXE
1111	ENSG00000112297	CRYBG1	chr6	62,30,7	107,94,19	105,66,39	128,91,25	0.0251653	0.354,0.232,0.258	0.437,0.407,0.596	-0.199	MXE
1229	ENSG00000116698	SMG7	chr1	11,4,4	44,8,4	51,41,7	45,41,3	0.027149	0.115,0.207,0.342	0.371,0.342,0.549	-0.199	A5SS
45675	ENSG00000078304	PPP2R5C	chr14	94,119,39	64,71,71	53,22,8	141,51,16	0.00245489	0.464,0.497,0.245	0.182,0.203,0.228	0.198	SE
8134	ENSG00000237765	FAM200B	chr4	3,5,2	9,44,21	11,15,9	28,24,9	0.00320122	0.182,0.071,0.06	0.208,0.295,0.401	-0.197	SE
4956	ENSG00000122203	KIAA1191	chr5	112,91,38	75,57,20	194,93,49	289,120,62	1.90701e-05	0.555,0.572,0.614	0.359,0.393,0.398	0.197	MXE
4531	ENSG00000168411	RFWD3	chr16	63,41,18	9,4,5	162,155,14	1,4,1	0.000203879	0.763,0.825,0.623	0.987,0.947,0.865	-0.196	SE
38594	ENSG00000273559	CWC25	chr17	81,87,58	107,143,94	163,129,188	174,102,59	0.0170536	0.292,0.249,0.252	0.338,0.408,0.635	-0.196	SE
11004	ENSG00000156535	CD109	chr6	358,294,269	44,38,33	565,370,121	198,99,50	1.88919e-08	0.818,0.811,0.819	0.613,0.674,0.573	0.196	MXE
3072	ENSG00000113532	ST8SIA4	chr5	194,300,71	78,25,19	203,234,18	93,145,17	0.00114207	0.73,0.929,0.803	0.704,0.637,0.535	0.195	MXE
5590	ENSG00000161813	LARP4	chr12	6,6,0	75,41,14	50,21,15	109,81,33	5.92654e-05	0.067,0.116,0.0	0.291,0.188,0.289	-0.195	A3SS
9795	ENSG00000173653	RCE1	chr11	10,67,2	0,0,5	5,13,9	19,6,2	0.0410939	1.0,1.0,0.28	0.204,0.678,0.814	0.195	A3SS
33451	ENSG00000122376	SHLD2	chr10	117,68,46	13,18,8	336,152,94	84,72,52	0.0272877	0.791,0.613,0.707	0.627,0.47,0.432	0.194	SE
7018	ENSG00000177575	CD163	chr12	86,72,43	90,59,68	29,102,9	83,199,54	0.000633818	0.381,0.44,0.289	0.184,0.248,0.097	0.194	A3SS
7733	ENSG00000163565	IFI16	chr1	4,19,8	34,17,6	14,7,1	39,73,27	0.0407922	0.053,0.345,0.386	0.145,0.043,0.017	0.193	SE
72012	ENSG00000137497	NUMA1	chr11	9,7,4	23,10,5	12,1,2	49,48,20	0.0100734	0.177,0.279,0.306	0.119,0.011,0.052	0.193	SE
2221	ENSG00000143110	C1orf162	chr1	49,77,43	4,19,26	83,85,11	62,52,9	0.021024	0.932,0.819,0.648	0.599,0.645,0.576	0.193	MXE
9475	ENSG00000105373	NOP53	chr19	16,62,0	18,49,5	0,0,2	22,9,4	0.000267881	0.372,0.457,0.0	0.0,0.0,0.25	0.193	MXE
26558	ENSG00000151461	UPF2	chr10	64,45,29	0,21,4	133,70,61	1,0,5	0.0237324	1.0,0.49,0.765	0.984,1.0,0.846	-0.192	SE
58929	ENSG00000154099	DNAAF1	chr16	2,94,5	14,110,75	21,7,109	26,8,121	0.0106325	0.081,0.345,0.04	0.333,0.351,0.357	-0.192	SE
5768	ENSG00000163684	RPP14	chr3	37,35,11	63,120,37	25,15,2	207,134,70	6.45018e-06	0.362,0.22,0.223	0.104,0.098,0.027	0.192	MXE
3663	ENSG00000273559	CWC25	chr17	87,79,56	107,143,94	185,125,181	174,102,59	0.00496194	0.263,0.195,0.207	0.318,0.35,0.574	-0.192	A5SS
2608	ENSG00000136250	AOAH	chr7	10,10,27	48,19,125	114,47,17	207,49,9	0.000832376	0.081,0.182,0.084	0.189,0.288,0.444	-0.191	SE
2836	ENSG00000164733	CTSB	chr8	232,123,118	70,29,20	299,248,152	142,116,110	0.00020865	0.689,0.74,0.798	0.585,0.589,0.481	0.191	SE
71971	ENSG00000032219	ARID4A	chr14	83,59,7	5,12,3	269,261,76	12,6,4	0.0287699	0.909,0.748,0.585	0.931,0.963,0.92	-0.191	SE
2910	ENSG00000099956	SMARCB1	chr22	10,4,3	22,27,5	0,3,0	12,14,13	0.00994792	0.278,0.112,0.337	0.0,0.154,0.0	0.191	A5SS
44182	ENSG00000137965	IFI44	chr1	26,85,48	4,0,2	29,45,81	7,20,6	0.00316835	0.788,1.0,0.932	0.703,0.563,0.885	0.19	SE
6747	ENSG00000121766	ZCCHC17	chr1	28,11,8	119,110,34	75,56,27	217,111,40	0.00144514	0.221,0.108,0.221	0.294,0.378,0.449	-0.19	MXE
9829	ENSG00000075790	BCAP29	chr7	11,15,9	70,79,37	58,36,23	88,69,28	7.87588e-06	0.093,0.111,0.137	0.302,0.255,0.35	-0.189	SE
18739	ENSG00000217555	CKLF	chr16	113,29,131	20,7,8	494,256,44	151,81,21	0.00992954	0.733,0.668,0.888	0.614,0.605,0.504	0.189	SE
49467	ENSG00000092140	G2E3	chr14	60,82,25	2,3,0	148,88,82	22,20,1	0.0211533	0.908,0.9,1.0	0.688,0.59,0.964	0.189	SE
11279	ENSG00000143774	GUK1	chr1	121,167,62	27,78,11	67,25,13	35,22,10	0.0287463	0.834,0.706,0.864	0.683,0.561,0.594	0.189	MXE
2717	ENSG00000145979	TBC1D7	chr6	80,119,163	89,66,113	97,96,167	48,36,33	0.00648077	0.394,0.566,0.511	0.594,0.659,0.786	-0.189	A3SS
49602	ENSG00000245060	LINC00847	chr5	9,38,44	19,16,43	14,46,9	79,95,19	0.0136458	0.166,0.5,0.301	0.069,0.169,0.166	0.188	SE
10231	ENSG00000011600	TYROBP	chr19	114,125,151	124,129,96	482,255,85	726,569,186	8.02064e-05	0.589,0.601,0.71	0.508,0.411,0.416	0.188	MXE
18507	ENSG00000154144	TBRG1	chr11	23,30,5	115,149,91	56,32,45	209,104,31	0.019889	0.126,0.126,0.038	0.161,0.181,0.51	-0.187	SE
70343	ENSG00000174405	LIG4	chr13	7,31,4	2,0,0	18,3,12	7,1,0	0.0496274	0.556,1.0,1.0	0.479,0.517,1.0	0.187	SE
474	ENSG00000117151	CTBS	chr1	53,162,33	85,240,36	7,61,53	33,129,181	0.00748628	0.41,0.429,0.505	0.191,0.345,0.246	0.187	MXE
38350	ENSG00000163684	RPP14	chr3	70,112,57	43,55,26	159,116,98	57,35,8	0.0309977	0.496,0.552,0.57	0.628,0.667,0.881	-0.186	SE
63502	ENSG00000058673	ZC3H11A	chr1	18,15,22	0,0,2	10,21,2	4,2,0	0.0117565	1.0,1.0,0.782	0.45,0.774,1.0	0.186	SE
2496	ENSG00000026652	AGPAT4	chr6	48,100,17	26,10,2	117,50,56	55,43,26	0.0430393	0.643,0.907,0.892	0.675,0.531,0.677	0.186	MXE
8412	ENSG00000126391	FRMD8	chr11	6,10,1	59,77,6	15,20,14	39,34,31	0.000174505	0.08,0.1,0.125	0.248,0.335,0.279	-0.186	MXE
1416	ENSG00000105520	PLPPR2	chr19	47,49,51	5,0,6	57,68,42	9,20,15	0.00305841	0.862,1.0,0.85	0.809,0.694,0.651	0.186	A3SS
40991	ENSG00000137462	TLR2	chr4	125,171,146	106,212,152	66,49,16	333,139,189	0	0.29,0.218,0.249	0.064,0.109,0.028	0.185	SE
66653	ENSG00000106635	BCL7B	chr7	2,3,1	17,43,4	5,6,4	11,9,5	0.00401362	0.061,0.037,0.121	0.2,0.269,0.306	-0.185	SE
67310	ENSG00000132254	ARFIP2	chr11	22,18,4	52,62,5	21,11,0	118,93,15	0.019687	0.221,0.163,0.349	0.106,0.073,0.0	0.185	SE
10287	ENSG00000141524	TMC6	chr17	50,38,32	16,9,10	111,70,32	6,7,7	0.0190237	0.587,0.657,0.593	0.894,0.82,0.675	-0.184	SE
6516	ENSG00000153914	SREK1	chr5	63,99,30	18,9,3	55,51,34	27,40,10	0.000872581	0.154,0.363,0.341	0.095,0.062,0.15	0.184	A3SS
19598	ENSG00000003436	TFPI	chr2	42,104,21	9,18,5	38,64,9	0,8,0	0.0402649	0.759,0.796,0.739	1.0,0.844,1.0	-0.183	SE
33173	ENSG00000139354	GAS2L3	chr12	11,64,12	2,36,2	19,37,24	1,4,2	0.0178234	0.785,0.541,0.799	0.927,0.86,0.888	-0.183	SE
35692	ENSG00000248323	LUCAT1	chr5	10,39,29	3,0,0	42,16,2	7,19,0	0.0143027	0.668,1.0,1.0	0.783,0.337,1.0	0.183	SE
50543	ENSG00000169814	BTD	chr3	7,21,0	4,15,8	6,8,2	40,30,28	0.0263371	0.381,0.33,0.0	0.05,0.086,0.025	0.183	SE
68305	ENSG00000026508	CD44	chr11	9,20,5	34,65,30	184,65,20	224,89,28	2.04645e-05	0.136,0.155,0.09	0.328,0.303,0.298	-0.183	SE
4154	ENSG00000166164	BRD7	chr16	6,0,4	16,41,4	60,18,7	35,27,17	0.0447175	0.269,0.0,0.495	0.627,0.395,0.288	-0.182	A3SS
39370	ENSG00000116750	UCHL5	chr1	23,12,10	26,33,16	21,19,3	100,81,36	0.00392286	0.365,0.191,0.289	0.12,0.132,0.051	0.181	SE
594	ENSG00000171204	TMEM126B	chr11	0,0,2	10,28,2	8,25,12	57,15,12	0.000549974	0.0,0.0,0.348	0.07,0.471,0.348	-0.18	SE
68212	ENSG00000198860	TSEN15	chr1	63,170,79	14,4,3	182,190,29	20,41,14	0.0436386	0.698,0.956,0.931	0.824,0.704,0.516	0.18	SE
73927	ENSG00000164951	PDP1	chr8	7,1,0	25,20,7	34,29,1	50,43,14	0.0461924	0.185,0.039,0.0	0.355,0.354,0.055	-0.18	SE
5931	ENSG00000161813	LARP4	chr12	2,6,3	60,85,51	25,24,13	162,144,30	0.00214463	0.045,0.092,0.078	0.181,0.192,0.382	-0.18	MXE
63525	ENSG00000100445	SDR39U1	chr14	27,47,9	1,0,3	93,38,19	9,11,10	0.0239853	0.938,1.0,0.627	0.853,0.659,0.515	0.179	SE
5352	ENSG00000038532	CLEC16A	chr16	3,0,1	15,30,6	14,12,1	26,14,7	0.00120704	0.132,0.0,0.112	0.29,0.394,0.098	-0.179	A5SS
263	ENSG00000006125	AP2B1	chr17	77,144,49	106,214,54	405,228,89	212,221,44	0.0013928	0.362,0.345,0.415	0.599,0.446,0.612	-0.178	SE
8448	ENSG00000124570	SERPINB6	chr6	3,11,24	2,0,0	40,18,7	3,23,1	0.0308132	0.398,1.0,1.0	0.854,0.256,0.755	0.178	SE
43714	ENSG00000084234	APLP2	chr11	76,145,101	6,6,4	169,107,67	46,21,20	4.40359e-08	0.911,0.951,0.953	0.748,0.804,0.73	0.178	SE
57894	ENSG00000215067	ALOX12-AS1	chr17	22,34,65	5,20,14	126,81,26	9,11,4	0.0162458	0.73,0.511,0.741	0.896,0.819,0.8	-0.178	SE
60991	ENSG00000099377	HSD3B7	chr16	16,6,15	6,0,1	92,47,5	0,3,0	0.0400306	0.473,1.0,0.835	1.0,0.841,1.0	-0.178	SE
65514	ENSG00000136689	IL1RN	chr2	8,30,13	0,0,2	34,4,38	27,0,6	0.00274261	1.0,1.0,0.821	0.47,1.0,0.817	0.178	SE
75630	ENSG00000119686	FLVCR2	chr14	216,182,153	16,4,5	841,527,21	77,77,8	0.00318203	0.886,0.963,0.946	0.863,0.797,0.601	0.178	SE
50972	ENSG00000177426	TGIF1	chr18	344,802,238	103,213,60	731,465,446	37,56,80	1.52479e-05	0.602,0.63,0.643	0.9,0.79,0.716	-0.177	SE
4749	ENSG00000163870	TPRA1	chr3	149,189,47	37,46,5	326,175,508	171,93,194	0.000803943	0.765,0.769,0.884	0.606,0.603,0.679	0.177	MXE
11817	ENSG00000148634	HERC4	chr10	6,26,16	30,32,17	9,3,7	79,34,33	0.000667367	0.096,0.301,0.333	0.057,0.045,0.101	0.176	SE
18503	ENSG00000154144	TBRG1	chr11	234,328,101	13,19,7	207,109,46	31,25,11	3.33029e-05	0.904,0.9,0.883	0.777,0.695,0.686	0.176	SE
5514	ENSG00000136717	BIN1	chr2	52,82,15	84,94,33	34,29,5	107,102,32	0.00161184	0.347,0.429,0.281	0.215,0.197,0.118	0.176	MXE
9128	ENSG00000204438	GPANK1	chr6	26,44,16	54,69,30	108,44,23	103,35,21	0.00481835	0.321,0.385,0.343	0.507,0.552,0.518	-0.176	A3SS
30862	ENSG00000112234	FBXL4	chr6	41,50,12	1,0,2	138,73,14	18,11,2	0.00578913	0.925,1.0,0.645	0.699,0.667,0.679	0.175	SE
3246	ENSG00000112584	FAM120B	chr6	83,53,91	24,14,11	180,101,65	101,61,24	0.00226279	0.722,0.74,0.862	0.573,0.555,0.671	0.175	MXE
2142	ENSG00000138459	SLC35A5	chr3	44,46,18	2,0,0	111,82,19	7,1,3	0.0250176	0.827,1.0,1.0	0.776,0.947,0.58	0.175	RI
56568	ENSG00000197818	SLC9A8	chr20	26,61,19	34,95,46	120,72,28	115,56,18	0.00935109	0.33,0.292,0.21	0.402,0.453,0.5	-0.174	SE
76188	ENSG00000078674	PCM1	chr8	28,28,15	37,94,22	73,57,40	80,45,24	0.00727095	0.298,0.143,0.277	0.339,0.416,0.484	-0.174	SE
2199	ENSG00000107554	DNMBP	chr10	40,20,38	27,21,31	53,42,11	100,79,15	0.00512881	0.638,0.532,0.594	0.387,0.388,0.466	0.174	MXE
8389	ENSG00000231721	LINC-PINT	chr7	24,22,28	20,27,38	7,7,5	39,37,6	0.00602084	0.417,0.327,0.305	0.097,0.101,0.332	0.173	SE
1406	ENSG00000105953	OGDH	chr7	24,8,45	143,158,143	153,84,48	297,296,80	0.000971859	0.15,0.05,0.248	0.351,0.23,0.386	-0.173	MXE
11432	ENSG00000100938	GMPR2	chr14	42,11,17	66,20,38	96,98,15	87,90,13	0.010472	0.355,0.323,0.279	0.489,0.486,0.5	-0.173	MXE
9471	ENSG00000140632	GLYR1	chr16	146,151,51	20,16,2	287,158,56	90,43,22	7.20294e-06	0.867,0.894,0.958	0.74,0.766,0.694	0.173	A3SS
42994	ENSG00000183696	UPP1	chr7	1238,2202,1131	355,497,167	2384,767,505	733,408,292	0.000355966	0.661,0.713,0.791	0.645,0.513,0.492	0.172	SE
59279	ENSG00000148737	TCF7L2	chr10	6,22,14	24,33,10	11,13,0	71,27,21	0.0447066	0.114,0.256,0.419	0.074,0.199,0.0	0.172	SE
67795	ENSG00000145868	FBXO38	chr5	201,220,116	22,36,10	416,419,115	87,101,29	0.0212815	0.608,0.509,0.663	0.448,0.413,0.402	0.172	SE
2084	ENSG00000136100	VPS36	chr13	32,6,10	68,50,20	110,50,16	125,85,22	0.0464081	0.339,0.115,0.352	0.489,0.39,0.442	-0.172	MXE
7558	ENSG00000085274	MYNN	chr3	43,65,17	2,0,1	115,106,25	22,16,4	1.34723e-05	0.924,1.0,0.906	0.747,0.789,0.779	0.172	A3SS
72906	ENSG00000170633	RNF34	chr12	15,1,3	24,26,9	37,45,7	67,23,8	0.0177844	0.184,0.014,0.108	0.166,0.414,0.24	-0.171	SE
9360	ENSG00000136504	KAT7	chr17	95,78,35	13,3,1	233,161,34	26,37,12	0.0458272	0.814,0.94,0.954	0.843,0.722,0.629	0.171	MXE
7020	ENSG00000177575	CD163	chr12	201,203,121	4,0,1	94,263,56	8,11,0	0.0342429	0.835,1.0,0.924	0.541,0.706,1.0	0.171	A3SS
6159	ENSG00000172785	CBWD1	chr9	79,71,20	16,0,3	123,106,44	30,20,25	0.0323324	0.782,1.0,0.829	0.748,0.793,0.561	0.17	SE
28209	ENSG00000157654	PALM2-AKAP2	chr9	231,242,30	2,4,1	134,78,306	2,0,0	0.0460719	0.871,0.78,0.637	0.797,1.0,1.0	-0.17	SE
75557	ENSG00000175471	MCTP1	chr5	81,239,62	22,34,28	140,60,114	58,32,93	0.0208168	0.708,0.822,0.593	0.614,0.552,0.446	0.17	SE
9987	ENSG00000132781	MUTYH	chr1	7,9,12	0,0,2	33,16,9	12,5,0	0.00846352	1.0,1.0,0.779	0.617,0.652,1.0	0.17	A3SS
10459	ENSG00000131115	ZNF227	chr19	16,5,8	2,0,1	43,19,14	10,10,2	0.0299643	0.863,1.0,0.863	0.772,0.599,0.846	0.17	A3SS
4317	ENSG00000100897	DCAF11	chr14	10,17,6	12,24,16	6,7,6	52,23,17	0.032739	0.419,0.38,0.245	0.091,0.209,0.234	0.17	A5SS
6137	ENSG00000134900	TPP2	chr13	13,9,3	63,148,37	30,9,14	103,64,15	0.0271957	0.161,0.054,0.07	0.213,0.116,0.465	-0.17	A5SS
25859	ENSG00000131508	UBE2D2	chr5	31,70,9	29,58,10	6,12,26	29,47,29	0.00576215	0.338,0.366,0.301	0.09,0.109,0.3	0.169	SE
392	ENSG00000164733	CTSB	chr8	95,55,66	217,85,134	228,223,163	270,222,112	0.000137048	0.264,0.347,0.288	0.409,0.452,0.544	-0.169	MXE
7307	ENSG00000136682	CBWD2	chr2	50,57,6	11,3,3	233,111,50	110,94,22	0.00264322	0.828,0.953,0.68	0.692,0.556,0.707	0.169	MXE
8549	ENSG00000172046	USP19	chr3	16,11,5	82,36,22	44,45,22	110,64,43	0.0142226	0.204,0.287,0.23	0.345,0.48,0.402	-0.169	MXE
4538	ENSG00000108587	GOSR1	chr17	54,97,38	52,66,19	151,96,39	168,126,70	0.0284946	0.5,0.586,0.658	0.464,0.423,0.349	0.169	A5SS
75106	ENSG00000169902	TPST1	chr7	393,339,225	11,25,15	233,276,16	1,0,1	1.23369e-05	0.83,0.65,0.672	0.97,1.0,0.686	-0.168	SE
6421	ENSG00000172113	NME6	chr3	10,0,1	137,15,33	35,29,7	352,175,26	0.0464081	0.107,0.0,0.047	0.14,0.213,0.306	-0.168	MXE
6470	ENSG00000172053	QARS	chr3	62,63,29	54,56,24	171,75,19	218,140,41	0.0153336	0.536,0.53,0.548	0.441,0.35,0.318	0.168	MXE
9162	ENSG00000054267	ARID4B	chr1	30,76,36	3,0,3	59,26,48	24,4,5	0.00279418	0.852,1.0,0.874	0.586,0.789,0.847	0.168	MXE
9719	ENSG00000102710	SUPT20H	chr13	78,131,54	4,3,4	208,152,34	43,19,14	2.33974e-05	0.94,0.972,0.916	0.796,0.866,0.662	0.168	A3SS
11569	ENSG00000110324	IL10RA	chr11	152,134,70	233,362,58	140,88,26	479,377,185	0.000104061	0.259,0.165,0.393	0.135,0.111,0.07	0.167	SE
2352	ENSG00000198089	SFI1	chr22	4,18,3	24,33,7	0,4,1	41,11,12	0.0225257	0.164,0.391,0.335	0.0,0.299,0.089	0.167	MXE
177	ENSG00000164329	TENT2	chr5	63,99,44	57,146,23	235,154,98	100,67,45	0.0150576	0.506,0.386,0.639	0.685,0.68,0.668	-0.167	A3SS
10759	ENSG00000008513	ST3GAL1	chr8	39,93,47	5,1,0	150,66,51	13,16,10	0.00206491	0.811,0.981,1.0	0.864,0.694,0.737	0.166	SE
31141	ENSG00000213983	AP1G2	chr14	41,78,43	0,7,1	206,106,46	20,26,7	0.00968733	1.0,0.859,0.959	0.849,0.69,0.782	0.166	SE
35938	ENSG00000123643	SLC36A1	chr5	15,9,4	51,91,41	47,23,29	91,67,28	0.000217526	0.138,0.051,0.05	0.219,0.157,0.36	-0.166	SE
3732	ENSG00000139496	NUP58	chr13	15,25,3	68,121,61	30,30,21	88,63,59	0.0106185	0.214,0.203,0.057	0.296,0.37,0.305	-0.166	MXE
3876	ENSG00000171606	ZNF274	chr19	44,42,16	96,190,44	8,11,22	167,113,87	0.00208003	0.37,0.221,0.318	0.058,0.111,0.245	0.165	MXE
20456	ENSG00000104852	SNRNP70	chr19	14,21,9	75,247,28	12,19,17	9,69,48	0.0203458	0.118,0.057,0.187	0.488,0.164,0.202	-0.164	SE
31989	ENSG00000204120	GIGYF2	chr2	4,4,12	15,48,20	50,23,15	37,32,36	0.0167793	0.136,0.047,0.261	0.443,0.297,0.197	-0.164	SE
40152	ENSG00000151532	VTI1A	chr10	8,5,14	22,24,16	59,41,11	45,35,17	0.0446298	0.175,0.108,0.337	0.433,0.405,0.273	-0.164	SE
68269	ENSG00000026508	CD44	chr11	196,400,374	68,69,107	1185,358,179	513,176,120	0.00114373	0.618,0.765,0.663	0.565,0.533,0.456	0.164	SE
1784	ENSG00000148634	HERC4	chr10	42,25,16	7,8,8	67,28,25	43,19,17	0.0498807	0.851,0.748,0.655	0.597,0.583,0.583	0.164	MXE
10026	ENSG00000169241	SLC50A1	chr1	6,2,24	96,83,110	74,38,20	286,155,58	0.00269541	0.079,0.032,0.23	0.261,0.251,0.321	-0.164	MXE
44909	ENSG00000167130	DOLPP1	chr9	32,39,13	1,3,0	97,90,5	11,14,1	0.0345831	0.945,0.875,1.0	0.826,0.776,0.729	0.163	SE
53126	ENSG00000118260	CREB1	chr2	4,3,4	9,24,11	17,5,16	18,14,13	0.0390934	0.201,0.066,0.171	0.348,0.168,0.411	-0.163	SE
1626	ENSG00000008513	ST3GAL1	chr8	126,143,122	69,135,65	232,116,40	272,113,74	0.0251457	0.672,0.543,0.678	0.489,0.536,0.378	0.163	MXE
5534	ENSG00000105048	TNNT1	chr19	0,4,1	5,48,9	57,2,1	162,21,3	0.0264265	0.0,0.094,0.122	0.305,0.106,0.294	-0.163	MXE
9371	ENSG00000119689	DLST	chr14	1,17,4	12,46,3	0,1,1	17,2,9	0.00987586	0.078,0.274,0.576	0.0,0.338,0.102	0.163	MXE
50449	ENSG00000171988	JMJD1C	chr10	102,187,84	49,68,18	147,118,36	116,91,17	0.0212061	0.549,0.617,0.732	0.426,0.432,0.554	0.162	SE
259	ENSG00000182944	EWSR1	chr22	71,46,43	306,542,227	232,110,148	788,394,156	0.00198586	0.175,0.072,0.148	0.212,0.203,0.465	-0.162	MXE
2220	ENSG00000153113	CAST	chr5	67,62,18	50,27,16	110,90,25	139,92,41	0.0458656	0.558,0.684,0.514	0.427,0.479,0.365	0.162	MXE
14628	ENSG00000177674	AGTRAP	chr1	64,124,35	115,107,50	145,71,92	693,319,169	8.29177e-05	0.253,0.413,0.298	0.113,0.119,0.248	0.161	SE
50971	ENSG00000177426	TGIF1	chr18	367,992,268	103,213,60	748,482,529	37,56,80	1.14742e-05	0.615,0.677,0.667	0.901,0.794,0.748	-0.161	SE
4212	ENSG00000144635	DYNC1LI1	chr3	69,108,32	95,150,54	365,166,144	277,122,114	0.000152677	0.368,0.366,0.322	0.514,0.522,0.503	-0.161	MXE
4264	ENSG00000042429	MED17	chr11	106,69,31	15,32,7	178,124,94	14,7,6	0.00034945	0.859,0.65,0.792	0.916,0.938,0.931	-0.161	MXE
6062	ENSG00000167995	BEST1	chr11	11,51,15	30,125,30	41,11,0	224,52,54	0.00077014	0.226,0.245,0.284	0.127,0.144,0.0	0.161	MXE
11641	ENSG00000126261	UBA2	chr19	80,188,35	62,139,35	51,67,39	75,103,70	0.000535461	0.572,0.584,0.509	0.413,0.403,0.366	0.161	MXE
384	ENSG00000104870	FCGRT	chr19	605,836,868	80,93,45	2518,1115,380	40,15,11	0	0.73,0.762,0.873	0.957,0.964,0.925	-0.16	SE
9424	ENSG00000197013	ZNF429	chr19	3,23,2	1,0,1	6,5,16	3,6,2	0.0100734	0.647,1.0,0.549	0.549,0.337,0.83	0.16	SE
29718	ENSG00000100038	TOP3B	chr22	13,6,19	1,0,0	115,98,12	20,3,2	0.00302468	0.849,1.0,1.0	0.713,0.934,0.722	0.16	SE
9653	ENSG00000082397	EPB41L3	chr18	174,608,49	139,436,49	117,15,49	137,25,106	0.00209704	0.525,0.552,0.469	0.43,0.346,0.29	0.16	MXE
13607	ENSG00000036549	AC118549.1	chr1	52,21,21	0,0,1	65,74,22	6,3,0	0.0036681	1.0,1.0,0.649	0.488,0.684,1.0	0.159	SE
35142	ENSG00000239998	LILRA2	chr19	51,71,36	20,4,0	302,195,90	79,78,30	0.0355768	0.673,0.935,1.0	0.755,0.668,0.708	0.159	SE
1266	ENSG00000066427	ATXN3	chr14	2,4,0	26,49,16	26,22,6	139,110,20	0.00998438	0.086,0.091,0.0	0.187,0.197,0.269	-0.159	MXE
5271	ENSG00000124702	KLHDC3	chr6	62,40,26	149,62,31	149,124,15	605,342,68	0.00803292	0.273,0.368,0.43	0.182,0.246,0.166	0.159	MXE
7405	ENSG00000231925	TAPBP	chr6	436,476,247	43,26,19	1938,587,557	336,102,113	1.23863e-07	0.792,0.873,0.83	0.684,0.684,0.65	0.159	MXE
9734	ENSG00000172530	BANP	chr16	143,220,36	85,172,35	153,121,164	77,46,53	0.00644325	0.562,0.494,0.44	0.603,0.667,0.702	-0.159	MXE
2841	ENSG00000164733	CTSB	chr8	137,34,84	24,7,13	121,121,104	58,54,28	0.0030346	0.793,0.765,0.812	0.583,0.6,0.713	0.158	SE
36607	ENSG00000136717	BIN1	chr2	121,162,47	14,28,11	109,146,47	5,7,1	0.000293932	0.844,0.783,0.728	0.932,0.929,0.967	-0.158	SE
3073	ENSG00000113532	ST8SIA4	chr5	198,261,78	121,98,39	160,235,24	156,205,29	0.000127412	0.703,0.794,0.743	0.597,0.624,0.545	0.158	MXE
3267	ENSG00000126246	IGFLR1	chr19	51,82,61	21,39,49	130,114,11	142,115,18	0.0118021	0.409,0.374,0.262	0.207,0.22,0.148	0.157	SE
25784	ENSG00000058799	YIPF1	chr1	78,94,31	14,12,4	272,136,49	10,12,0	0.00869604	0.727,0.789,0.787	0.929,0.844,1.0	-0.157	SE
48338	ENSG00000144674	GOLGA4	chr3	46,68,27	10,21,2	105,78,33	5,3,1	0.000449774	0.769,0.701,0.907	0.938,0.95,0.96	-0.157	SE
73899	ENSG00000135164	DMTF1	chr7	117,152,121	15,8,10	514,246,113	99,54,28	0.000399096	0.799,0.906,0.86	0.725,0.698,0.672	0.157	SE
1883	ENSG00000159352	PSMD4	chr1	18,5,6	68,84,35	55,40,57	235,147,46	0.0391891	0.162,0.042,0.112	0.146,0.166,0.476	-0.157	MXE
3363	ENSG00000166224	SGPL1	chr10	32,44,16	169,195,45	26,3,9	229,125,72	0.0014414	0.214,0.245,0.338	0.14,0.033,0.152	0.157	MXE
3628	ENSG00000113282	CLINT1	chr5	270,279,120	193,262,109	342,190,63	429,337,138	5.1526e-05	0.487,0.42,0.428	0.351,0.277,0.237	0.157	MXE
22153	ENSG00000182446	NPLOC4	chr17	1,0,3	36,31,10	10,3,12	59,16,11	0.00303978	0.02,0.0,0.177	0.108,0.119,0.439	-0.156	SE
31512	ENSG00000163319	MRPS18C	chr4	494,404,181	62,28,3	1248,576,303	145,105,119	0.00151638	0.836,0.902,0.975	0.847,0.779,0.62	0.156	SE
972	ENSG00000092330	TINF2	chr14	20,29,27	41,19,33	46,27,31	156,127,49	0.0215601	0.206,0.448,0.303	0.136,0.102,0.252	0.156	RI
70029	ENSG00000173575	CHD2	chr15	33,25,2	63,59,17	79,58,33	110,52,50	0.0495179	0.23,0.195,0.063	0.291,0.389,0.273	-0.155	SE
1055	ENSG00000104320	NBN	chr8	70,88,42	36,43,25	179,84,85	36,11,34	0.00560809	0.668,0.68,0.635	0.838,0.888,0.722	-0.155	MXE
6336	ENSG00000087266	SH3BP2	chr4	12,7,1	21,23,6	2,2,1	28,33,6	0.0052536	0.358,0.229,0.14	0.065,0.056,0.14	0.155	A5SS
22326	ENSG00000171960	PPIH	chr1	1,0,3	21,20,16	3,10,8	46,26,12	0.0203458	0.036,0.0,0.129	0.049,0.233,0.345	-0.154	SE
44483	ENSG00000115084	SLC35F5	chr2	73,155,47	5,15,1	120,66,44	11,20,10	0.0456358	0.899,0.863,0.966	0.869,0.668,0.728	0.154	SE
45083	ENSG00000170949	ZNF160	chr19	13,30,7	15,33,7	8,5,4	67,34,7	1.39114e-05	0.224,0.232,0.25	0.038,0.047,0.16	0.154	SE
66803	ENSG00000100055	CYTH4	chr22	15,45,13	65,86,16	9,44,0	121,134,45	0.0053477	0.116,0.229,0.315	0.04,0.157,0.0	0.154	SE
923	ENSG00000162971	TYW5	chr2	4,0,1	38,11,2	31,22,3	49,24,55	0.0278743	0.085,0.0,0.307	0.36,0.449,0.046	-0.154	A5SS
49203	ENSG00000158825	CDA	chr1	63,36,27	5,19,3	383,369,110	26,18,4	0.0328723	0.901,0.577,0.866	0.914,0.937,0.952	-0.153	SE
7305	ENSG00000136682	CBWD2	chr2	129,107,31	9,3,2	403,252,142	72,81,30	3.00751e-07	0.926,0.969,0.931	0.83,0.731,0.805	0.153	MXE
4712	ENSG00000032742	IFT88	chr13	13,12,13	0,0,2	85,25,12	8,3,4	0.023647	1.0,1.0,0.795	0.863,0.832,0.641	0.153	RI
4847	ENSG00000125454	SLC25A19	chr17	58,39,14	0,0,2	60,94,19	1,6,13	0.00605065	1.0,1.0,0.814	0.974,0.907,0.477	0.152	SE
47912	ENSG00000065427	KARS	chr16	76,96,56	89,58,29	122,73,27	176,118,35	0.0139529	0.28,0.429,0.467	0.24,0.219,0.26	0.152	SE
2647	ENSG00000109220	CHIC2	chr4	564,1278,313	215,462,138	152,182,499	144,128,295	9.00394e-05	0.64,0.652,0.605	0.417,0.49,0.534	0.152	MXE
4745	ENSG00000168385	SEPTIN2	chr2	46,67,17	422,578,246	178,116,132	844,455,220	6.39242e-07	0.09,0.095,0.059	0.16,0.187,0.352	-0.152	A3SS
10806	ENSG00000123329	ARHGAP9	chr12	62,53,13	3,0,1	13,51,65	2,1,14	0.0444842	0.87,1.0,0.808	0.678,0.943,0.601	0.152	A3SS
14202	ENSG00000166579	NDEL1	chr17	51,63,42	90,229,151	140,86,86	150,114,64	7.31821e-08	0.175,0.094,0.094	0.259,0.221,0.335	-0.151	SE
20383	ENSG00000145349	CAMK2D	chr4	0,0,8	12,51,17	1,11,6	9,14,9	0.021287	0.0,0.0,0.223	0.063,0.324,0.289	-0.151	SE
37708	ENSG00000182718	ANXA2	chr15	202,225,254	36,45,21	968,425,302	284,131,111	0.000221479	0.767,0.746,0.877	0.667,0.656,0.615	0.151	SE
38415	ENSG00000111752	PHC1	chr12	80,171,70	2,0,5	89,93,74	14,17,5	4.60213e-05	0.952,1.0,0.875	0.761,0.732,0.881	0.151	SE
6544	ENSG00000170873	MTSS1	chr8	413,484,362	43,142,90	349,390,81	191,143,46	1.79814e-05	0.91,0.783,0.81	0.659,0.742,0.65	0.151	MXE
10171	ENSG00000100319	ZMAT5	chr22	61,28,14	50,21,17	64,65,11	149,81,18	0.045812	0.58,0.602,0.483	0.328,0.476,0.409	0.151	MXE
6914	ENSG00000127507	ADGRE2	chr19	11,59,63	8,15,79	57,133,35	74,211,61	0.0464613	0.221,0.448,0.141	0.137,0.115,0.106	0.151	A3SS
5052	ENSG00000132768	DPH2	chr1	74,79,41	10,0,1	94,92,19	15,17,5	0.0064948	0.846,1.0,0.968	0.823,0.801,0.738	0.151	A5SS
7136	ENSG00000100150	DEPDC5	chr22	2,0,2	6,23,4	14,20,6	22,41,4	0.00229946	0.116,0.0,0.164	0.2,0.161,0.371	-0.151	A5SS
58444	ENSG00000140521	POLG	chr15	30,49,7	76,143,19	34,28,46	59,39,36	0.0105655	0.192,0.171,0.182	0.258,0.302,0.435	-0.15	SE
63853	ENSG00000135297	MTO1	chr6	5,1,2	34,99,14	19,18,5	136,74,4	0.00744655	0.077,0.006,0.075	0.073,0.121,0.413	-0.15	SE
8047	ENSG00000172661	WASHC2C	chr10	57,107,23	96,123,52	112,72,35	236,206,193	0.034051	0.441,0.536,0.37	0.387,0.317,0.194	0.15	MXE
11274	ENSG00000085365	SCAMP1	chr5	77,126,37	46,45,20	332,154,71	272,119,83	0.0119319	0.576,0.695,0.601	0.498,0.513,0.41	0.15	MXE
784	ENSG00000166523	CLEC4E	chr12	15,71,43	1,2,5	58,35,59	17,7,11	0.00341668	0.915,0.962,0.861	0.711,0.783,0.795	0.15	A5SS
52945	ENSG00000129484	PARP2	chr14	37,12,15	4,5,0	80,31,2	0,3,0	0.0306909	0.835,0.567,1.0	1.0,0.849,1.0	-0.149	SE
59532	ENSG00000151092	NGLY1	chr3	217,231,44	19,15,3	224,176,99	51,13,29	0.0254943	0.839,0.876,0.87	0.668,0.861,0.61	0.149	SE
75577	ENSG00000156976	EIF4A2	chr3	251,250,291	79,65,54	696,398,138	228,158,108	0.0448652	0.622,0.665,0.736	0.612,0.566,0.398	0.149	SE
7549	ENSG00000148834	GSTO1	chr10	669,863,576	234,289,168	1055,612,399	558,439,382	1.5513e-07	0.805,0.811,0.832	0.731,0.668,0.601	0.149	MXE
10306	ENSG00000026508	CD44	chr11	29,23,17	393,551,172	145,63,116	1548,655,117	0.0166531	0.062,0.036,0.081	0.077,0.079,0.47	-0.149	MXE
1341	ENSG00000132305	IMMT	chr2	80,57,44	110,78,35	374,220,63	155,130,61	0.0248825	0.373,0.375,0.507	0.664,0.581,0.458	-0.149	A3SS
6800	ENSG00000103496	STX4	chr16	43,81,20	211,544,259	151,102,75	398,214,216	2.6461e-11	0.151,0.115,0.063	0.249,0.294,0.232	-0.149	A3SS
30193	ENSG00000221983	UBA52	chr19	31,100,39	88,102,42	43,16,12	206,102,65	2.17592e-07	0.115,0.265,0.255	0.071,0.055,0.064	0.148	SE
73596	ENSG00000257621	PSMA3-AS1	chr14	61,71,49	49,87,37	50,20,14	69,47,33	0.0168988	0.371,0.279,0.386	0.256,0.168,0.168	0.148	SE
1267	ENSG00000066427	ATXN3	chr14	2,4,0	26,49,16	30,25,4	139,110,20	0.00461796	0.085,0.09,0.0	0.207,0.216,0.195	-0.148	MXE
2916	ENSG00000100889	PCK2	chr14	315,839,148	8,24,4	1667,624,226	133,41,31	2.78195e-06	0.925,0.916,0.92	0.796,0.826,0.694	0.148	A3SS
3294	ENSG00000225697	SLC26A6	chr3	10,6,0	34,41,68	49,34,14	185,191,14	0.0410939	0.188,0.103,0.0	0.172,0.123,0.44	-0.148	A3SS
5260	ENSG00000129351	ILF3	chr19	102,77,92	4,0,2	169,134,68	5,14,6	0.0249271	0.866,1.0,0.921	0.895,0.708,0.741	0.148	A3SS
8027	ENSG00000135596	MICAL1	chr6	95,126,64	12,15,10	236,154,46	73,27,19	0.0310473	0.817,0.825,0.783	0.645,0.763,0.577	0.147	MXE
11040	ENSG00000110756	HPS5	chr11	111,160,60	87,80,34	216,109,71	194,117,100	0.0100458	0.555,0.662,0.633	0.521,0.477,0.41	0.147	MXE
4958	ENSG00000111678	C12orf57	chr12	74,252,148	7,4,13	296,114,126	101,17,17	2.18232e-05	0.87,0.976,0.878	0.65,0.809,0.824	0.147	A5SS
16330	ENSG00000174485	DENND4A	chr15	2,1,0	7,22,11	30,4,6	23,21,31	0.0020121	0.132,0.024,0.0	0.41,0.092,0.093	-0.146	SE
31196	ENSG00000132530	XAF1	chr17	22,43,14	24,37,17	14,17,21	42,56,30	0.00780766	0.313,0.366,0.29	0.142,0.131,0.258	0.146	SE
31583	ENSG00000136536	MARCH7	chr2	17,28,14	136,162,44	81,45,37	192,132,37	0.000837393	0.074,0.099,0.168	0.211,0.178,0.389	-0.146	SE
33339	ENSG00000100014	SPECC1L	chr22	0,0,2	10,25,2	10,5,6	19,9,6	0.000583162	0.0,0.0,0.342	0.215,0.224,0.342	-0.146	SE
9158	ENSG00000139323	POC1B	chr12	65,88,34	55,46,34	99,66,43	195,100,40	0.0390547	0.48,0.599,0.439	0.284,0.34,0.457	0.146	MXE
9551	ENSG00000145495	MARCH6	chr5	151,187,102	70,144,89	439,312,209	176,105,77	0.00598608	0.621,0.496,0.465	0.654,0.693,0.673	-0.146	MXE
7867	ENSG00000083799	CYLD	chr16	25,11,9	100,181,58	50,45,51	179,109,89	4.81004e-05	0.175,0.049,0.116	0.191,0.259,0.327	-0.146	A3SS
3125	ENSG00000129158	SERGEF	chr11	2,0,0	5,24,5	1,5,4	13,8,6	0.0102766	0.208,0.0,0.0	0.048,0.29,0.304	-0.145	SE
46438	ENSG00000165813	CCDC186	chr10	25,87,20	31,73,16	52,28,20	134,52,30	0.00241317	0.305,0.394,0.405	0.175,0.227,0.267	0.145	SE
51322	ENSG00000070081	NUCB2	chr11	5,4,5	26,68,24	10,3,12	39,8,11	0.0183582	0.095,0.031,0.102	0.122,0.169,0.372	-0.145	SE
59706	ENSG00000139644	TMBIM6	chr12	35,94,47	4,0,4	101,65,17	26,4,4	0.0232556	0.814,1.0,0.855	0.661,0.891,0.681	0.145	SE
68311	ENSG00000026508	CD44	chr11	88,149,36	57,145,46	508,194,60	576,278,304	0.0308801	0.479,0.38,0.318	0.344,0.293,0.105	0.145	SE
10	ENSG00000136021	SCYL2	chr12	34,94,12	97,227,31	1,12,18	110,75,70	9.00394e-05	0.233,0.264,0.251	0.008,0.122,0.182	0.145	MXE
19	ENSG00000196576	PLXNB2	chr22	102,122,38	25,17,12	230,145,28	104,57,18	0.00536444	0.796,0.873,0.752	0.679,0.708,0.598	0.145	A5SS
2120	ENSG00000064601	CTSA	chr20	13,11,6	2,5,0	11,23,6	0,0,1	0.0102412	0.784,0.551,1.0	1.0,1.0,0.77	-0.145	RI
28582	ENSG00000042429	MED17	chr11	188,172,80	16,32,8	410,217,171	15,7,5	4.95737e-05	0.84,0.706,0.817	0.924,0.933,0.939	-0.144	SE
57163	ENSG00000108423	TUBD1	chr17	18,28,6	2,0,0	51,19,13	1,1,5	0.0412343	0.786,1.0,1.0	0.954,0.886,0.515	0.144	SE
2654	ENSG00000011021	CLCN6	chr1	3,0,0	9,20,3	5,1,4	15,5,10	0.0444969	0.238,0.0,0.0	0.238,0.158,0.273	-0.144	A5SS
2523	ENSG00000129187	DCTD	chr4	4,7,0	9,16,3	2,0,0	10,19,7	0.00472128	0.297,0.293,0.0	0.16,0.0,0.0	0.143	SE
37717	ENSG00000182718	ANXA2	chr15	19,19,4	22,24,24	25,4,5	158,45,15	0.00542	0.323,0.304,0.084	0.08,0.047,0.155	0.143	SE
69392	ENSG00000215126	CBWD6	chr9	12,14,12	1,11,0	10,18,2	2,0,0	0.0410568	0.884,0.446,1.0	0.76,1.0,1.0	-0.143	SE
7602	ENSG00000242802	AP5Z1	chr7	207,237,81	167,94,43	319,212,163	266,199,209	0.0198541	0.527,0.694,0.629	0.519,0.49,0.413	0.143	MXE
25449	ENSG00000134283	PPHLN1	chr12	162,40,58	104,80,59	212,156,77	104,96,48	0.0459055	0.426,0.192,0.319	0.493,0.436,0.433	-0.142	SE
51476	ENSG00000173264	GPR137	chr11	13,13,10	0,0,2	81,16,15	9,9,0	0.0272339	1.0,1.0,0.714	0.818,0.471,1.0	0.142	SE
11722	ENSG00000115355	CCDC88A	chr2	57,33,58	3,4,3	66,48,22	9,11,6	0.0404625	0.924,0.841,0.925	0.825,0.737,0.702	0.142	MXE
9205	ENSG00000167613	LAIR1	chr19	56,26,108	3,0,5	327,200,67	55,16,9	0.00323517	0.901,1.0,0.914	0.745,0.86,0.785	0.142	A3SS
1038	ENSG00000178104	PDE4DIP	chr1	38,99,15	62,168,55	79,17,60	49,20,49	0.000348768	0.161,0.156,0.079	0.335,0.21,0.277	-0.142	A5SS
71209	ENSG00000198715	GLMP	chr1	316,225,106	3,13,6	609,520,256	45,65,40	9.475e-05	0.975,0.864,0.867	0.833,0.747,0.702	0.141	SE
71305	ENSG00000173915	ATP5MD	chr10	30,20,7	20,37,13	12,17,0	67,28,14	0.0158626	0.34,0.157,0.156	0.058,0.172,0.0	0.141	SE
9613	ENSG00000197329	PELI1	chr2	187,203,72	93,137,56	41,86,198	72,72,200	0.0443744	0.66,0.589,0.554	0.355,0.536,0.489	0.141	MXE
1453	ENSG00000100813	ACIN1	chr14	59,75,12	8,0,3	102,59,47	32,12,18	0.00171792	0.856,1.0,0.763	0.72,0.799,0.678	0.141	A3SS
2005	ENSG00000127463	EMC1	chr1	76,77,27	5,0,5	187,124,15	25,31,7	0.00195196	0.937,1.0,0.841	0.88,0.797,0.678	0.141	A3SS
6065	ENSG00000160932	LY6E	chr8	54,61,55	3,5,11	53,84,122	15,20,51	0.00106504	0.946,0.922,0.829	0.774,0.803,0.698	0.141	A3SS
9986	ENSG00000132781	MUTYH	chr1	9,17,12	0,0,2	33,23,10	12,5,0	0.0056841	1.0,1.0,0.785	0.625,0.736,1.0	0.141	A3SS
12151	ENSG00000123146	ADGRE5	chr19	116,377,85	74,126,44	532,213,76	478,141,80	0.0150117	0.442,0.602,0.494	0.36,0.433,0.324	0.14	SE
26353	ENSG00000117481	NSUN4	chr1	8,40,9	35,38,12	13,13,5	91,57,20	0.00485501	0.095,0.327,0.257	0.062,0.095,0.103	0.14	SE
1007	ENSG00000089006	SNX5	chr20	36,47,40	66,124,57	138,99,28	142,113,30	0.0251653	0.441,0.354,0.504	0.585,0.559,0.575	-0.14	MXE
2813	ENSG00000007392	LUC7L	chr16	107,244,72	28,24,11	213,119,82	55,49,34	0.00442476	0.742,0.884,0.831	0.745,0.647,0.645	0.14	MXE
5214	ENSG00000108433	GOSR2	chr17	71,68,61	93,67,49	139,76,23	221,124,51	0.0448076	0.455,0.526,0.576	0.407,0.401,0.33	0.14	MXE
6501	ENSG00000078747	ITCH	chr20	15,22,7	106,74,43	59,49,11	119,91,31	0.000579734	0.11,0.207,0.125	0.303,0.321,0.237	-0.14	A3SS
5483	ENSG00000114030	KPNA1	chr3	7,1,1	24,1,11	22,7,8	21,6,10	0.0108405	0.1,0.276,0.034	0.286,0.308,0.234	-0.139	SE
19732	ENSG00000186517	ARHGAP30	chr1	320,562,355	3,11,10	799,944,68	21,45,11	0.0246764	0.967,0.933,0.906	0.912,0.851,0.627	0.139	SE
28211	ENSG00000157654	PALM2-AKAP2	chr9	234,240,40	45,38,6	151,85,324	54,19,122	0.0085049	0.703,0.742,0.752	0.56,0.671,0.548	0.139	SE
1006	ENSG00000089006	SNX5	chr20	36,47,40	66,128,54	138,99,28	133,117,29	0.0235995	0.362,0.277,0.436	0.52,0.469,0.502	-0.139	MXE
609	ENSG00000157881	PANK4	chr1	127,93,62	20,24,7	171,103,32	50,38,15	0.0258394	0.838,0.76,0.878	0.736,0.688,0.635	0.139	A3SS
53195	ENSG00000140379	BCL2A1	chr15	178,573,1407	1456,1329,1887	547,166,992	3922,1198,8833	0.000251422	0.082,0.239,0.352	0.092,0.092,0.076	0.138	SE
71208	ENSG00000198715	GLMP	chr1	130,115,47	3,13,6	288,271,170	45,65,40	0.00144538	0.962,0.836,0.819	0.787,0.706,0.71	0.138	SE
1008	ENSG00000089006	SNX5	chr20	36,47,40	66,124,57	138,99,28	141,116,30	0.0280916	0.447,0.359,0.509	0.591,0.558,0.58	-0.138	MXE
4983	ENSG00000234745	HLA-B	chr6	2173,3034,5342	2338,3794,2491	26862,11127,12048	12576,5067,5843	0.0247943	0.285,0.256,0.48	0.479,0.485,0.47	-0.138	MXE
4831	ENSG00000169714	CNBP	chr3	29,16,19	4,0,1	70,38,14	23,19,0	0.0200991	0.877,1.0,0.949	0.749,0.662,1.0	0.138	A5SS
6596	ENSG00000067225	PKM	chr15	119,249,79	19,12,12	134,141,122	8,1,3	0.00295905	0.748,0.908,0.757	0.888,0.985,0.951	-0.137	SE
27757	ENSG00000197713	RPE	chr2	1,1,0	44,5,9	2,8,5	77,61,5	0.0305534	0.018,0.142,0.0	0.021,0.098,0.453	-0.137	SE
260	ENSG00000182944	EWSR1	chr22	75,55,44	299,498,248	238,120,139	660,420,212	5.79353e-05	0.187,0.092,0.14	0.248,0.207,0.375	-0.137	MXE
3869	ENSG00000111364	DDX55	chr12	9,6,1	64,49,16	26,19,1	63,68,2	0.00981663	0.082,0.073,0.038	0.209,0.151,0.242	-0.136	MXE
9985	ENSG00000132781	MUTYH	chr1	10,25,15	0,0,2	44,18,10	12,5,0	0.00249823	1.0,1.0,0.838	0.717,0.713,1.0	0.136	A3SS
4024	ENSG00000096746	HNRNPH3	chr10	487,567,282	207,229,176	1276,737,338	388,217,57	0.000836914	0.644,0.656,0.552	0.717,0.723,0.82	-0.136	A5SS
40489	ENSG00000168958	MFF	chr2	39,130,50	8,32,7	106,50,22	4,1,3	0.000310302	0.777,0.744,0.836	0.95,0.973,0.84	-0.135	SE
50261	ENSG00000137776	SLTM	chr15	241,373,129	22,2,1	505,287,123	58,34,12	6.29343e-05	0.825,0.988,0.982	0.79,0.784,0.815	0.135	SE
53522	ENSG00000119801	YPEL5	chr2	226,285,168	217,216,81	349,306,96	523,365,160	0.000443178	0.259,0.307,0.41	0.183,0.22,0.168	0.135	SE
58901	ENSG00000101391	CDK5RAP1	chr20	169,29,43	3,5,0	207,119,38	15,17,8	0.0433369	0.959,0.707,1.0	0.852,0.744,0.664	0.135	SE
75495	ENSG00000123342	MMP19	chr12	231,498,289	58,109,111	173,167,123	84,69,74	0.00629533	0.703,0.731,0.608	0.551,0.59,0.497	0.135	SE
76745	ENSG00000163131	CTSS	chr1	4,6,4	12,21,25	30,13,21	58,31,20	0.0461924	0.156,0.137,0.081	0.223,0.188,0.368	-0.135	SE
6006	ENSG00000113163	CERT1	chr5	47,95,27	74,133,26	68,48,44	133,112,119	0.0439688	0.383,0.411,0.503	0.333,0.295,0.265	0.135	MXE
4627	ENSG00000131051	RBM39	chr20	157,204,149	35,73,34	250,154,111	108,76,65	0.00427866	0.409,0.301,0.403	0.263,0.238,0.208	0.135	A3SS
2789	ENSG00000145216	FIP1L1	chr4	168,213,83	89,99,24	380,224,132	93,51,29	0.00771628	0.523,0.556,0.668	0.704,0.719,0.726	-0.134	SE
11646	ENSG00000105856	HBP1	chr7	20,20,41	31,27,20	33,14,8	76,45,14	0.0295172	0.178,0.199,0.407	0.127,0.094,0.161	0.134	SE
35774	ENSG00000248323	LUCAT1	chr5	298,401,655	9,21,23	413,228,75	20,41,11	0.00203674	0.934,0.891,0.924	0.898,0.704,0.744	0.134	SE
1658	ENSG00000178104	PDE4DIP	chr1	120,370,121	55,129,44	146,87,167	113,73,88	0.00237713	0.682,0.738,0.73	0.559,0.539,0.651	0.134	MXE
6807	ENSG00000078747	ITCH	chr20	162,139,52	58,78,34	403,289,118	127,73,31	0.0210777	0.691,0.588,0.55	0.717,0.76,0.753	-0.134	MXE
3853	ENSG00000117640	MTFR1L	chr1	13,0,1	48,38,18	30,16,2	63,26,23	0.0206886	0.154,0.0,0.036	0.243,0.293,0.055	-0.134	A3SS
1382	ENSG00000003509	NDUFAF7	chr2	20,90,10	1,0,2	59,46,45	13,8,6	0.000771359	0.908,1.0,0.712	0.691,0.739,0.787	0.134	A5SS
37251	ENSG00000074266	EED	chr11	12,13,6	51,35,22	68,30,23	118,61,27	0.0286656	0.136,0.198,0.154	0.278,0.247,0.362	-0.133	SE
2962	ENSG00000132952	USPL1	chr13	32,9,53	51,33,55	161,89,7	125,76,5	0.0205506	0.173,0.084,0.244	0.301,0.281,0.319	-0.133	MXE
3113	ENSG00000087087	SRRT	chr7	83,163,78	46,106,41	129,95,31	159,75,31	0.0117712	0.639,0.601,0.651	0.443,0.554,0.495	0.133	A3SS
6635	ENSG00000128739	SNRPN	chr15	51,90,9	3,0,3	124,129,31	16,12,23	0.0189168	0.919,1.0,0.666	0.837,0.877,0.472	0.133	A3SS
9116	ENSG00000168214	RBPJ	chr4	200,258,168	15,15,2	716,360,114	76,35,23	0.00446082	0.857,0.886,0.974	0.809,0.822,0.691	0.132	SE
37502	ENSG00000281649	EBLN3P	chr9	11,83,5	1,0,0	56,58,18	10,2,2	0.000771285	0.827,1.0,1.0	0.709,0.927,0.796	0.132	SE
35885	ENSG00000093000	NUP50	chr22	21,26,3	46,132,5	3,0,4	19,37,27	0.00585574	0.201,0.098,0.249	0.08,0.0,0.076	0.131	SE
40580	ENSG00000165669	FAM204A	chr10	192,228,121	14,21,9	360,206,116	40,57,18	0.0199285	0.854,0.823,0.852	0.794,0.607,0.734	0.131	SE
68307	ENSG00000026508	CD44	chr11	408,559,170	436,887,162	1421,619,101	2395,868,892	0.00452211	0.358,0.273,0.384	0.261,0.298,0.063	0.131	SE
6025	ENSG00000064012	CASP8	chr2	50,38,45	67,29,45	36,44,17	111,128,17	0.0266403	0.284,0.411,0.347	0.147,0.155,0.347	0.131	MXE
7298	ENSG00000143222	UFC1	chr1	85,91,54	28,18,12	210,119,47	75,78,24	0.0185929	0.763,0.843,0.827	0.748,0.618,0.675	0.131	MXE
30370	ENSG00000213593	TMX2	chr11	171,160,104	77,91,37	646,323,105	175,96,24	0.0102615	0.494,0.436,0.553	0.619,0.597,0.658	-0.13	SE
30864	ENSG00000112234	FBXL4	chr6	22,30,4	1,0,2	26,13,7	9,2,2	0.0324949	0.925,1.0,0.528	0.618,0.784,0.662	0.13	SE
32716	ENSG00000131051	RBM39	chr20	796,1138,538	279,301,128	1095,986,451	600,534,186	3.0859e-06	0.657,0.718,0.739	0.551,0.554,0.62	0.13	SE
6435	ENSG00000031003	FAM13B	chr5	23,12,23	116,82,77	66,36,7	139,112,18	0.0374543	0.229,0.18,0.309	0.416,0.325,0.368	-0.13	MXE
7404	ENSG00000231925	TAPBP	chr6	282,394,184	43,26,17	1292,472,302	320,91,99	5.17705e-07	0.835,0.921,0.893	0.757,0.8,0.702	0.13	MXE
11188	ENSG00000257621	PSMA3-AS1	chr14	49,56,31	51,106,36	40,15,14	68,43,64	0.0480407	0.356,0.233,0.332	0.253,0.167,0.112	0.13	MXE
11465	ENSG00000123342	MMP19	chr12	91,127,169	976,1158,1234	298,130,96	1016,647,304	1.38228e-10	0.108,0.124,0.151	0.275,0.207,0.29	-0.13	MXE
4461	ENSG00000155463	OXA1L	chr14	31,11,14	184,182,80	197,85,74	467,199,107	8.27529e-13	0.071,0.027,0.073	0.16,0.162,0.238	-0.13	RI
43715	ENSG00000084234	APLP2	chr11	498,742,428	778,786,550	790,493,265	1733,996,768	9.98732e-07	0.34,0.432,0.386	0.269,0.285,0.218	0.129	SE
55597	ENSG00000126391	FRMD8	chr11	138,206,19	6,10,1	109,96,68	15,20,8	0.000944084	0.932,0.925,0.919	0.812,0.741,0.835	0.129	SE
4425	ENSG00000110077	MS4A6A	chr11	113,36,66	22,9,38	68,20,22	12,2,1	0.0482918	0.864,0.832,0.682	0.875,0.925,0.965	-0.129	MXE
2374	ENSG00000174227	PIGG	chr4	34,50,33	3,3,0	124,70,27	12,14,8	0.0154092	0.907,0.935,1.0	0.899,0.812,0.744	0.129	A5SS
54524	ENSG00000136811	ODF2	chr9	121,214,83	7,0,3	405,252,66	50,15,10	0.000136935	0.89,1.0,0.928	0.791,0.887,0.755	0.128	SE
900	ENSG00000148187	MRRF	chr9	28,38,24	96,165,58	61,25,4	339,236,142	0.000367656	0.198,0.163,0.259	0.132,0.082,0.023	0.128	MXE
7578	ENSG00000111845	PAK1IP1	chr6	72,77,35	7,4,7	131,95,44	48,14,16	0.00669049	0.903,0.946,0.819	0.711,0.86,0.713	0.128	MXE
4468	ENSG00000175634	RPS6KB2	chr11	199,141,60	4,20,8	607,378,127	18,7,3	0.00534764	0.953,0.744,0.756	0.933,0.957,0.946	-0.128	A3SS
34997	ENSG00000159592	GPBP1L1	chr1	82,192,51	15,69,12	328,154,83	45,19,5	0.00246929	0.808,0.682,0.766	0.849,0.862,0.927	-0.127	SE
2175	ENSG00000000938	FGR	chr1	54,53,27	112,65,48	244,126,53	235,140,46	0.0430393	0.468,0.598,0.507	0.655,0.622,0.678	-0.127	MXE
4707	ENSG00000130164	LDLR	chr19	67,255,69	26,86,19	118,133,96	83,83,40	0.0270143	0.647,0.678,0.721	0.502,0.532,0.63	0.127	MXE
4845	ENSG00000138614	INTS14	chr15	19,5,10	92,72,33	62,47,32	292,113,32	0.0285758	0.109,0.04,0.153	0.112,0.198,0.373	-0.127	MXE
1391	ENSG00000164329	TENT2	chr5	73,83,26	120,146,110	74,25,30	398,284,106	3.79715e-05	0.293,0.279,0.139	0.113,0.057,0.162	0.126	SE
69902	ENSG00000163719	MTMR14	chr3	510,957,122	103,161,19	213,251,324	67,76,103	0.000806696	0.708,0.744,0.759	0.609,0.618,0.607	0.126	SE
15818	ENSG00000233461	AL445524.1	chr1	100,194,104	4,8,3	181,100,73	18,8,20	0.00159203	0.943,0.941,0.958	0.869,0.892,0.706	0.125	SE
31659	ENSG00000163870	TPRA1	chr3	219,390,47	39,55,19	586,312,957	63,39,53	0.00500249	0.8,0.834,0.637	0.869,0.85,0.928	-0.125	SE
4094	ENSG00000143727	ACP1	chr2	469,370,172	59,137,46	1003,455,140	293,352,62	0.0262131	0.888,0.73,0.789	0.774,0.564,0.693	0.125	MXE
5983	ENSG00000205531	NAP1L4	chr11	32,20,6	106,158,45	84,62,17	257,182,27	0.0176094	0.196,0.093,0.097	0.209,0.216,0.337	-0.125	A3SS
21639	ENSG00000131236	CAP1	chr1	26,36,18	62,103,27	96,57,27	128,69,28	0.020216	0.226,0.196,0.317	0.344,0.366,0.402	-0.124	SE
29666	ENSG00000161677	JOSD2	chr19	58,82,29	16,29,8	281,198,54	24,43,11	0.0433516	0.663,0.606,0.663	0.864,0.714,0.727	-0.124	SE
39572	ENSG00000172590	MRPL52	chr14	120,208,53	10,42,10	281,130,196	80,56,42	0.0378064	0.89,0.77,0.782	0.704,0.611,0.759	0.123	SE
64319	ENSG00000172530	BANP	chr16	36,68,13	84,185,35	10,10,3	92,46,41	0.000162072	0.217,0.192,0.194	0.066,0.123,0.045	0.123	SE
1264	ENSG00000066427	ATXN3	chr14	2,4,1	26,49,16	32,23,4	142,111,20	0.016848	0.086,0.091,0.071	0.217,0.203,0.197	-0.123	MXE
11490	ENSG00000175471	MCTP1	chr5	75,145,67	85,234,61	170,79,160	143,60,91	0.0225903	0.516,0.428,0.57	0.589,0.614,0.68	-0.123	MXE
3488	ENSG00000113108	APBB3	chr5	11,19,115	1,2,2	71,23,29	10,6,3	0.0073729	0.848,0.828,0.967	0.783,0.66,0.83	0.123	A3SS
1158	ENSG00000064201	TSPAN32	chr11	5,16,4	5,23,18	7,10,3	75,34,24	0.0215601	0.266,0.202,0.075	0.033,0.097,0.043	0.123	RI
22026	ENSG00000165630	PRPF18	chr10	13,63,16	53,57,35	11,6,22	91,64,42	0.0284998	0.12,0.38,0.202	0.063,0.049,0.225	0.122	SE
1752	ENSG00000100330	MTMR3	chr22	159,254,60	112,126,52	279,179,106	263,178,153	0.0239344	0.58,0.662,0.528	0.507,0.494,0.402	0.122	MXE
3108	ENSG00000037474	NSUN2	chr5	242,411,81	153,210,36	87,194,270	102,141,201	0.0431795	0.534,0.587,0.62	0.382,0.5,0.494	0.122	MXE
10424	ENSG00000100567	PSMA3	chr14	591,611,367	269,235,222	1292,745,647	1047,702,431	0.000125125	0.684,0.719,0.62	0.549,0.511,0.597	0.122	MXE
1442	ENSG00000197989	SNHG12	chr1	15,23,18	1,0,0	50,56,45	4,2,4	0.00875712	0.817,1.0,1.0	0.788,0.893,0.77	0.122	RI
26877	ENSG00000057663	ATG5	chr6	308,308,173	36,33,19	906,396,201	160,86,56	0.001169	0.822,0.834,0.831	0.753,0.713,0.659	0.121	SE
31904	ENSG00000169372	CRADD	chr12	5,10,0	14,12,1	5,0,0	14,25,11	0.038164	0.197,0.364,0.0	0.197,0.0,0.0	0.121	SE
73363	ENSG00000117500	TMED5	chr1	151,92,142	945,1847,929	884,455,142	2651,1474,381	0	0.107,0.036,0.103	0.201,0.189,0.219	-0.121	SE
4587	ENSG00000096401	CDC5L	chr6	150,176,58	158,205,72	403,286,145	294,189,106	0.00240773	0.457,0.432,0.416	0.548,0.573,0.548	-0.121	MXE
8288	ENSG00000136811	ODF2	chr9	6,0,3	49,142,39	50,11,11	186,139,39	0.000187537	0.125,0.0,0.082	0.238,0.084,0.247	-0.121	MXE
17326	ENSG00000114316	USP4	chr3	395,712,269	97,127,46	1298,547,216	489,190,64	9.61513e-05	0.677,0.743,0.751	0.578,0.597,0.635	0.12	SE
33072	ENSG00000106853	PTGR1	chr9	19,38,34	111,248,244	57,3,8	127,9,14	6.94688e-05	0.087,0.079,0.072	0.2,0.157,0.242	-0.12	SE
42004	ENSG00000096746	HNRNPH3	chr10	1137,1347,724	102,205,53	2405,1311,512	311,227,185	0.016175	0.853,0.773,0.876	0.801,0.75,0.59	0.12	SE
50691	ENSG00000172965	MIR4435-2HG	chr2	47,15,107	51,16,85	20,12,2	78,22,2	0.00416095	0.318,0.322,0.389	0.115,0.217,0.336	0.12	SE
2000	ENSG00000198848	CES1	chr16	12,764,730	6,369,252	1462,701,776	429,226,75	0.0016094	0.662,0.67,0.74	0.77,0.753,0.91	-0.12	A3SS
2470	ENSG00000112511	PHF1	chr6	41,94,27	9,0,0	23,34,45	10,9,1	0.0450042	0.817,1.0,1.0	0.693,0.787,0.978	0.12	A3SS
75669	ENSG00000120868	APAF1	chr12	24,18,1	15,0,0	27,17,7	0,2,0	0.0461924	0.462,1.0,1.0	1.0,0.82,1.0	-0.119	SE
30611	ENSG00000104497	SNX16	chr8	43,156,15	3,21,3	132,105,93	8,4,1	0.0169232	0.901,0.825,0.76	0.913,0.943,0.983	-0.118	SE
70342	ENSG00000174405	LIG4	chr13	10,26,4	2,0,0	23,4,14	7,1,0	0.02738	0.771,1.0,1.0	0.688,0.729,1.0	0.118	SE
9802	ENSG00000012061	ERCC1	chr19	115,320,154	110,167,139	367,196,50	451,208,73	0.0457942	0.508,0.654,0.522	0.445,0.482,0.403	0.118	MXE
5798	ENSG00000174652	ZNF266	chr19	19,9,5	2,0,2	34,18,1	25,8,0	0.0354327	0.903,1.0,0.71	0.571,0.688,1.0	0.118	A3SS
18272	ENSG00000138107	ACTR1A	chr10	140,172,36	14,7,2	389,207,104	67,37,19	0.000459756	0.876,0.946,0.927	0.804,0.798,0.795	0.117	SE
37758	ENSG00000182718	ANXA2	chr15	1136,1332,1320	78,73,69	2301,1176,1044	308,237,162	0	0.904,0.922,0.925	0.829,0.763,0.807	0.117	SE
51127	ENSG00000137221	TJAP1	chr6	3,6,3	15,61,21	22,21,13	61,46,41	0.00426111	0.125,0.066,0.093	0.205,0.246,0.185	-0.117	SE
64793	ENSG00000012061	ERCC1	chr19	324,829,438	52,28,35	1085,536,131	199,97,33	8.27516e-06	0.808,0.952,0.894	0.787,0.789,0.728	0.117	SE
76342	ENSG00000175387	SMAD2	chr18	14,0,0	28,63,25	17,8,7	41,35,12	0.0296129	0.232,0.0,0.0	0.201,0.121,0.261	-0.117	SE
310	ENSG00000205133	TRIQK	chr8	13,33,1	3,0,0	61,38,5	18,1,2	0.0484491	0.812,1.0,1.0	0.772,0.974,0.714	0.117	MXE
417	ENSG00000204257	HLA-DMA	chr6	428,455,607	581,530,571	1987,540,188	989,448,158	0.00667583	0.321,0.355,0.405	0.563,0.436,0.433	-0.117	MXE
4338	ENSG00000100359	SGSM3	chr22	19,21,10	30,23,24	27,24,3	103,69,29	0.0173136	0.2,0.264,0.141	0.094,0.12,0.039	0.117	RI
678	ENSG00000115875	SRSF7	chr2	6,8,4	59,70,62	32,20,32	126,91,66	0.000435121	0.065,0.073,0.042	0.148,0.131,0.249	-0.116	SE
30369	ENSG00000213593	TMX2	chr11	152,162,101	77,91,37	627,300,84	175,96,24	0.014923	0.431,0.406,0.512	0.579,0.545,0.573	-0.116	SE
48610	ENSG00000136682	CBWD2	chr2	50,57,6	8,2,1	233,111,50	47,25,17	0.0377147	0.828,0.956,0.822	0.792,0.774,0.693	0.116	SE
2468	ENSG00000107521	HPS1	chr10	39,64,18	163,211,115	169,72,71	434,199,104	0.00792011	0.161,0.196,0.112	0.238,0.225,0.354	-0.116	MXE
4270	ENSG00000167077	MEI1	chr22	344,560,108	441,453,158	306,460,119	584,677,270	0.0281683	0.461,0.576,0.429	0.365,0.427,0.326	0.116	MXE
5674	ENSG00000182718	ANXA2	chr15	1179,1383,1381	319,460,329	2300,1189,1025	1342,590,362	0.000304723	0.722,0.678,0.746	0.546,0.586,0.665	0.116	MXE
11516	ENSG00000166797	CIAO2A	chr15	156,65,25	49,29,12	324,299,38	246,174,24	0.0167261	0.665,0.582,0.565	0.45,0.517,0.496	0.116	MXE
1342	ENSG00000132305	IMMT	chr2	18,10,10	110,78,35	109,43,20	155,130,61	0.000566952	0.101,0.081,0.164	0.325,0.185,0.183	-0.116	A3SS
2305	ENSG00000023445	BIRC3	chr11	73,211,82	0,0,1	203,104,236	0,3,3	0.0482139	1.0,1.0,0.819	1.0,0.657,0.813	0.116	RI
24966	ENSG00000107625	DDX50	chr10	9,19,2	38,39,6	12,15,3	96,89,29	0.0409516	0.148,0.264,0.197	0.084,0.11,0.071	0.115	SE
35765	ENSG00000248323	LUCAT1	chr5	105,224,345	9,21,23	181,155,62	20,41,11	0.0087723	0.867,0.856,0.893	0.835,0.678,0.759	0.115	SE
48895	ENSG00000168591	TMUB2	chr17	160,312,138	15,43,15	691,448,46	32,26,1	0.00078055	0.83,0.768,0.808	0.908,0.887,0.955	-0.115	SE
4968	ENSG00000072864	NDE1	chr16	58,65,25	13,49,6	94,101,22	15,15,4	0.0399598	0.848,0.623,0.839	0.887,0.894,0.873	-0.115	MXE
6356	ENSG00000092199	HNRNPC	chr14	821,609,834	317,301,377	1503,981,704	1081,557,640	0.000747215	0.694,0.64,0.66	0.55,0.607,0.491	0.115	MXE
8183	ENSG00000186141	POLR3C	chr1	143,130,39	241,153,49	264,114,54	498,272,123	0.0285758	0.436,0.525,0.509	0.409,0.353,0.364	0.115	MXE
3945	ENSG00000166340	TPP1	chr11	312,516,299	4,18,10	994,479,414	11,5,2	0.00626034	0.901,0.769,0.777	0.913,0.918,0.96	-0.115	A3SS
2094	ENSG00000186001	LRCH3	chr3	13,25,10	2,0,0	68,19,34	16,3,2	0.00520112	0.815,1.0,1.0	0.742,0.811,0.92	0.114	SE
13764	ENSG00000110619	CARS	chr11	147,288,76	69,111,49	271,216,62	213,133,66	0.039466	0.445,0.494,0.368	0.324,0.379,0.261	0.114	SE
20229	ENSG00000064419	TNPO3	chr7	23,23,8	106,78,39	59,31,41	125,78,45	0.0048946	0.095,0.125,0.09	0.185,0.161,0.305	-0.114	SE
56182	ENSG00000188313	PLSCR1	chr3	1353,1698,656	109,145,27	1035,888,1677	178,112,215	3.50773e-06	0.835,0.827,0.908	0.703,0.764,0.761	0.114	SE
68923	ENSG00000168961	LGALS9	chr17	44,43,12	5,19,1	164,108,108	12,8,6	0.0489607	0.876,0.646,0.906	0.917,0.916,0.936	-0.114	SE
73817	ENSG00000168397	ATG4B	chr2	83,250,43	195,240,116	197,69,57	605,335,156	0.0247608	0.231,0.423,0.207	0.187,0.127,0.205	0.114	SE
6934	ENSG00000113649	TCERG1	chr5	173,129,39	219,103,49	91,112,65	75,74,28	0.0450627	0.612,0.714,0.613	0.707,0.751,0.822	-0.114	MXE
8818	ENSG00000140521	POLG	chr15	14,26,1	196,291,60	17,17,21	174,106,72	0.0269452	0.082,0.1,0.02	0.109,0.167,0.267	-0.114	MXE
4377	ENSG00000183597	TANGO2	chr22	16,13,9	51,25,19	98,64,31	88,68,46	0.00277112	0.108,0.167,0.154	0.3,0.266,0.206	-0.114	A5SS
20826	ENSG00000082996	RNF13	chr3	87,124,52	2,3,5	149,114,57	14,31,4	0.00349471	0.963,0.961,0.861	0.864,0.686,0.895	0.113	SE
33985	ENSG00000090060	PAPOLA	chr14	176,211,144	18,1,6	336,185,98	24,24,25	0.00397277	0.867,0.993,0.941	0.903,0.837,0.723	0.113	SE
72493	ENSG00000073737	DHRS9	chr2	259,194,469	831,756,1016	142,177,0	1077,1130,10	8.06703e-10	0.152,0.129,0.21	0.07,0.083,0.0	0.113	SE
1005	ENSG00000089006	SNX5	chr20	37,47,40	94,126,74	137,96,28	227,103,46	0.0443235	0.292,0.281,0.362	0.388,0.495,0.39	-0.113	MXE
2624	ENSG00000114316	USP4	chr3	70,103,37	263,405,186	411,166,47	760,326,184	0.0164517	0.243,0.235,0.194	0.395,0.381,0.236	-0.113	MXE
7989	ENSG00000161217	PCYT1A	chr3	154,261,137	110,243,84	602,351,207	283,147,93	0.00117849	0.618,0.554,0.654	0.711,0.734,0.72	-0.113	MXE
3563	ENSG00000182718	ANXA2	chr15	1283,1561,1377	36,45,21	3136,1862,1292	284,131,111	0	0.935,0.933,0.964	0.817,0.851,0.824	0.113	A5SS
5203	ENSG00000163703	CRELD1	chr3	32,77,24	4,33,2	44,25,22	4,0,2	0.0160084	0.882,0.686,0.918	0.912,1.0,0.912	-0.113	A5SS
31254	ENSG00000119487	MAPKAP1	chr9	267,278,149	65,47,15	638,256,127	75,29,0	0.035573	0.705,0.775,0.852	0.832,0.837,1.0	-0.112	SE
51474	ENSG00000173264	GPR137	chr11	8,46,11	0,0,2	73,32,28	9,9,0	0.0141871	1.0,1.0,0.687	0.764,0.587,1.0	0.112	SE
61604	ENSG00000260565	ERVK13-1	chr16	9,37,8	1,0,0	35,22,3	10,2,0	0.00163861	0.818,1.0,1.0	0.636,0.846,1.0	0.112	SE
61811	ENSG00000123358	NR4A1	chr12	9,11,6	13,21,26	2,1,10	60,13,26	0.0270189	0.244,0.196,0.097	0.015,0.035,0.152	0.112	SE
72081	ENSG00000197548	ATG7	chr3	1,0,16	47,70,46	45,18,5	121,44,19	0.000551966	0.013,0.0,0.176	0.185,0.2,0.139	-0.112	SE
74399	ENSG00000018280	SLC11A1	chr2	2189,1382,1199	16,6,13	7468,2919,840	69,40,27	0.0384825	0.893,0.934,0.849	0.869,0.817,0.655	0.112	SE
4293	ENSG00000102580	DNAJC3	chr13	165,200,52	223,432,82	133,70,50	400,154,159	0.010531	0.438,0.328,0.401	0.259,0.324,0.249	0.112	MXE
5809	ENSG00000106615	RHEB	chr7	411,827,189	409,842,282	314,356,383	618,622,673	0.00138363	0.518,0.512,0.417	0.352,0.38,0.378	0.112	MXE
8579	ENSG00000154589	LY96	chr8	120,315,133	38,82,24	563,452,99	94,66,6	0.0199552	0.697,0.736,0.801	0.813,0.833,0.923	-0.112	MXE
10549	ENSG00000196498	NCOR2	chr12	9,14,7	33,70,33	5,0,1	64,38,6	0.00404245	0.211,0.164,0.172	0.071,0.0,0.14	0.112	MXE
5538	ENSG00000112851	ERBIN	chr5	65,151,57	17,22,22	202,115,244	32,7,27	0.0356241	0.78,0.864,0.706	0.854,0.938,0.893	-0.112	A5SS
4590	ENSG00000173818	ENDOV	chr17	2,36,21	1,0,0	28,13,2	8,6,0	0.00114373	0.513,1.0,1.0	0.648,0.533,1.0	0.111	SE
10907	ENSG00000178104	PDE4DIP	chr1	50,136,79	98,366,109	92,32,49	217,107,1895	7.24837e-08	0.221,0.172,0.288	0.191,0.143,0.014	0.111	SE
27375	ENSG00000074603	DPP8	chr15	105,19,57	16,2,3	249,217,73	3,8,3	0.00325329	0.768,0.828,0.906	0.977,0.932,0.925	-0.111	SE
35728	ENSG00000248323	LUCAT1	chr5	9,6,37	38,28,65	15,3,0	51,37,30	0.0446745	0.142,0.13,0.284	0.17,0.054,0.0	0.111	SE
41617	ENSG00000141425	RPRD1A	chr18	2,0,5	37,39,13	39,29,19	144,82,48	0.00184224	0.037,0.0,0.216	0.163,0.202,0.221	-0.111	SE
55430	ENSG00000141552	ANAPC11	chr17	165,133,110	48,37,25	317,201,85	128,94,38	0.0221794	0.708,0.717,0.756	0.636,0.601,0.612	0.111	SE
69511	ENSG00000095485	CWF19L1	chr10	39,28,38	1,2,0	254,79,37	11,8,5	0.0384825	0.941,0.852,1.0	0.905,0.802,0.753	0.111	SE
4747	ENSG00000163870	TPRA1	chr3	110,147,28	147,300,40	265,136,455	224,176,410	0.0112382	0.42,0.322,0.404	0.534,0.428,0.518	-0.111	MXE
601	ENSG00000173846	PLK3	chr1	1,17,7	11,25,17	1,8,3	43,26,70	0.00501551	0.049,0.279,0.19	0.013,0.149,0.024	0.111	RI
19629	ENSG00000145979	TBC1D7	chr6	718,883,1166	93,160,88	842,569,598	178,131,174	1.61677e-05	0.834,0.782,0.896	0.754,0.738,0.691	0.11	SE
22128	ENSG00000121417	ZNF211	chr19	8,2,3	19,36,9	22,11,13	53,13,21	0.0388183	0.156,0.024,0.127	0.154,0.27,0.213	-0.11	SE
3204	ENSG00000162144	CYB561A3	chr11	159,270,55	201,297,43	815,336,781	464,218,607	0.00609308	0.402,0.436,0.521	0.599,0.567,0.522	-0.11	MXE
4986	ENSG00000234745	HLA-B	chr6	779,182,2526	2324,3980,5364	12485,4700,6545	26907,11279,13326	0.00425165	0.254,0.044,0.323	0.32,0.297,0.333	-0.11	MXE
11568	ENSG00000110324	IL10RA	chr11	101,95,53	233,362,58	106,65,23	479,377,185	0.000133468	0.154,0.099,0.277	0.085,0.068,0.05	0.109	SE
54144	ENSG00000164609	SLU7	chr5	9,19,21	96,134,59	65,31,18	164,88,26	0.00196267	0.048,0.071,0.16	0.175,0.159,0.271	-0.109	SE
61548	ENSG00000153310	FAM49B	chr8	74,95,18	0,4,2	59,39,33	8,5,5	0.00909295	1.0,0.938,0.851	0.824,0.832,0.807	0.109	SE
70396	ENSG00000160908	ZNF394	chr7	282,224,204	53,62,29	663,332,183	73,52,9	0.0273699	0.742,0.662,0.792	0.831,0.776,0.917	-0.109	SE
6915	ENSG00000138613	APH1B	chr15	97,98,39	129,153,52	490,286,135	546,263,97	0.0377221	0.434,0.395,0.433	0.477,0.525,0.586	-0.109	MXE
7275	ENSG00000205323	SARNP	chr12	291,412,77	151,190,48	803,451,307	237,127,86	0.000100605	0.72,0.744,0.682	0.819,0.826,0.827	-0.109	MXE
10602	ENSG00000163719	MTMR14	chr3	314,712,45	194,439,38	102,102,236	112,151,177	0.041513	0.569,0.569,0.491	0.426,0.355,0.521	0.109	MXE
32914	ENSG00000197142	ACSL5	chr10	1441,4678,1571	46,861,339	2959,674,890	90,40,34	1.19155e-06	0.955,0.786,0.758	0.957,0.919,0.946	-0.108	SE
72235	ENSG00000186594	MIR22HG	chr17	451,951,875	54,64,121	979,635,390	181,168,79	9.71905e-07	0.843,0.905,0.823	0.777,0.709,0.761	0.108	SE
9014	ENSG00000075420	FNDC3B	chr3	272,250,258	149,164,141	577,421,359	703,338,265	0.0166125	0.588,0.544,0.589	0.391,0.493,0.514	0.108	MXE
7365	ENSG00000116809	ZBTB17	chr1	13,13,13	200,376,145	97,43,37	489,259,125	2.56065e-10	0.054,0.029,0.073	0.148,0.127,0.206	-0.108	A3SS
10461	ENSG00000022840	RNF10	chr12	5,14,6	65,189,29	22,3,11	63,58,21	0.0451648	0.065,0.063,0.158	0.241,0.045,0.323	-0.108	A3SS
10618	ENSG00000126581	BECN1	chr17	257,224,158	26,23,20	725,347,163	99,79,54	0.00828877	0.875,0.874,0.849	0.839,0.757,0.682	0.107	SE
28787	ENSG00000131042	LILRB2	chr19	237,194,107	13,7,5	525,468,34	60,71,6	5.35985e-05	0.932,0.954,0.941	0.867,0.831,0.809	0.107	SE
53744	ENSG00000166295	ANAPC16	chr10	317,210,115	24,1,2	626,431,138	73,42,10	0.000833422	0.861,0.99,0.964	0.801,0.828,0.866	0.107	SE
58161	ENSG00000187514	PTMA	chr2	135,99,91	7,2,9	333,149,102	24,13,36	0.0442499	0.931,0.972,0.876	0.906,0.889,0.664	0.107	SE
68326	ENSG00000026508	CD44	chr11	2718,2955,2413	57,145,46	11549,3799,2010	576,278,304	1.05409e-08	0.953,0.896,0.957	0.895,0.853,0.737	0.107	SE
8466	ENSG00000026751	SLAMF7	chr1	674,1307,248	78,182,18	2073,744,7617	541,171,1865	9.54215e-09	0.886,0.866,0.925	0.775,0.796,0.786	0.107	MXE
8998	ENSG00000119820	YIPF4	chr2	344,924,59	197,580,53	62,204,167	84,189,158	0.032448	0.589,0.566,0.477	0.377,0.469,0.464	0.107	MXE
7130	ENSG00000169490	TM2D2	chr8	212,158,114	0,0,10	375,254,44	24,14,6	0.00947915	1.0,1.0,0.828	0.868,0.884,0.755	0.107	A5SS
36162	ENSG00000070669	ASNS	chr7	25,146,12	54,116,59	9,34,17	287,116,60	1.55706e-05	0.14,0.306,0.067	0.011,0.093,0.09	0.106	SE
57846	ENSG00000122008	POLK	chr5	148,106,56	3,0,5	239,100,55	11,7,11	0.0313895	0.958,1.0,0.839	0.91,0.869,0.7	0.106	SE
3231	ENSG00000166927	MS4A7	chr11	878,1411,803	1567,2082,2934	1052,676,33	2398,2379,415	0.0112879	0.289,0.33,0.166	0.242,0.171,0.055	0.106	MXE
10619	ENSG00000048028	USP28	chr11	19,12,0	2,0,1	24,8,3	18,14,2	0.048151	0.912,1.0,0.0	0.592,0.383,0.62	0.106	MXE
731	ENSG00000122545	SEPTIN7	chr7	100,206,53	12,6,2	224,131,66	37,14,21	0.000520848	0.889,0.971,0.962	0.853,0.9,0.751	0.106	A3SS
4090	ENSG00000197111	PCBP2	chr12	105,235,130	43,67,28	443,287,148	58,53,17	0.000915469	0.705,0.775,0.82	0.882,0.841,0.895	-0.106	A3SS
5470	ENSG00000153234	NR4A2	chr2	51,79,325	4,1,11	98,55,201	14,6,20	0.00138978	0.876,0.978,0.942	0.795,0.835,0.848	0.106	A3SS
5792	ENSG00000189308	LIN54	chr4	18,17,3	0,15,0	29,11,12	0,2,0	0.0251969	1.0,0.525,1.0	1.0,0.843,1.0	-0.106	A3SS
23674	ENSG00000129696	TTI2	chr8	81,108,52	9,19,6	418,250,102	13,16,5	0.00133334	0.847,0.778,0.843	0.952,0.906,0.926	-0.105	SE
28249	ENSG00000166747	AP1G1	chr16	0,0,2	11,26,5	5,3,0	7,10,17	0.0451826	0.0,0.0,0.242	0.363,0.193,0.0	-0.105	SE
38998	ENSG00000151881	TMEM267	chr5	59,23,17	0,0,2	142,95,15	16,4,1	0.0070343	1.0,1.0,0.704	0.713,0.869,0.808	0.105	SE
40466	ENSG00000168958	MFF	chr2	180,223,66	25,24,11	247,204,98	79,38,21	0.0163892	0.318,0.375,0.28	0.168,0.258,0.232	0.105	SE
51865	ENSG00000167985	SDHAF2	chr11	38,97,36	58,120,57	104,48,16	253,138,65	0.000757161	0.219,0.257,0.213	0.15,0.13,0.095	0.105	SE
66672	ENSG00000124164	VAPB	chr20	55,102,43	2,0,2	79,48,46	3,4,7	0.020678	0.927,1.0,0.908	0.924,0.846,0.751	0.105	SE
10293	ENSG00000026508	CD44	chr11	123,325,325	192,400,374	1221,335,276	1146,349,174	0.0361431	0.383,0.44,0.457	0.508,0.481,0.605	-0.105	MXE
13710	ENSG00000261371	PECAM1	chr17	268,103,92	20,25,21	2650,1448,74	20,8,24	0.000115239	0.886,0.705,0.718	0.987,0.991,0.642	-0.104	SE
27261	ENSG00000258227	CLEC5A	chr7	178,249,324	22,3,25	1069,282,37	139,40,9	0.00527325	0.852,0.983,0.903	0.846,0.834,0.746	0.104	SE
72083	ENSG00000197548	ATG7	chr3	1,9,13	47,70,46	55,8,9	121,44,19	0.0107936	0.013,0.074,0.149	0.22,0.101,0.227	-0.104	SE
76401	ENSG00000154640	BTG3	chr21	25,51,3	175,409,46	19,6,100	67,37,145	0.000125138	0.071,0.062,0.034	0.131,0.079,0.268	-0.104	SE
4745	ENSG00000163870	TPRA1	chr3	74,119,21	184,355,59	183,90,316	287,209,463	0.0135655	0.325,0.287,0.299	0.433,0.341,0.45	-0.104	MXE
57513	ENSG00000068903	SIRT2	chr19	51,76,28	89,119,67	129,51,27	266,164,183	0.0246779	0.304,0.327,0.241	0.27,0.191,0.101	0.103	SE
1741	ENSG00000048162	NOP16	chr5	432,448,208	382,346,232	479,499,61	669,635,93	0.00519437	0.49,0.524,0.432	0.378,0.4,0.358	0.103	MXE
4181	ENSG00000166340	TPP1	chr11	862,1352,565	777,1356,537	2836,1481,879	4061,2133,1275	0.000170858	0.582,0.556,0.569	0.467,0.466,0.464	0.103	MXE
5434	ENSG00000104763	ASAH1	chr8	28,19,25	1,2,1	60,46,32	2,13,9	0.0256589	0.965,0.903,0.961	0.967,0.776,0.777	0.103	A3SS
10905	ENSG00000178104	PDE4DIP	chr1	60,134,74	98,366,109	96,42,46	217,107,1895	1.86822e-06	0.252,0.168,0.272	0.196,0.178,0.013	0.102	SE
2724	ENSG00000168461	RAB31	chr18	97,272,26	134,305,51	130,98,38	284,182,112	0.0366705	0.409,0.46,0.328	0.305,0.34,0.245	0.102	MXE
17490	ENSG00000131446	MGAT1	chr5	149,167,199	294,787,180	38,50,108	200,410,277	0.00309009	0.17,0.079,0.309	0.072,0.047,0.136	0.101	SE
18505	ENSG00000154144	TBRG1	chr11	344,473,192	48,37,33	404,200,52	88,61,8	0.0109941	0.789,0.87,0.753	0.706,0.631,0.773	0.101	SE
20605	ENSG00000117448	AKR1A1	chr1	275,377,189	121,150,48	1392,520,754	273,158,157	0.0414209	0.493,0.519,0.628	0.686,0.585,0.673	-0.101	SE
23179	ENSG00000197632	SERPINB2	chr18	80,785,328	8,6,5	100,19,124	8,1,17	0.000366892	0.786,0.98,0.96	0.821,0.875,0.728	0.101	SE
31426	ENSG00000130164	LDLR	chr19	120,486,89	10,30,2	181,241,115	8,3,0	0.0179424	0.772,0.821,0.926	0.865,0.958,1.0	-0.101	SE
47856	ENSG00000100359	SGSM3	chr22	115,115,40	2,0,3	324,186,60	18,7,13	0.00521494	0.967,1.0,0.872	0.902,0.931,0.702	0.101	SE
48896	ENSG00000168591	TMUB2	chr17	173,326,152	15,43,15	661,454,48	32,26,1	0.00281955	0.846,0.783,0.828	0.908,0.893,0.958	-0.101	SE
76623	ENSG00000126653	NSRP1	chr17	2,0,3	22,47,8	24,10,16	94,30,29	0.000687429	0.049,0.0,0.177	0.128,0.16,0.24	-0.101	SE
7545	ENSG00000109606	DHX15	chr4	381,569,329	353,494,418	719,392,166	1099,624,282	0.000580436	0.388,0.403,0.316	0.277,0.269,0.257	0.101	MXE
234	ENSG00000175197	DDIT3	chr12	69,142,39	86,110,45	228,110,108	421,152,353	0.000279887	0.218,0.31,0.232	0.159,0.201,0.096	0.101	RI
9944	ENSG00000134644	PUM1	chr1	575,838,318	17,36,1	887,656,323	47,59,26	0.000127624	0.929,0.9,0.992	0.88,0.812,0.828	0.1	SE
12138	ENSG00000095794	CREM	chr10	57,30,91	17,0,18	20,20,30	1,2,0	0.00547305	0.73,1.0,0.803	0.942,0.89,1.0	-0.1	SE
14966	ENSG00000143110	C1orf162	chr1	82,140,100	12,21,11	369,239,17	5,9,2	9.26259e-06	0.807,0.803,0.848	0.978,0.942,0.839	-0.1	SE
35772	ENSG00000248323	LUCAT1	chr5	275,367,621	12,6,27	434,194,78	45,15,7	0.000310302	0.907,0.963,0.908	0.805,0.847,0.826	0.1	SE
39559	ENSG00000134717	BTF3L4	chr1	654,760,281	88,120,59	1330,893,420	106,70,53	0.000508595	0.76,0.73,0.67	0.842,0.845,0.772	-0.1	SE
8876	ENSG00000101391	CDK5RAP1	chr20	57,27,18	4,7,4	78,46,10	2,2,1	0.0296181	0.934,0.792,0.816	0.975,0.958,0.908	-0.1	MXE
9953	ENSG00000137393	RNF144B	chr6	147,328,101	57,97,33	500,165,295	287,69,176	0.00548706	0.681,0.737,0.717	0.59,0.664,0.581	0.1	MXE
10865	ENSG00000276231	PIK3R6	chr17	6,19,2	18,16,37	1,0,3	125,31,4	0.00049672	0.167,0.416,0.031	0.005,0.0,0.31	0.1	A3SS
27432	ENSG00000066135	KDM4A	chr1	3,12,5	49,66,19	40,36,6	122,64,16	0.00244886	0.031,0.087,0.121	0.146,0.227,0.164	-0.099	SE
57461	ENSG00000263528	IKBKE	chr1	91,70,36	1,2,3	323,97,43	31,3,10	0.0231401	0.981,0.951,0.87	0.853,0.947,0.706	0.099	SE
5677	ENSG00000182718	ANXA2	chr15	1183,1383,1390	3680,5334,3280	2299,1200,1023	19950,8609,5994	0	0.184,0.154,0.229	0.075,0.089,0.107	0.099	MXE
10151	ENSG00000100991	TRPC4AP	chr20	178,261,55	442,561,137	182,201,183	316,355,228	0.0185939	0.341,0.374,0.34	0.425,0.421,0.507	-0.099	MXE
2469	ENSG00000112511	PHF1	chr6	22,26,8	0,20,0	11,17,10	2,0,0	0.0367478	1.0,0.526,1.0	0.824,1.0,1.0	-0.099	A3SS
2648	ENSG00000196756	SNHG17	chr20	93,103,34	51,22,19	213,101,11	93,53,122	0.00519714	0.175,0.352,0.172	0.21,0.181,0.01	0.099	A3SS
10383	ENSG00000128534	LSM8	chr7	5,0,2	79,52,13	16,6,23	166,143,39	0.0342615	0.057,0.0,0.128	0.084,0.039,0.36	-0.099	A3SS
1496	ENSG00000106701	FSD1L	chr9	17,51,12	2,0,0	76,54,30	5,6,4	0.0101226	0.824,1.0,1.0	0.893,0.832,0.805	0.098	SE
2927	ENSG00000125447	GGA3	chr17	5,0,0	5,33,6	18,7,1	24,10,4	0.0113375	0.32,0.0,0.0	0.261,0.248,0.105	-0.098	SE
50066	ENSG00000111711	GOLT1B	chr12	29,36,18	218,598,171	93,37,51	494,275,103	0.000312204	0.097,0.047,0.079	0.132,0.098,0.286	-0.098	SE
54438	ENSG00000104093	DMXL2	chr15	106,97,115	4,23,12	137,143,28	5,1,2	0.00088693	0.946,0.735,0.863	0.947,0.989,0.902	-0.098	SE
1407	ENSG00000105953	OGDH	chr7	56,37,95	314,314,247	298,188,75	714,646,174	0.0199552	0.158,0.11,0.288	0.305,0.234,0.312	-0.098	MXE
8464	ENSG00000026751	SLAMF7	chr1	678,1302,248	75,160,15	2074,744,7611	489,165,1701	6.46452e-09	0.899,0.889,0.942	0.806,0.816,0.814	0.098	MXE
8707	ENSG00000121680	PEX16	chr11	54,110,67	99,168,124	122,69,44	311,170,131	0.0315521	0.4,0.444,0.397	0.324,0.331,0.291	0.098	MXE
3620	ENSG00000111364	DDX55	chr12	115,70,26	9,5,1	152,134,14	20,25,2	0.0354327	0.9,0.908,0.948	0.842,0.79,0.831	0.098	A3SS
7212	ENSG00000276070	CCL4L2	chr17	446,2225,3733	40,192,103	1123,170,3520	91,18,419	0.0485589	0.661,0.67,0.864	0.684,0.623,0.595	0.098	A3SS
5577	ENSG00000166197	NOLC1	chr10	49,77,61	185,217,139	78,63,6	314,284,85	0.0197019	0.181,0.228,0.268	0.172,0.156,0.056	0.098	A5SS
8755	ENSG00000143393	PI4KB	chr1	12,48,5	125,300,44	52,18,15	184,109,33	0.0395025	0.069,0.11,0.08	0.179,0.113,0.259	-0.097	SE
13367	ENSG00000186577	SMIM29	chr6	169,250,102	21,62,12	627,412,268	31,33,10	3.0361e-06	0.873,0.775,0.879	0.945,0.914,0.958	-0.097	SE
46304	ENSG00000139112	GABARAPL1	chr12	58,110,50	281,192,120	44,114,48	1394,499,200	5.78187e-08	0.106,0.248,0.193	0.018,0.116,0.121	0.097	SE
8621	ENSG00000119541	VPS4B	chr18	194,314,139	299,423,162	501,243,123	902,452,295	0.0117519	0.449,0.482,0.518	0.411,0.403,0.343	0.097	MXE
9705	ENSG00000141959	PFKL	chr21	134,152,31	0,0,1	157,158,126	0,4,4	0.0032404	1.0,1.0,0.652	1.0,0.705,0.656	0.097	A3SS
71817	ENSG00000081237	PTPRC	chr1	1246,2337,342	86,290,24	2055,2055,1064	442,451,80	0.0326953	0.882,0.806,0.88	0.706,0.701,0.873	0.096	SE
4180	ENSG00000166340	TPP1	chr11	894,1409,583	777,1356,537	2852,1520,905	4061,2133,1275	7.89951e-05	0.399,0.375,0.385	0.289,0.292,0.291	0.096	MXE
8467	ENSG00000026751	SLAMF7	chr1	674,1307,248	75,160,15	2073,744,7617	477,165,1704	9.54215e-09	0.898,0.889,0.942	0.81,0.816,0.814	0.096	MXE
17938	ENSG00000112511	PHF1	chr6	3,44,5	0,20,0	18,9,31	2,0,0	0.0166129	1.0,0.544,1.0	0.83,1.0,1.0	-0.095	SE
45821	ENSG00000156958	GALK2	chr15	9,17,7	1,0,0	32,13,52	6,2,0	0.0409631	0.844,1.0,1.0	0.763,0.797,1.0	0.095	SE
61748	ENSG00000263753	LINC00667	chr18	6,3,0	6,14,12	7,17,0	7,7,1	0.0370858	0.165,0.041,0.0	0.165,0.325,0.0	-0.095	SE
64014	ENSG00000158636	EMSY	chr11	3,0,1	18,17,7	17,23,0	59,39,19	0.0404447	0.115,0.0,0.1	0.184,0.315,0.0	-0.095	SE
76916	ENSG00000275052	PPP4R3B	chr2	541,502,203	21,15,7	954,786,194	4,12,3	0.000251453	0.833,0.866,0.849	0.979,0.927,0.926	-0.095	SE
1066	ENSG00000140299	BNIP2	chr15	255,506,160	333,598,232	218,198,177	401,518,298	0.00221314	0.394,0.418,0.369	0.316,0.245,0.335	0.095	MXE
1507	ENSG00000141367	CLTC	chr17	246,339,158	352,476,325	489,332,179	1207,781,426	0.00643855	0.45,0.455,0.363	0.322,0.332,0.33	0.095	MXE
2166	ENSG00000000938	FGR	chr1	144,136,79	18,24,18	292,222,99	91,79,35	0.00163455	0.903,0.869,0.837	0.79,0.767,0.768	0.095	MXE
3381	ENSG00000196923	PDLIM7	chr5	79,142,38	421,455,252	164,85,60	1454,688,460	0.00644325	0.254,0.362,0.215	0.17,0.183,0.192	0.095	MXE
4916	ENSG00000131051	RBM39	chr20	353,389,234	509,694,223	416,397,184	996,778,333	0.0404625	0.383,0.335,0.485	0.273,0.314,0.331	0.095	MXE
871	ENSG00000131408	NR1H2	chr19	141,213,104	30,81,18	370,243,125	45,55,8	0.0387016	0.786,0.673,0.819	0.865,0.775,0.924	-0.095	A3SS
12372	ENSG00000135838	NPL	chr1	401,452,328	87,42,43	908,1006,432	190,214,139	0.0111457	0.746,0.873,0.83	0.753,0.75,0.665	0.094	SE
8463	ENSG00000026751	SLAMF7	chr1	678,1302,248	84,178,23	2074,744,7611	493,179,1801	4.39263e-07	0.879,0.868,0.906	0.791,0.789,0.791	0.094	MXE
8961	ENSG00000024048	UBR2	chr6	3,0,5	96,103,30	35,25,4	156,118,37	9.86389e-06	0.03,0.0,0.143	0.183,0.175,0.098	-0.094	MXE
628	ENSG00000204482	LST1	chr6	156,236,464	127,235,536	716,309,368	463,249,211	0.00413196	0.486,0.436,0.4	0.543,0.488,0.573	-0.094	A3SS
4119	ENSG00000108599	AKAP10	chr17	41,81,12	2,22,2	102,63,36	4,0,5	0.00838459	0.944,0.753,0.833	0.955,1.0,0.856	-0.094	A3SS
2653	ENSG00000011021	CLCN6	chr1	0,2,0	44,8,5	5,2,8	41,35,16	0.00858082	0.0,0.19,0.0	0.103,0.051,0.319	-0.094	A5SS
56050	ENSG00000026751	SLAMF7	chr1	2090,3765,629	75,160,15	6325,2332,22233	477,165,1701	6.86659e-08	0.899,0.882,0.93	0.809,0.818,0.806	0.093	SE
9702	ENSG00000001036	FUCA2	chr6	172,129,76	200,121,69	148,134,62	216,218,85	0.039822	0.388,0.44,0.448	0.335,0.312,0.35	0.093	MXE
10030	ENSG00000169241	SLC50A1	chr1	26,32,25	98,83,98	34,24,14	286,156,58	0.0119172	0.232,0.305,0.225	0.119,0.149,0.216	0.093	MXE
11277	ENSG00000168259	DNAJC7	chr17	170,129,57	279,302,123	436,384,91	659,539,106	0.0328532	0.369,0.291,0.308	0.388,0.406,0.452	-0.093	MXE
4043	ENSG00000117533	VAMP4	chr1	100,196,56	25,48,6	401,173,68	50,18,4	0.0278743	0.754,0.758,0.877	0.86,0.88,0.929	-0.093	A5SS
6068	ENSG00000172530	BANP	chr16	6,17,0	23,27,8	7,6,2	99,23,81	0.040231	0.189,0.36,0.0	0.059,0.189,0.022	0.093	A5SS
2803	ENSG00000062194	GPBP1	chr5	86,118,76	292,316,233	241,110,122	465,244,195	0.00359636	0.205,0.247,0.222	0.313,0.283,0.354	-0.092	SE
15738	ENSG00000101307	SIRPB1	chr20	51,65,33	0,0,2	282,261,77	14,8,6	0.0067366	1.0,1.0,0.83	0.856,0.906,0.792	0.092	SE
30200	ENSG00000164073	MFSD8	chr4	56,60,24	7,0,0	224,126,39	36,14,2	0.0444903	0.825,1.0,1.0	0.786,0.842,0.92	0.092	SE
5368	ENSG00000248323	LUCAT1	chr5	257,393,612	49,94,188	418,199,70	141,94,23	0.0453417	0.783,0.742,0.692	0.671,0.593,0.677	0.092	MXE
6921	ENSG00000104529	EEF1D	chr8	179,236,59	13,29,10	394,228,117	11,9,6	0.000408584	0.907,0.851,0.806	0.962,0.947,0.932	-0.092	MXE
7787	ENSG00000101266	CSNK2A1	chr20	87,131,71	187,247,108	388,258,91	556,289,112	0.0285704	0.342,0.372,0.423	0.438,0.499,0.475	-0.092	MXE
10024	ENSG00000169241	SLC50A1	chr1	12,6,5	96,83,98	50,22,12	287,155,58	0.0319015	0.146,0.09,0.065	0.193,0.163,0.221	-0.092	MXE
6199	ENSG00000160633	SAFB	chr19	173,244,59	74,98,28	99,161,111	31,33,33	0.0281206	0.692,0.705,0.67	0.754,0.824,0.764	-0.092	A3SS
5990	ENSG00000058673	ZC3H11A	chr1	4,4,10	55,51,67	10,10,4	41,21,22	0.0462672	0.041,0.044,0.081	0.125,0.219,0.097	-0.092	A5SS
5392	ENSG00000008294	SPAG9	chr17	11,58,19	109,206,111	73,48,47	163,192,131	0.0237324	0.074,0.183,0.12	0.262,0.166,0.222	-0.091	SE
14627	ENSG00000177674	AGTRAP	chr1	57,102,17	115,107,50	112,70,70	693,319,169	2.76615e-05	0.162,0.27,0.117	0.059,0.079,0.139	0.091	SE
64311	ENSG00000172530	BANP	chr16	23,42,8	9,0,0	107,21,90	0,2,0	0.0348659	0.571,1.0,1.0	1.0,0.845,1.0	-0.091	SE
66134	ENSG00000076685	NT5C2	chr10	46,17,13	185,283,157	140,61,63	501,328,144	0.000287906	0.15,0.041,0.056	0.166,0.117,0.237	-0.091	SE
9981	ENSG00000134759	ELP2	chr18	8,3,2	111,60,35	12,14,5	91,58,42	0.0397838	0.075,0.053,0.06	0.129,0.213,0.118	-0.091	MXE
2275	ENSG00000204577	LILRB3	chr19	14,21,5	174,280,119	70,61,48	505,311,181	5.40184e-06	0.063,0.059,0.034	0.105,0.142,0.183	-0.091	A3SS
6517	ENSG00000153914	SREK1	chr5	59,90,44	164,108,55	78,50,36	285,208,65	0.00537699	0.142,0.278,0.27	0.112,0.1,0.204	0.091	A3SS
8948	ENSG00000100288	CHKB	chr22	43,172,23	0,2,5	117,80,100	18,11,21	0.000178994	1.0,0.986,0.795	0.846,0.86,0.801	0.091	A3SS
6714	ENSG00000122877	EGR2	chr10	222,587,277	4,17,16	1400,204,291	123,13,23	0.000523922	0.951,0.923,0.857	0.798,0.845,0.814	0.091	RI
14626	ENSG00000177674	AGTRAP	chr1	59,100,17	115,107,50	105,64,62	693,319,169	3.72362e-07	0.148,0.24,0.103	0.049,0.063,0.11	0.09	SE
17414	ENSG00000167851	CD300A	chr17	414,256,104	86,42,16	542,837,547	56,102,34	0.000951828	0.737,0.78,0.791	0.849,0.827,0.903	-0.09	SE
18482	ENSG00000114857	NKTR	chr3	7,20,4	1,0,0	28,29,6	2,10,0	0.00505643	0.815,1.0,1.0	0.898,0.646,1.0	0.09	SE
48494	ENSG00000138668	HNRNPD	chr4	22,26,14	78,51,41	26,4,13	187,126,36	0.00138285	0.141,0.229,0.166	0.075,0.018,0.174	0.09	SE
66378	ENSG00000169241	SLC50A1	chr1	147,174,164	30,32,13	461,273,121	34,18,14	0.0392214	0.702,0.723,0.858	0.867,0.879,0.806	-0.09	SE
2357	ENSG00000130402	ACTN4	chr19	91,50,20	6,9,6	147,116,59	35,43,20	0.0314118	0.938,0.847,0.769	0.808,0.73,0.747	0.09	MXE
5692	ENSG00000182718	ANXA2	chr15	9,33,5	218,240,256	144,69,54	1007,438,318	0.000132006	0.049,0.146,0.024	0.151,0.164,0.174	-0.09	MXE
324	ENSG00000110321	EIF4G2	chr11	2862,3720,2110	1067,1515,797	6684,4398,1445	3312,2101,1144	0.0071915	0.428,0.406,0.425	0.36,0.369,0.26	0.09	A5SS
23845	ENSG00000129007	CALML4	chr15	47,120,22	0,0,4	135,29,37	10,10,0	0.0333158	1.0,1.0,0.739	0.874,0.599,1.0	0.089	SE
74392	ENSG00000018280	SLC11A1	chr2	627,328,378	87,32,34	1929,801,226	300,153,50	0.0064858	0.806,0.855,0.865	0.787,0.751,0.722	0.089	SE
3400	ENSG00000137845	ADAM10	chr15	347,683,260	279,536,160	1544,885,282	717,499,141	0.0040736	0.502,0.508,0.568	0.636,0.59,0.618	-0.089	MXE
4101	ENSG00000152795	HNRNPDL	chr4	333,266,206	76,127,88	1351,1050,231	223,116,95	0.0247943	0.821,0.687,0.711	0.864,0.905,0.718	-0.089	MXE
7871	ENSG00000175224	ATG13	chr11	187,133,126	292,242,190	731,328,181	844,395,190	0.0222181	0.43,0.393,0.438	0.505,0.494,0.528	-0.089	MXE
6244	ENSG00000163161	ERCC3	chr2	2,13,1	55,110,30	41,15,1	98,89,45	0.0487488	0.031,0.095,0.029	0.272,0.131,0.019	-0.089	A3SS
4545	ENSG00000136404	TM6SF1	chr15	7,0,2	23,42,44	41,23,3	179,92,10	0.0131418	0.184,0.0,0.032	0.145,0.156,0.181	-0.089	A5SS
2996	ENSG00000110321	EIF4G2	chr11	5492,7338,3992	1067,1515,797	12703,8436,2709	3312,2101,1144	0.0104345	0.745,0.733,0.74	0.685,0.695,0.574	0.088	SE
14431	ENSG00000158062	UBXN11	chr1	668,572,453	43,97,22	1471,1176,268	35,55,6	3.55614e-05	0.894,0.762,0.918	0.958,0.92,0.96	-0.088	SE
30244	ENSG00000182923	CEP63	chr3	33,86,14	0,0,1	29,36,6	8,0,0	0.02667	1.0,1.0,0.839	0.574,1.0,1.0	0.088	SE
31601	ENSG00000136536	MARCH7	chr2	421,545,263	50,8,22	1117,674,389	169,128,52	4.13829e-06	0.864,0.981,0.9	0.833,0.799,0.849	0.088	SE
53780	ENSG00000108946	PRKAR1A	chr17	89,247,128	458,401,161	132,101,86	556,535,228	0.0178657	0.093,0.246,0.296	0.112,0.091,0.167	0.088	SE
77183	ENSG00000064225	ST3GAL6	chr3	165,149,145	265,336,193	287,156,186	294,173,235	0.016912	0.298,0.232,0.339	0.4,0.381,0.351	-0.088	SE
7329	ENSG00000127507	ADGRE2	chr19	229,762,289	5,61,10	1083,828,393	50,139,75	0.0015896	0.973,0.908,0.958	0.945,0.824,0.805	0.088	MXE
9473	ENSG00000170802	FOXN2	chr2	20,11,18	42,92,37	92,116,31	154,140,46	0.000703089	0.146,0.041,0.148	0.176,0.229,0.194	-0.088	MXE
23433	ENSG00000153391	INO80C	chr18	10,20,8	0,0,1	31,31,9	5,2,0	0.0032554	1.0,1.0,0.671	0.613,0.798,1.0	0.087	SE
7715	ENSG00000165233	CARD19	chr9	193,321,172	0,0,3	388,319,343	2,9,4	0.0187641	1.0,1.0,0.827	0.942,0.747,0.877	0.087	A3SS
30194	ENSG00000221983	UBA52	chr19	31,100,41	103,227,74	42,20,14	274,144,101	1.35321e-07	0.1,0.14,0.17	0.053,0.049,0.049	0.086	SE
43710	ENSG00000084234	APLP2	chr11	2982,4049,2485	200,234,163	6843,3713,3074	813,464,370	4.34106e-09	0.876,0.891,0.878	0.799,0.791,0.797	0.086	SE
51755	ENSG00000180098	TRNAU1AP	chr1	217,235,120	16,31,6	943,496,281	36,16,7	0.00107378	0.867,0.784,0.906	0.926,0.937,0.951	-0.086	SE
53779	ENSG00000108946	PRKAR1A	chr17	67,174,96	4,4,2	101,79,70	18,3,5	0.0173065	0.899,0.958,0.962	0.748,0.933,0.881	0.086	SE
64919	ENSG00000175203	DCTN2	chr12	23,40,7	173,196,71	110,90,22	449,236,109	0.0163412	0.113,0.164,0.087	0.191,0.268,0.163	-0.086	SE
73815	ENSG00000168397	ATG4B	chr2	3,19,5	47,164,22	23,14,17	137,36,36	0.0174692	0.033,0.059,0.109	0.083,0.173,0.202	-0.086	SE
5689	ENSG00000182718	ANXA2	chr15	1424,1740,1580	253,268,293	3344,1886,1345	1063,454,336	0.000101712	0.771,0.795,0.763	0.653,0.713,0.705	0.086	MXE
6325	ENSG00000074319	TSG101	chr11	539,671,478	837,1212,581	2099,1029,664	2083,1091,732	0.00449313	0.36,0.326,0.418	0.468,0.451,0.442	-0.086	MXE
34251	ENSG00000203875	SNHG5	chr6	340,1018,292	11,42,6	1860,173,900	37,32,83	0.0439388	0.948,0.934,0.966	0.967,0.761,0.864	0.085	SE
51268	ENSG00000010244	ZNF207	chr17	464,933,533	863,954,662	1130,520,470	2516,1445,670	0.0199285	0.249,0.376,0.332	0.217,0.182,0.302	0.085	SE
845	ENSG00000196954	CASP4	chr11	830,1587,706	864,1853,649	1876,897,690	1587,704,413	0.00852766	0.423,0.395,0.454	0.474,0.493,0.561	-0.085	MXE
11530	ENSG00000131389	SLC6A6	chr3	185,448,90	762,1609,356	76,91,174	531,612,761	0.0148466	0.33,0.361,0.339	0.225,0.232,0.317	0.085	MXE
8657	ENSG00000168610	STAT3	chr17	520,761,392	102,146,70	1304,760,377	162,88,22	9.98799e-05	0.793,0.796,0.808	0.858,0.866,0.928	-0.085	A3SS
33945	ENSG00000109756	RAPGEF2	chr4	29,24,13	1,1,1	128,41,196	11,7,34	0.00967397	0.963,0.955,0.921	0.912,0.839,0.837	0.084	SE
45506	ENSG00000169919	GUSB	chr7	312,613,237	49,105,56	490,382,110	131,125,26	0.0169235	0.759,0.743,0.677	0.649,0.602,0.677	0.084	SE
66171	ENSG00000160049	DFFA	chr1	334,293,123	12,0,5	598,311,73	41,38,2	0.000206474	0.925,1.0,0.916	0.865,0.783,0.942	0.084	SE
2843	ENSG00000196591	HDAC2	chr6	340,300,141	343,321,131	895,559,156	1226,846,209	0.0201522	0.5,0.486,0.521	0.424,0.4,0.43	0.084	MXE
3146	ENSG00000100889	PCK2	chr14	375,774,214	306,703,175	1538,593,185	1883,675,224	0.0138599	0.591,0.565,0.59	0.491,0.509,0.493	0.084	MXE
3556	ENSG00000237298	TTN-AS1	chr2	0,0,5	70,34,35	22,6,3	173,57,39	0.0252261	0.0,0.0,0.198	0.18,0.154,0.117	-0.084	MXE
3586	ENSG00000241258	CRCP	chr7	33,15,16	144,83,48	102,60,5	230,134,17	0.0222543	0.184,0.151,0.247	0.304,0.306,0.224	-0.084	MXE
5372	ENSG00000164074	ABHD18	chr4	24,17,16	0,0,2	69,38,4	18,3,0	0.00571805	1.0,1.0,0.827	0.696,0.883,1.0	0.083	SE
37738	ENSG00000182718	ANXA2	chr15	1332,1601,1588	1512,2185,1409	3123,1686,1501	7058,3063,1850	0.0022449	0.307,0.269,0.362	0.182,0.217,0.29	0.083	SE
44360	ENSG00000143226	FCGR2A	chr1	188,186,75	0,1,4	300,176,217	18,5,12	0.00145247	1.0,0.982,0.844	0.828,0.91,0.839	0.083	SE
46812	ENSG00000113649	TCERG1	chr5	19,20,12	219,108,47	20,21,14	75,74,28	0.0156772	0.054,0.108,0.143	0.149,0.157,0.247	-0.083	SE
54796	ENSG00000167705	RILP	chr17	15,48,3	1,0,1	31,27,62	4,11,4	0.00676147	0.884,1.0,0.603	0.797,0.554,0.887	0.083	SE
8936	ENSG00000140307	GTF2A2	chr15	167,228,79	239,416,129	311,195,92	922,417,195	0.00792011	0.397,0.34,0.366	0.241,0.306,0.307	0.083	MXE
11494	ENSG00000134153	EMC7	chr15	362,387,176	279,255,165	804,527,157	886,495,198	0.0315521	0.526,0.565,0.477	0.437,0.477,0.404	0.083	MXE
8390	ENSG00000231721	LINC-PINT	chr7	26,23,36	66,148,146	15,15,7	320,101,81	2.12609e-05	0.19,0.085,0.128	0.027,0.081,0.049	0.082	SE
22782	ENSG00000189050	RNFT1	chr17	65,81,14	142,129,92	76,52,23	503,342,66	0.00685967	0.231,0.292,0.091	0.09,0.091,0.187	0.082	SE
59112	ENSG00000125970	RALY	chr20	486,864,70	61,186,10	117,238,290	1,27,34	0.0115555	0.858,0.779,0.841	0.989,0.87,0.866	-0.082	SE
63522	ENSG00000100445	SDR39U1	chr14	67,135,30	1,0,3	233,149,57	9,11,10	0.00422472	0.974,1.0,0.847	0.935,0.882,0.759	0.082	SE
76452	ENSG00000100150	DEPDC5	chr22	14,15,1	0,0,1	39,35,16	5,5,0	0.0363323	1.0,1.0,0.344	0.804,0.786,1.0	-0.082	SE
10738	ENSG00000172243	CLEC7A	chr12	778,861,565	133,211,104	2197,1481,429	762,392,175	9.52387e-05	0.863,0.815,0.854	0.757,0.803,0.726	0.082	MXE
34380	ENSG00000163660	CCNL1	chr3	188,360,217	325,595,519	612,339,564	913,539,421	0.0360922	0.198,0.205,0.151	0.222,0.211,0.363	-0.081	SE
49490	ENSG00000147535	PLPP5	chr8	91,140,59	15,23,5	368,157,90	27,6,5	0.0100145	0.83,0.83,0.904	0.916,0.955,0.935	-0.081	SE
74191	ENSG00000168259	DNAJC7	chr17	39,63,4	93,78,30	46,37,13	232,256,60	0.00196904	0.153,0.258,0.054	0.079,0.058,0.085	0.081	SE
9520	ENSG00000166024	R3HCC1L	chr10	36,63,42	86,181,76	141,84,63	265,116,59	0.0229126	0.762,0.727,0.809	0.803,0.847,0.891	-0.081	MXE
64080	ENSG00000111145	ELK3	chr12	41,57,36	120,150,77	53,25,3	221,138,16	0.013803	0.161,0.176,0.208	0.119,0.092,0.095	0.08	SE
550	ENSG00000089159	PXN	chr12	12,22,1	31,48,17	3,8,1	64,73,6	0.00220438	0.175,0.201,0.031	0.025,0.057,0.084	0.08	MXE
1282	ENSG00000265354	TIMM23	chr10	384,383,295	466,424,428	1023,531,203	1701,1004,333	0.0129906	0.478,0.501,0.434	0.4,0.37,0.404	0.08	MXE
1651	ENSG00000178104	PDE4DIP	chr1	1096,2378,625	175,686,191	1700,593,977	163,89,144	1.49309e-06	0.869,0.786,0.776	0.917,0.876,0.878	-0.08	MXE
3030	ENSG00000064419	TNPO3	chr7	9,1,6	95,103,21	33,15,5	105,107,14	0.00570153	0.064,0.007,0.171	0.185,0.092,0.205	-0.08	MXE
7048	ENSG00000116459	ATP5PB	chr1	610,787,394	1087,1060,695	1942,1250,391	4162,2490,1079	0.00525203	0.402,0.47,0.404	0.358,0.375,0.302	0.08	MXE
11055	ENSG00000170889	RPS9	chr19	1112,1837,816	177,320,133	2086,1152,998	780,381,220	2.34022e-07	0.886,0.876,0.883	0.768,0.789,0.848	0.08	MXE
2274	ENSG00000204577	LILRB3	chr19	65,92,40	208,165,91	177,151,52	659,546,174	0.040452	0.235,0.353,0.301	0.208,0.213,0.227	0.08	A3SS
2575	ENSG00000149923	PPP4C	chr16	1396,2585,1017	117,125,49	2163,1609,994	52,79,35	0.0076446	0.692,0.795,0.796	0.887,0.793,0.842	-0.08	A3SS
15282	ENSG00000154832	CXXC1	chr18	214,241,78	6,4,9	453,281,72	55,52,7	2.57687e-06	0.968,0.981,0.88	0.875,0.821,0.897	0.079	SE
47380	ENSG00000132716	DCAF8	chr1	104,133,50	3,26,8	339,259,75	11,2,9	0.00258468	0.962,0.787,0.818	0.957,0.989,0.857	-0.079	SE
165	ENSG00000115520	COQ10B	chr2	281,386,235	390,468,259	949,439,400	890,337,385	0.0177495	0.346,0.377,0.4	0.439,0.489,0.433	-0.079	MXE
4041	ENSG00000141458	NPC1	chr18	303,722,310	201,413,171	539,324,389	190,150,154	0.00545765	0.655,0.687,0.695	0.781,0.731,0.761	-0.079	MXE
4169	ENSG00000166340	TPP1	chr11	296,489,284	335,501,286	946,448,380	1450,743,483	0.00849891	0.401,0.425,0.43	0.331,0.314,0.374	0.079	MXE
8253	ENSG00000165233	CARD19	chr9	127,207,102	233,387,260	294,256,208	390,329,339	0.0131116	0.285,0.281,0.223	0.355,0.362,0.309	-0.079	MXE
9114	ENSG00000136286	MYO1G	chr7	201,218,72	229,331,72	356,238,284	301,221,235	0.0439688	0.409,0.342,0.441	0.483,0.459,0.488	-0.079	MXE
10197	ENSG00000067066	SP100	chr2	390,393,236	44,10,39	885,350,149	126,121,17	0.00924748	0.887,0.972,0.843	0.861,0.719,0.886	0.079	MXE
73435	ENSG00000135241	PNPLA8	chr7	13,37,18	77,93,51	12,11,25	145,107,120	0.00363056	0.088,0.186,0.168	0.045,0.056,0.107	0.078	SE
76184	ENSG00000123329	ARHGAP9	chr12	82,41,14	3,0,1	27,52,66	2,1,14	0.0293363	0.944,1.0,0.896	0.893,0.97,0.744	0.078	SE
414	ENSG00000204257	HLA-DMA	chr6	54,70,42	665,559,590	283,84,35	1055,494,184	4.99932e-09	0.065,0.097,0.057	0.186,0.127,0.14	-0.078	MXE
2193	ENSG00000198848	CES1	chr16	6,429,396	11,708,696	649,261,291	1375,673,739	0.0264265	0.456,0.483,0.467	0.421,0.374,0.377	0.078	MXE
2750	ENSG00000168003	SLC3A2	chr11	5786,14082,5911	4272,10894,4605	12132,4738,3807	12420,4720,4305	0.00326314	0.503,0.491,0.489	0.422,0.428,0.398	0.078	MXE
2794	ENSG00000140497	SCAMP2	chr15	484,681,251	279,387,113	914,568,292	723,424,195	0.0262131	0.61,0.614,0.667	0.533,0.548,0.575	0.078	MXE
3158	ENSG00000139436	GIT2	chr12	92,98,23	15,17,6	238,176,36	122,44,11	0.0142718	0.891,0.885,0.836	0.722,0.842,0.813	0.078	MXE
7218	ENSG00000112110	MRPL18	chr6	26,17,8	669,207,126	57,105,37	757,464,245	2.01019e-05	0.042,0.085,0.067	0.079,0.204,0.146	-0.078	MXE
8892	ENSG00000197170	PSMD12	chr17	519,807,270	221,353,108	1085,603,297	642,331,178	0.0331984	0.622,0.616,0.637	0.542,0.561,0.539	0.078	MXE
4502	ENSG00000124214	STAU1	chr20	41,29,20	118,248,52	69,61,26	185,125,63	0.0456318	0.237,0.095,0.256	0.25,0.303,0.269	-0.078	A3SS
4787	ENSG00000138642	HERC6	chr4	6,0,8	39,5,10	2,0,1	26,36,3	0.0114345	0.111,0.0,0.395	0.059,0.0,0.214	0.078	A3SS
9984	ENSG00000132781	MUTYH	chr1	20,13,16	0,0,2	61,36,13	12,5,0	0.00699979	1.0,1.0,0.849	0.781,0.835,1.0	0.078	A3SS
2683	ENSG00000113161	HMGCR	chr5	256,535,196	46,73,38	657,598,207	184,131,49	0.0217424	0.73,0.781,0.715	0.634,0.689,0.672	0.077	SE
25350	ENSG00000161526	SAP30BP	chr17	164,310,101	580,777,231	492,203,264	877,497,337	0.0107987	0.154,0.204,0.22	0.265,0.208,0.335	-0.077	SE
68512	ENSG00000245910	SNHG6	chr8	285,574,204	56,116,38	1014,555,506	135,89,30	0.00836014	0.777,0.772,0.786	0.837,0.81,0.92	-0.077	SE
75787	ENSG00000105483	CARD8	chr19	124,157,40	4,2,6	101,111,30	14,12,5	0.00772723	0.961,0.984,0.84	0.85,0.879,0.825	0.077	SE
8251	ENSG00000165233	CARD19	chr9	164,297,154	228,387,258	357,304,339	377,322,339	0.032576	0.344,0.359,0.304	0.409,0.408,0.422	-0.077	MXE
11531	ENSG00000131389	SLC6A6	chr3	594,1450,288	1006,2131,490	281,375,478	698,913,1089	0.000852048	0.301,0.332,0.3	0.227,0.231,0.243	0.077	MXE
2327	ENSG00000175061	SNHG29	chr17	12,23,3	41,58,23	21,17,2	156,91,44	0.046381	0.164,0.21,0.08	0.083,0.111,0.03	0.077	A3SS
5969	ENSG00000095787	WAC	chr10	209,332,139	58,72,32	642,358,271	191,161,101	0.0146476	0.779,0.819,0.81	0.767,0.686,0.725	0.077	A3SS
5821	ENSG00000188603	CLN3	chr16	122,201,50	4,0,5	155,155,105	15,3,23	0.00340167	0.952,1.0,0.867	0.871,0.971,0.749	0.076	SE
6723	ENSG00000184182	UBE2F	chr2	189,228,53	8,0,5	228,189,40	14,11,9	0.0261012	0.942,1.0,0.879	0.918,0.922,0.754	0.076	SE
25895	ENSG00000111364	DDX55	chr12	125,79,46	0,16,4	216,178,45	3,1,4	0.0178506	1.0,0.736,0.867	0.976,0.99,0.864	-0.076	SE
37727	ENSG00000182718	ANXA2	chr15	1424,1740,1580	1512,2185,1409	3344,1886,1345	7058,3063,1850	1.01561e-05	0.249,0.219,0.283	0.143,0.178,0.203	0.076	SE
57996	ENSG00000112081	SRSF3	chr6	638,1015,773	719,975,514	1175,682,879	3057,1493,695	0.00123561	0.18,0.205,0.271	0.087,0.102,0.238	0.076	SE
252	ENSG00000182944	EWSR1	chr22	2421,3452,2252	1804,2522,1484	7777,4508,2256	4108,2192,1167	0.00248672	0.59,0.595,0.62	0.67,0.688,0.675	-0.076	MXE
5682	ENSG00000182718	ANXA2	chr15	1185,1383,1382	3680,5334,3280	2299,1189,1025	19950,8609,5994	0	0.136,0.113,0.171	0.053,0.063,0.077	0.076	MXE
6250	ENSG00000173559	NABP1	chr2	358,965,523	66,111,55	690,463,310	117,94,125	0.00125573	0.861,0.909,0.916	0.871,0.849,0.739	0.076	MXE
9592	ENSG00000059804	SLC2A3	chr12	902,1957,1686	671,1043,1568	4087,770,1952	5539,847,1753	0.00031379	0.792,0.842,0.753	0.677,0.721,0.76	0.076	MXE
394	ENSG00000113240	CLK4	chr5	27,16,38	20,35,34	66,39,12	144,83,57	0.00481835	0.179,0.069,0.153	0.069,0.071,0.033	0.076	A3SS
10732	ENSG00000156976	EIF4A2	chr3	26,43,20	272,285,233	113,61,52	594,383,159	0.0024056	0.08,0.12,0.072	0.147,0.126,0.228	-0.076	A3SS
10906	ENSG00000178104	PDE4DIP	chr1	80,66,51	98,366,109	91,48,38	217,107,1895	0.00833409	0.336,0.101,0.225	0.206,0.218,0.012	0.075	SE
21043	ENSG00000203667	COX20	chr1	258,159,99	29,30,13	760,327,167	177,78,30	0.0443153	0.834,0.75,0.812	0.708,0.704,0.759	0.075	SE
33428	ENSG00000174718	RESF1	chr12	323,405,210	33,18,13	1537,923,283	73,30,0	0.0169299	0.822,0.914,0.884	0.909,0.936,1.0	-0.075	SE
416	ENSG00000204257	HLA-DMA	chr6	432,458,607	581,530,571	1979,540,188	989,448,158	0.000409009	0.134,0.152,0.181	0.294,0.2,0.198	-0.075	MXE
707	ENSG00000127837	AAMP	chr2	479,464,185	475,571,244	1059,750,224	850,732,186	0.0458272	0.534,0.48,0.463	0.586,0.538,0.578	-0.075	MXE
8326	ENSG00000111481	COPZ1	chr12	307,346,162	272,331,102	1225,861,279	695,469,192	0.0452178	0.515,0.496,0.599	0.624,0.634,0.578	-0.075	MXE
1689	ENSG00000172500	FIBP	chr11	17,23,5	90,103,51	47,34,1	617,321,73	0.00990806	0.142,0.164,0.079	0.063,0.085,0.012	0.075	A5SS
10762	ENSG00000008513	ST3GAL1	chr8	126,143,122	282,465,285	232,116,40	1216,308,326	0.000894846	0.216,0.16,0.209	0.105,0.189,0.07	0.074	SE
17786	ENSG00000135535	CD164	chr6	3050,3927,1664	363,457,157	9640,5420,1761	1429,932,433	2.59124e-05	0.859,0.862,0.885	0.83,0.808,0.747	0.074	SE
30024	ENSG00000165219	GAPVD1	chr9	2,27,29	131,82,65	17,13,6	219,161,39	0.0349372	0.01,0.176,0.225	0.048,0.05,0.091	0.074	SE
60553	ENSG00000105700	KXD1	chr19	5,16,6	61,105,21	50,31,8	122,68,41	0.002566	0.042,0.075,0.132	0.18,0.196,0.094	-0.074	SE
63140	ENSG00000125347	IRF1	chr5	137,233,97	11,23,18	409,213,118	14,20,3	0.0152737	0.903,0.884,0.802	0.956,0.889,0.967	-0.074	SE
4229	ENSG00000107968	MAP3K8	chr10	167,282,314	190,425,414	313,162,260	262,185,250	0.0367259	0.535,0.465,0.498	0.61,0.534,0.577	-0.074	MXE
8797	ENSG00000173391	OLR1	chr12	493,198,204	1508,840,780	2328,776,218	6360,1896,592	0.0123464	0.339,0.27,0.291	0.365,0.391,0.367	-0.074	MXE
9900	ENSG00000134684	YARS	chr1	416,755,285	475,1033,273	1112,852,277	950,640,263	0.0213218	0.48,0.435,0.523	0.552,0.583,0.526	-0.074	MXE
1546	ENSG00000048162	NOP16	chr5	701,597,393	136,133,103	977,776,138	320,256,42	0.00929392	0.762,0.736,0.704	0.655,0.654,0.672	0.074	A3SS
417	ENSG00000002919	SNX11	chr17	9,2,10	129,98,61	20,28,22	265,146,67	0.0345261	0.056,0.017,0.123	0.06,0.14,0.219	-0.074	A5SS
5489	ENSG00000206573	THUMPD3-AS1	chr3	32,13,57	66,23,99	60,24,8	176,103,31	0.0199868	0.153,0.174,0.177	0.113,0.08,0.088	0.074	A5SS
29118	ENSG00000184014	DENND5A	chr11	28,30,20	216,92,170	173,60,69	461,216,206	0.0016583	0.085,0.189,0.078	0.211,0.166,0.193	-0.073	SE
46174	ENSG00000101246	ARFRP1	chr20	142,135,63	13,0,2	309,161,74	30,15,8	0.0375404	0.882,1.0,0.956	0.876,0.88,0.864	0.073	SE
67898	ENSG00000103429	BFAR	chr16	290,376,209	18,0,5	667,391,170	39,36,8	0.00219053	0.872,1.0,0.946	0.878,0.821,0.9	0.073	SE
1562	ENSG00000163466	ARPC2	chr2	2484,3626,1471	2297,2983,1548	3729,2533,1536	5392,3004,1781	0.00626604	0.446,0.475,0.415	0.34,0.386,0.391	0.073	MXE
4176	ENSG00000166340	TPP1	chr11	872,1369,579	739,1381,580	2847,1498,890	3711,1857,1126	0.017868	0.576,0.533,0.535	0.469,0.481,0.476	0.073	MXE
5791	ENSG00000104763	ASAH1	chr8	987,932,586	1345,1048,740	1681,1438,2161	2874,2519,3478	0.0105723	0.419,0.467,0.438	0.365,0.36,0.379	0.073	MXE
10324	ENSG00000026508	CD44	chr11	1965,1955,1877	3471,4943,2299	6955,2337,940	13327,5744,4091	0.0245159	0.254,0.192,0.329	0.239,0.197,0.121	0.073	MXE
3143	ENSG00000169045	HNRNPH1	chr5	1,0,1	33,22,6	2,5,1	28,19,6	0.0326021	0.026,0.0,0.126	0.058,0.186,0.126	-0.073	A3SS
9721	ENSG00000102710	SUPT20H	chr13	34,30,15	19,32,10	74,67,11	147,59,24	0.0394298	0.194,0.112,0.168	0.063,0.133,0.058	0.073	A3SS
8051	ENSG00000138757	G3BP2	chr4	327,414,230	185,239,112	1158,919,164	484,348,66	0.0453417	0.568,0.563,0.604	0.64,0.663,0.649	-0.072	MXE
11077	ENSG00000137312	FLOT1	chr6	758,791,476	833,1050,514	1123,638,555	1081,569,425	0.0273985	0.499,0.452,0.504	0.532,0.551,0.589	-0.072	MXE
11260	ENSG00000143569	UBAP2L	chr1	151,284,109	10,19,14	269,215,119	53,59,18	2.16327e-05	0.953,0.953,0.913	0.873,0.831,0.899	0.072	MXE
7105	ENSG00000169714	CNBP	chr3	1913,1800,1005	162,141,101	4382,3124,752	652,439,164	1.31849e-07	0.908,0.914,0.892	0.849,0.856,0.793	0.072	A3SS
1493	ENSG00000106701	FSD1L	chr9	17,21,7	2,0,0	82,58,42	5,6,4	0.0466701	0.835,1.0,1.0	0.907,0.852,0.862	0.071	SE
2304	ENSG00000179630	LACC1	chr13	267,926,521	19,25,27	1216,399,396	129,26,46	2.51867e-05	0.871,0.947,0.903	0.82,0.881,0.806	0.071	SE
10187	ENSG00000138073	PREB	chr2	81,429,19	7,0,0	77,88,74	8,3,5	0.0119904	0.848,1.0,1.0	0.823,0.934,0.877	0.071	SE
18868	ENSG00000070831	CDC42	chr1	79,59,51	151,210,114	89,63,24	333,218,167	0.0118826	0.221,0.132,0.196	0.127,0.136,0.072	0.071	SE
27478	ENSG00000152795	HNRNPDL	chr4	610,625,375	24,78,15	2563,1711,557	35,39,23	9.96065e-07	0.922,0.789,0.921	0.972,0.953,0.919	-0.071	SE
44703	ENSG00000030582	GRN	chr17	39,17,7	323,372,184	209,132,130	1435,813,589	1.07425e-06	0.087,0.035,0.029	0.103,0.114,0.148	-0.071	SE
63904	ENSG00000198363	ASPH	chr8	181,124,221	787,784,594	44,93,11	293,591,146	0.00334124	0.15,0.108,0.223	0.104,0.108,0.055	0.071	SE
75780	ENSG00000105483	CARD8	chr19	43,49,26	159,173,67	88,93,24	178,165,48	0.00735114	0.119,0.124,0.163	0.198,0.22,0.2	-0.071	SE
855	ENSG00000147439	BIN3	chr8	70,122,52	382,642,268	112,54,22	653,465,368	0.0226714	0.199,0.205,0.208	0.188,0.136,0.075	0.071	MXE
1049	ENSG00000104320	NBN	chr8	164,422,197	343,822,379	350,179,522	520,276,725	0.0393825	0.335,0.351,0.354	0.415,0.406,0.432	-0.071	MXE
2626	ENSG00000114316	USP4	chr3	211,388,146	311,398,190	682,286,113	1209,487,181	0.045802	0.385,0.473,0.414	0.342,0.351,0.365	0.071	MXE
6919	ENSG00000104529	EEF1D	chr8	312,395,158	43,45,30	909,442,195	68,33,11	0.00198586	0.863,0.884,0.821	0.921,0.921,0.939	-0.071	MXE
17161	ENSG00000029364	SLC39A9	chr14	15,21,5	82,157,65	78,38,15	221,138,56	0.000901299	0.086,0.065,0.038	0.154,0.124,0.121	-0.07	SE
27973	ENSG00000137806	NDUFAF1	chr15	9,6,30	38,20,46	33,15,15	167,158,81	0.00466791	0.081,0.1,0.195	0.068,0.034,0.064	0.07	SE
39971	ENSG00000085514	PILRA	chr7	628,1292,961	65,75,133	2693,1307,2342	441,194,298	0.0191597	0.797,0.875,0.746	0.713,0.733,0.762	0.07	SE
43227	ENSG00000122033	MTIF3	chr13	9,2,2	61,64,31	55,20,14	248,182,51	0.0262449	0.095,0.022,0.044	0.136,0.072,0.163	-0.07	SE
46661	ENSG00000104529	EEF1D	chr8	1113,1561,651	177,164,114	2963,1545,741	236,139,55	7.39308e-05	0.809,0.865,0.794	0.895,0.882,0.901	-0.07	SE
53433	ENSG00000146223	RPL7L1	chr6	123,114,54	2,8,1	202,141,46	20,20,1	0.0247267	0.973,0.893,0.969	0.855,0.805,0.964	0.07	SE
61603	ENSG00000260565	ERVK13-1	chr16	9,37,8	0,0,1	36,25,3	5,3,0	0.00244886	1.0,1.0,0.799	0.782,0.806,1.0	0.07	SE
1563	ENSG00000163466	ARPC2	chr2	2444,3517,1456	6383,9016,5217	3695,2503,1466	16808,10072,5537	0.000874944	0.329,0.333,0.263	0.22,0.242,0.253	0.07	MXE
5790	ENSG00000104763	ASAH1	chr8	987,932,586	1177,909,658	1681,1438,2161	2491,2151,3011	0.0192509	0.446,0.496,0.461	0.393,0.391,0.408	0.07	MXE
7256	ENSG00000183291	SELENOF	chr1	238,478,133	13,14,8	580,338,154	26,33,29	0.013361	0.925,0.958,0.918	0.938,0.873,0.781	0.07	MXE
9463	ENSG00000108010	GLRX3	chr10	401,411,252	103,133,70	1278,682,192	328,88,33	0.0208844	0.786,0.744,0.772	0.786,0.88,0.846	-0.07	MXE
11227	ENSG00000168397	ATG4B	chr2	3,5,7	83,250,43	26,9,14	197,69,57	0.000390657	0.031,0.017,0.126	0.104,0.103,0.178	-0.07	MXE
456	ENSG00000204257	HLA-DMA	chr6	676,550,782	50,67,42	2350,603,199	257,84,35	0.00673716	0.889,0.83,0.917	0.845,0.81,0.772	0.07	A3SS
1552	ENSG00000107521	HPS1	chr10	61,95,31	243,486,124	329,115,99	673,404,287	0.00261017	0.163,0.132,0.163	0.275,0.181,0.211	-0.07	A5SS
3068	ENSG00000131748	STARD3	chr17	174,141,137	39,28,11	634,298,206	54,33,10	0.0106937	0.804,0.823,0.92	0.915,0.893,0.95	-0.07	A5SS
6152	ENSG00000167613	LAIR1	chr19	267,172,485	84,58,203	2486,705,427	652,212,93	0.0452408	0.661,0.646,0.595	0.701,0.672,0.738	-0.07	A5SS
1044	ENSG00000124155	PIGT	chr20	195,297,190	20,18,8	784,424,152	69,71,16	0.0411713	0.84,0.899,0.928	0.86,0.763,0.837	0.069	SE
1539	ENSG00000123349	PFDN5	chr12	36,39,11	83,105,52	42,23,12	203,109,115	0.0111668	0.193,0.17,0.104	0.102,0.104,0.054	0.069	SE
23134	ENSG00000114956	DGUOK	chr2	48,43,11	119,196,39	64,42,4	324,187,110	0.0432861	0.191,0.114,0.142	0.104,0.116,0.021	0.069	SE
44565	ENSG00000100644	HIF1A	chr14	438,257,367	25,4,15	277,318,224	23,41,14	0.00157632	0.918,0.976,0.94	0.885,0.832,0.911	0.069	SE
44702	ENSG00000030582	GRN	chr17	80,79,25	323,372,184	409,240,267	1435,813,589	0.0018002	0.142,0.124,0.083	0.16,0.164,0.232	-0.069	SE
58756	ENSG00000112715	VEGFA	chr6	0,0,3	29,56,6	9,3,4	38,20,9	0.00397277	0.0,0.0,0.253	0.138,0.092,0.231	-0.069	SE
5690	ENSG00000182718	ANXA2	chr15	1332,1601,1588	253,268,293	3123,1686,1501	1063,454,336	0.000252479	0.818,0.836,0.823	0.715,0.761,0.793	0.069	MXE
8783	ENSG00000140105	WARS	chr14	736,1290,389	1721,2757,966	1702,809,716	5556,2966,2397	0.000390657	0.264,0.282,0.252	0.204,0.186,0.2	0.069	MXE
10204	ENSG00000116701	NCF2	chr1	366,463,187	669,684,371	1043,697,384	2456,1551,954	0.0218601	0.389,0.441,0.37	0.331,0.344,0.319	0.069	MXE
11076	ENSG00000137312	FLOT1	chr6	842,1050,523	884,857,562	1116,573,451	1434,668,641	0.0300469	0.51,0.573,0.504	0.46,0.484,0.435	0.069	MXE
9938	ENSG00000134644	PUM1	chr1	322,327,217	7,10,6	658,556,184	21,34,18	0.0325379	0.951,0.933,0.939	0.93,0.875,0.813	0.068	SE
23367	ENSG00000079332	SAR1A	chr10	18,14,29	172,468,114	62,54,82	381,345,175	0.000650638	0.067,0.02,0.148	0.1,0.096,0.242	-0.068	SE
25968	ENSG00000162711	NLRP3	chr1	796,1731,1426	56,81,58	1450,385,1534	148,30,161	9.26259e-06	0.869,0.909,0.92	0.821,0.857,0.817	0.068	SE
35542	ENSG00000105053	VRK3	chr19	413,763,332	22,24,21	1529,747,415	103,61,56	0.00203674	0.904,0.941,0.888	0.881,0.86,0.787	0.068	SE
37704	ENSG00000182718	ANXA2	chr15	202,229,266	11,24,6	975,412,303	169,38,23	0.00805401	0.915,0.849,0.963	0.772,0.864,0.886	0.068	SE
374	ENSG00000204386	NEU1	chr6	420,727,252	465,736,278	1078,789,994	1809,1018,1288	0.0371982	0.521,0.543,0.522	0.418,0.483,0.482	0.068	MXE
2877	ENSG00000111802	TDP2	chr6	697,1029,1104	449,887,936	1286,1007,476	1271,1056,495	0.0466878	0.537,0.464,0.468	0.43,0.416,0.418	0.068	MXE
71304	ENSG00000173915	ATP5MD	chr10	82,81,42	165,138,130	166,77,8	456,362,80	0.00156759	0.146,0.168,0.1	0.111,0.068,0.033	0.067	SE
3387	ENSG00000105835	NAMPT	chr7	1427,3498,1917	2093,5746,2580	3499,2283,2461	4274,2198,3011	0.0217845	0.424,0.396,0.445	0.469,0.528,0.468	-0.067	MXE
4909	ENSG00000128340	RAC2	chr22	653,1192,1008	458,1027,649	2670,1233,490	1524,647,281	0.0331984	0.531,0.48,0.552	0.582,0.602,0.581	-0.067	MXE
8981	ENSG00000198363	ASPH	chr8	752,758,750	98,95,131	304,530,125	69,105,36	0.0075042	0.883,0.887,0.849	0.812,0.832,0.773	0.067	A3SS
11324	ENSG00000134802	SLC43A3	chr11	343,547,228	41,29,27	863,223,363	43,14,17	0.0398636	0.8,0.9,0.802	0.906,0.884,0.911	-0.066	SE
11612	ENSG00000100330	MTMR3	chr22	109,154,68	7,28,2	219,185,150	18,3,2	0.048975	0.908,0.777,0.956	0.885,0.975,0.979	-0.066	SE
17051	ENSG00000175061	SNHG29	chr17	43,73,17	175,251,90	179,107,77	455,300,137	0.00800976	0.102,0.118,0.08	0.153,0.141,0.205	-0.066	SE
22839	ENSG00000150455	TIRAP	chr11	30,26,4	1,8,0	13,22,9	2,0,0	0.0394414	0.943,0.64,1.0	0.781,1.0,1.0	-0.066	SE
2443	ENSG00000065911	MTHFD2	chr2	422,997,403	637,1280,703	1109,558,357	2580,925,800	0.00880456	0.338,0.375,0.306	0.249,0.317,0.256	0.066	MXE
5817	ENSG00000150527	MIA2	chr14	45,75,30	4,0,2	134,106,38	27,10,1	0.0298974	0.873,1.0,0.901	0.752,0.866,0.959	0.066	MXE
5000	ENSG00000108654	DDX5	chr17	8183,10018,6939	32,51,45	20979,11717,6268	233,163,77	1.7343e-09	0.96,0.948,0.935	0.893,0.87,0.883	0.066	A5SS
37705	ENSG00000182718	ANXA2	chr15	212,225,252	33,19,30	967,411,295	75,17,25	0.0321842	0.791,0.874,0.832	0.884,0.934,0.874	-0.065	SE
11550	ENSG00000003402	CFLAR	chr2	527,1202,343	92,162,52	1749,564,1040	328,120,322	0.00488308	0.824,0.858,0.843	0.813,0.793,0.725	0.065	MXE
200	ENSG00000123349	PFDN5	chr12	80,114,93	44,66,39	270,154,116	88,54,37	0.0343254	0.148,0.142,0.186	0.227,0.214,0.23	-0.065	A3SS
6398	ENSG00000204356	NELFE	chr6	546,814,332	115,154,51	1747,916,431	172,92,50	2.84445e-05	0.812,0.828,0.855	0.902,0.901,0.887	-0.065	A3SS
9688	ENSG00000105879	CBLL1	chr7	96,154,86	7,13,3	302,168,73	30,27,12	0.046381	0.931,0.921,0.966	0.908,0.859,0.856	0.065	A3SS
4785	ENSG00000077150	NFKB2	chr10	10,9,2	27,104,29	15,13,15	42,22,77	0.0492004	0.126,0.033,0.026	0.122,0.187,0.071	-0.065	RI
10612	ENSG00000126581	BECN1	chr17	339,424,261	26,23,20	1233,679,359	99,79,54	0.0434793	0.87,0.904,0.87	0.864,0.815,0.773	0.064	SE
37928	ENSG00000150995	ITPR1	chr3	1,0,1	17,17,3	2,11,0	10,19,3	0.00497306	0.042,0.0,0.199	0.13,0.302,0.0	-0.064	SE
53741	ENSG00000166295	ANAPC16	chr10	9,0,4	25,19,6	25,33,4	34,39,17	0.0483355	0.102,0.0,0.174	0.188,0.211,0.069	-0.064	SE
1686	ENSG00000165006	UBAP1	chr9	532,708,316	791,1260,588	633,397,289	1509,885,644	0.0251367	0.724,0.687,0.677	0.621,0.637,0.637	0.064	MXE
11278	ENSG00000168259	DNAJC7	chr17	31,38,15	364,366,194	117,131,18	826,540,166	0.00317616	0.089,0.107,0.082	0.14,0.218,0.111	-0.064	MXE
422	ENSG00000175197	DDIT3	chr12	454,815,493	86,110,45	1754,677,1787	421,152,353	0.000571739	0.828,0.871,0.909	0.792,0.803,0.822	0.064	A3SS
2807	ENSG00000244187	TMEM141	chr9	7,30,8	0,0,2	75,51,4	3,18,0	0.0409105	1.0,1.0,0.569	0.892,0.484,1.0	0.064	A3SS
55008	ENSG00000129534	MIS18BP1	chr14	30,20,13	0,0,1	72,91,32	4,7,0	0.00712381	1.0,1.0,0.754	0.81,0.754,1.0	0.063	SE
758	ENSG00000051523	CYBA	chr16	864,2189,288	503,1318,139	925,646,2510	367,285,1023	0.016848	0.63,0.622,0.673	0.714,0.692,0.709	-0.063	MXE
10218	ENSG00000116701	NCF2	chr1	1196,1262,691	1205,1092,620	4540,2775,1815	3507,2017,1191	0.0491291	0.473,0.511,0.502	0.54,0.555,0.58	-0.063	MXE
11281	ENSG00000143774	GUK1	chr1	21,65,2	89,148,39	3,8,8	72,60,44	0.0320873	0.146,0.242,0.036	0.029,0.088,0.117	0.063	MXE
2035	ENSG00000143110	C1orf162	chr1	16,29,62	166,208,142	163,123,16	482,376,44	0.0410939	0.06,0.085,0.225	0.184,0.179,0.195	-0.063	A3SS
9130	ENSG00000144591	GMPPA	chr2	12,2,1	69,154,28	27,14,21	228,141,80	0.0251969	0.133,0.011,0.031	0.095,0.081,0.188	-0.063	A3SS
28610	ENSG00000167077	MEI1	chr22	865,874,253	33,110,15	869,1336,396	33,53,8	0.0017541	0.933,0.809,0.9	0.933,0.931,0.963	-0.062	SE
54395	ENSG00000136940	PDCL	chr9	142,161,45	2,24,3	251,131,51	1,2,5	0.0125313	0.97,0.755,0.873	0.991,0.968,0.824	-0.062	SE
11088	ENSG00000137312	FLOT1	chr6	191,223,86	495,429,235	190,120,95	704,368,286	0.0430393	0.292,0.357,0.281	0.223,0.258,0.262	0.062	MXE
8457	ENSG00000143437	ARNT	chr1	94,99,36	7,0,3	387,239,61	41,41,5	0.00186945	0.924,1.0,0.916	0.896,0.841,0.917	0.062	A3SS
9474	ENSG00000168883	USP39	chr2	20,0,11	193,100,57	51,10,19	197,143,80	0.0343661	0.084,0.0,0.146	0.186,0.058,0.173	-0.062	A3SS
67238	ENSG00000028203	VEZT	chr12	13,27,6	2,0,0	63,34,7	20,1,0	0.0200269	0.802,1.0,1.0	0.663,0.955,1.0	0.061	SE
6662	ENSG00000116489	CAPZA1	chr1	205,334,133	789,1212,650	414,192,142	2732,1140,860	0.00077014	0.216,0.226,0.178	0.138,0.151,0.149	0.061	MXE
9041	ENSG00000124731	TREM1	chr6	551,1550,972	57,44,48	935,1086,244	107,210,10	0.00023882	0.867,0.96,0.932	0.855,0.778,0.943	0.061	MXE
6946	ENSG00000143569	UBAP2L	chr1	10,19,14	189,436,107	53,57,18	366,316,106	1.92812e-05	0.042,0.034,0.097	0.106,0.129,0.122	-0.061	A5SS
2325	ENSG00000160613	PCSK7	chr11	0,3,6	88,27,22	38,18,7	133,77,37	0.00140995	0.0,0.067,0.15	0.156,0.131,0.109	-0.06	SE
70820	ENSG00000095564	BTAF1	chr10	80,237,24	2,15,4	7,15,13	1,0,0	0.0178443	0.954,0.892,0.758	0.785,1.0,1.0	-0.06	SE
4177	ENSG00000166340	TPP1	chr11	862,1349,561	739,1381,580	2829,1475,873	3711,1857,1126	0.021176	0.745,0.709,0.707	0.656,0.665,0.66	0.06	MXE
18613	ENSG00000149923	PPP4C	chr16	949,1649,651	117,125,49	1379,1021,616	52,79,35	0.00538468	0.768,0.843,0.844	0.915,0.84,0.878	-0.059	SE
23384	ENSG00000122566	HNRNPA2B1	chr7	1248,2470,759	85,49,59	2546,1199,1050	302,135,58	2.11979e-05	0.885,0.964,0.871	0.816,0.823,0.905	0.059	SE
48925	ENSG00000172594	SMPDL3A	chr6	227,434,170	17,49,17	578,331,308	26,37,4	0.0459844	0.879,0.829,0.845	0.924,0.83,0.977	-0.059	SE
62486	ENSG00000137996	RTCA	chr1	7,13,2	49,59,18	10,2,3	169,118,22	0.00914231	0.102,0.149,0.081	0.045,0.013,0.098	0.059	SE
66881	ENSG00000168883	USP39	chr2	23,12,6	158,161,78	32,50,26	249,255,82	0.0315944	0.085,0.045,0.047	0.076,0.111,0.168	-0.059	SE
2644	ENSG00000130775	THEMIS2	chr1	189,192,85	8,37,7	429,305,45	23,14,2	0.0411614	0.947,0.797,0.902	0.934,0.943,0.945	-0.059	A5SS
30168	ENSG00000171735	CAMTA1	chr1	151,366,89	29,39,3	364,249,173	17,12,13	0.0310333	0.78,0.865,0.953	0.936,0.934,0.901	-0.058	SE
1720	ENSG00000116698	SMG7	chr1	15,8,0	38,34,10	7,1,5	72,69,28	0.0264638	0.218,0.143,0.0	0.064,0.01,0.112	0.058	A3SS
7404	ENSG00000136451	VEZF1	chr17	44,28,19	207,290,139	67,71,41	350,285,153	0.0281761	0.16,0.079,0.109	0.146,0.182,0.193	-0.058	A3SS
32057	ENSG00000087206	UIMC1	chr5	16,19,6	52,123,46	20,6,6	252,201,36	0.00306974	0.166,0.091,0.078	0.049,0.019,0.097	0.057	SE
32264	ENSG00000112339	HBS1L	chr6	30,0,5	90,95,21	77,36,14	171,98,55	0.00345408	0.12,0.0,0.089	0.156,0.131,0.094	-0.057	SE
74886	ENSG00000164509	IL31RA	chr5	9,28,2	0,14,0	19,4,9	0,1,0	0.0355768	1.0,0.431,1.0	1.0,0.602,1.0	-0.057	SE
77253	ENSG00000144741	SLC25A26	chr3	30,36,19	2,0,2	104,94,21	20,15,0	0.0230629	0.92,1.0,0.88	0.8,0.828,1.0	0.057	SE
8491	ENSG00000188313	PLSCR1	chr3	60,42,25	1117,1598,671	109,62,129	1121,936,1600	1.21789e-06	0.08,0.041,0.057	0.136,0.097,0.115	-0.057	MXE
10303	ENSG00000026508	CD44	chr11	80,87,98	1201,973,1474	525,189,131	4721,1595,643	7.96446e-06	0.063,0.083,0.063	0.101,0.107,0.171	-0.057	MXE
2730	ENSG00000117682	DHDDS	chr1	6,3,6	70,161,44	48,13,8	202,114,62	0.000442799	0.069,0.016,0.106	0.171,0.09,0.101	-0.057	A3SS
12337	ENSG00000197622	CDC42SE1	chr1	69,44,36	275,343,146	266,78,65	527,304,222	0.00100136	0.116,0.063,0.115	0.209,0.119,0.133	-0.056	SE
40225	ENSG00000204387	SNHG32	chr6	26,18,18	105,111,49	239,86,43	450,230,158	0.0292842	0.132,0.091,0.184	0.246,0.187,0.143	-0.056	SE
370	ENSG00000183530	PRR14L	chr22	20,69,24	17,44,7	56,39,22	84,43,18	0.0120265	0.903,0.926,0.965	0.841,0.878,0.907	0.056	MXE
3880	ENSG00000162711	NLRP3	chr1	389,942,723	63,107,76	764,227,758	159,41,165	0.000645772	0.861,0.898,0.905	0.828,0.847,0.821	0.056	MXE
10599	ENSG00000163719	MTMR14	chr3	56,147,9	223,523,50	22,27,33	96,161,288	0.0343324	0.251,0.273,0.194	0.235,0.183,0.133	0.056	MXE
1701	ENSG00000099622	CIRBP	chr19	23,41,5	138,135,54	43,21,2	303,198,92	0.0348245	0.106,0.178,0.062	0.092,0.07,0.015	0.056	A3SS
30167	ENSG00000171735	CAMTA1	chr1	0,0,2	29,39,3	5,7,1	17,12,13	0.00303158	0.0,0.0,0.281	0.147,0.255,0.043	-0.055	SE
70687	ENSG00000186501	TMEM222	chr1	35,53,28	159,125,59	105,37,38	432,300,126	0.0436386	0.098,0.173,0.19	0.107,0.058,0.13	0.055	SE
3941	ENSG00000062716	VMP1	chr17	162,208,171	542,821,759	429,257,118	1075,792,382	0.0429501	0.263,0.232,0.212	0.323,0.279,0.269	-0.055	MXE
9187	ENSG00000187688	TRPV2	chr17	6,0,1	51,43,5	15,28,3	119,79,32	0.0337338	0.09,0.0,0.143	0.095,0.229,0.073	-0.055	MXE
11027	ENSG00000164111	ANXA5	chr4	8572,12583,5877	16675,22208,13949	25687,9837,8074	69039,27657,18291	0.0342477	0.368,0.391,0.323	0.297,0.287,0.333	0.055	MXE
11329	ENSG00000177879	AP3S1	chr5	11,10,6	88,139,37	37,42,32	246,208,123	0.0383566	0.096,0.057,0.121	0.113,0.146,0.181	-0.055	MXE
6672	ENSG00000160948	VPS28	chr8	409,569,172	52,43,15	1408,914,257	71,60,7	0.00366442	0.854,0.908,0.895	0.937,0.919,0.965	-0.055	A3SS
18609	ENSG00000149923	PPP4C	chr16	647,1058,397	48,93,27	888,652,398	48,31,7	0.00349471	0.886,0.867,0.894	0.914,0.924,0.97	-0.054	SE
56495	ENSG00000145107	TM4SF19	chr3	2086,3406,293	272,460,44	6120,2132,1544	236,403,91	0.0076262	0.835,0.83,0.814	0.945,0.777,0.918	-0.054	SE
74180	ENSG00000168259	DNAJC7	chr17	81,108,14	256,232,197	87,70,38	895,610,143	0.00528537	0.16,0.218,0.041	0.055,0.064,0.138	0.054	SE
4479	ENSG00000125107	CNOT1	chr16	26,31,18	220,174,147	41,17,7	435,287,148	0.0175081	0.094,0.135,0.097	0.076,0.049,0.04	0.054	A5SS
39570	ENSG00000172590	MRPL52	chr14	435,769,244	10,42,10	1033,514,664	80,56,42	0.0019176	0.968,0.927,0.945	0.9,0.865,0.917	0.053	SE
42660	ENSG00000092199	HNRNPC	chr14	70,94,90	245,330,129	175,112,114	667,398,786	0.00434739	0.092,0.092,0.199	0.085,0.091,0.049	0.053	SE
71477	ENSG00000115145	STAM2	chr2	174,255,93	16,33,1	600,271,116	24,8,6	0.0465994	0.843,0.792,0.979	0.925,0.944,0.905	-0.053	SE
8471	ENSG00000026751	SLAMF7	chr1	78,182,18	687,1506,230	541,171,1865	2475,874,8682	9.05539e-07	0.064,0.068,0.045	0.116,0.105,0.114	-0.053	MXE
1117	ENSG00000258289	CHURC1	chr14	68,32,42	378,446,220	326,152,101	1494,722,435	0.00760562	0.15,0.066,0.158	0.176,0.171,0.185	-0.053	A3SS
3768	ENSG00000105401	CDC37	chr19	161,296,317	736,1272,693	561,176,162	2924,1357,678	0.00258238	0.12,0.127,0.222	0.107,0.075,0.129	0.053	RI
236	ENSG00000166912	MTMR10	chr15	48,92,7	1,0,1	59,67,25	11,7,0	0.000877043	0.968,1.0,0.813	0.769,0.856,1.0	0.052	SE
56787	ENSG00000154589	LY96	chr8	182,478,191	17,14,3	799,701,139	81,46,12	0.00731468	0.87,0.955,0.975	0.86,0.905,0.879	0.052	SE
73818	ENSG00000168397	ATG4B	chr2	36,102,26	2,0,2	82,37,30	10,4,1	0.0189513	0.927,1.0,0.902	0.852,0.867,0.955	0.052	SE
6453	ENSG00000106028	SSBP1	chr7	17,14,26	101,119,92	100,69,13	319,180,62	0.0196699	0.094,0.068,0.149	0.162,0.191,0.115	-0.052	A5SS
4211	ENSG00000104529	EEF1D	chr8	418,685,292	28,53,17	996,551,287	32,27,6	0.00547489	0.889,0.873,0.902	0.943,0.916,0.962	-0.052	RI
29583	ENSG00000136527	TRA2B	chr3	235,356,309	596,813,552	210,252,105	908,730,395	9.41513e-05	0.122,0.134,0.165	0.075,0.108,0.086	0.051	SE
3076	ENSG00000117448	AKR1A1	chr1	37,3,1	215,334,175	110,42,60	976,446,555	0.0113535	0.178,0.011,0.007	0.124,0.106,0.12	-0.051	MXE
6408	ENSG00000183696	UPP1	chr7	1238,2202,1131	115,193,22	2384,767,505	173,113,61	0.00811669	0.888,0.893,0.974	0.91,0.833,0.859	0.051	MXE
11308	ENSG00000018280	SLC11A1	chr2	1495,1113,708	744,376,356	4430,1752,435	2320,1066,268	0.042843	0.754,0.819,0.752	0.744,0.715,0.712	0.051	MXE
9789	ENSG00000241468	ATP5MF	chr7	23,17,14	319,269,190	78,64,30	593,413,216	0.000754532	0.057,0.05,0.058	0.099,0.114,0.104	-0.051	A3SS
10545	ENSG00000119953	SMNDC1	chr10	0,7,5	87,107,40	16,12,8	134,125,47	0.0452082	0.0,0.055,0.101	0.097,0.079,0.133	-0.051	A3SS

## Sheet: Table S8 (II) DSG_match
Supplemental Table 8 (II): DSG identified by rMATS in SF3B1K700E LR-MDS compared to HD and compared to SF3B1wt LR-MDS classical monocytes
GeneID	GeneSymbol
ENSG00000119688	ABCD4
ENSG00000106077	ABHD11
ENSG00000060971	ACAA1
ENSG00000100813	ACIN1
ENSG00000130402	ACTN4
ENSG00000127507	ADGRE2
ENSG00000123146	ADGRE5
ENSG00000182885	ADGRG3
ENSG00000026652	AGPAT4
ENSG00000135541	AHI1
ENSG00000072210	ALDH3A2
ENSG00000141552	ANAPC11
ENSG00000110200	ANAPC15
ENSG00000131503	ANKHD1
ENSG00000182718	ANXA2
ENSG00000136250	AOAH
ENSG00000113108	APBB3
ENSG00000084234	APLP2
ENSG00000149182	ARFGAP2
ENSG00000164144	ARFIP1
ENSG00000132254	ARFIP2
ENSG00000123329	ARHGAP9
ENSG00000214087	ARL16
ENSG00000122644	ARL4A
ENSG00000143437	ARNT
ENSG00000104763	ASAH1
ENSG00000198363	ASPH
ENSG00000107669	ATE1
ENSG00000168397	ATG4B
ENSG00000057663	ATG5
ENSG00000197548	ATG7
ENSG00000173915	ATP5MD
ENSG00000116459	ATP5PB
ENSG00000166377	ATP9B
ENSG00000124788	ATXN1
ENSG00000172530	BANP
ENSG00000075790	BCAP29
ENSG00000106635	BCL7B
ENSG00000136717	BIN1
ENSG00000140299	BNIP2
ENSG00000028310	BRD9
ENSG00000095564	BTAF1
ENSG00000064726	BTBD1
ENSG00000154640	BTG3
ENSG00000186470	BTN3A2
ENSG00000171735	CAMTA1
ENSG00000042493	CAPG
ENSG00000165233	CARD19
ENSG00000105483	CARD8
ENSG00000153113	CAST
ENSG00000172785	CBWD1
ENSG00000136682	CBWD2
ENSG00000215126	CBWD6
ENSG00000165813	CCDC186
ENSG00000163660	CCNL1
ENSG00000135535	CD164
ENSG00000105383	CD33
ENSG00000026508	CD44
ENSG00000004897	CDC27
ENSG00000070831	CDC42
ENSG00000096401	CDC5L
ENSG00000101391	CDK5RAP1
ENSG00000182923	CEP63
ENSG00000173588	CEP83
ENSG00000113163	CERT1
ENSG00000003402	CFLAR
ENSG00000173575	CHD2
ENSG00000258289	CHURC1
ENSG00000166797	CIAO2A
ENSG00000099622	CIRBP
ENSG00000172243	CLEC7A
ENSG00000113240	CLK4
ENSG00000187118	CMC1
ENSG00000169714	CNBP
ENSG00000125107	CNOT1
ENSG00000111481	COPZ1
ENSG00000160917	CPSF4
ENSG00000241258	CRCP
ENSG00000095794	CREM
ENSG00000160741	CRTC2
ENSG00000164733	CTSB
ENSG00000163131	CTSS
ENSG00000154832	CXXC1
ENSG00000083799	CYLD
ENSG00000175197	DDIT3
ENSG00000108654	DDX5
ENSG00000111364	DDX55
ENSG00000184014	DENND5A
ENSG00000160049	DFFA
ENSG00000114956	DGUOK
ENSG00000117682	DHDDS
ENSG00000073737	DHRS9
ENSG00000109606	DHX15
ENSG00000101452	DHX35
ENSG00000154099	DNAAF1
ENSG00000102580	DNAJC3
ENSG00000091073	DTX2
ENSG00000004975	DVL2
ENSG00000144635	DYNC1LI1
ENSG00000169016	E2F6
ENSG00000074266	EED
ENSG00000104529	EEF1D
ENSG00000122877	EGR2
ENSG00000114867	EIF4G1
ENSG00000110321	EIF4G2
ENSG00000134153	EMC7
ENSG00000100908	EMC9
ENSG00000173818	ENDOV
ENSG00000132199	ENOSF1
ENSG00000197586	ENTPD6
ENSG00000163161	ERCC3
ENSG00000260565	ERVK13-1
ENSG00000182944	EWSR1
ENSG00000031003	FAM13B
ENSG00000237765	FAM200B
ENSG00000005238	FAM214B
ENSG00000153310	FAM49B
ENSG00000145868	FBXO38
ENSG00000072803	FBXW11
ENSG00000000938	FGR
ENSG00000172500	FIBP
ENSG00000137312	FLOT1
ENSG00000126391	FRMD8
ENSG00000139112	GABARAPL1
ENSG00000116717	GADD45A
ENSG00000125447	GGA3
ENSG00000198715	GLMP
ENSG00000140632	GLYR1
ENSG00000111711	GOLT1B
ENSG00000108433	GOSR2
ENSG00000062194	GPBP1
ENSG00000148834	GSTO1
ENSG00000140307	GTF2A2
ENSG00000143774	GUK1
ENSG00000169919	GUSB
ENSG00000148634	HERC4
ENSG00000234745	HLA-B
ENSG00000204257	HLA-DMA
ENSG00000196126	HLA-DRB1
ENSG00000113161	HMGCR
ENSG00000122566	HNRNPA2B1
ENSG00000092199	HNRNPC
ENSG00000169045	HNRNPH1
ENSG00000096746	HNRNPH3
ENSG00000107521	HPS1
ENSG00000110756	HPS5
ENSG00000099377	HSD3B7
ENSG00000137965	IFI44
ENSG00000032742	IFT88
ENSG00000126246	IGFLR1
ENSG00000110324	IL10RA
ENSG00000164509	IL31RA
ENSG00000064102	INTS13
ENSG00000149262	INTS4
ENSG00000164941	INTS8
ENSG00000198001	IRAK4
ENSG00000078747	ITCH
ENSG00000171988	JMJD1C
ENSG00000139620	KANSL2
ENSG00000066135	KDM4A
ENSG00000047578	KIAA0556
ENSG00000114030	KPNA1
ENSG00000179630	LACC1
ENSG00000161813	LARP4
ENSG00000239998	LILRA2
ENSG00000204577	LILRB3
ENSG00000204054	LINC00963
ENSG00000231721	LINC-PINT
ENSG00000130332	LSM7
ENSG00000204482	LST1
ENSG00000248323	LUCAT1
ENSG00000154589	LY96
ENSG00000003056	M6PR
ENSG00000071054	MAP4K4
ENSG00000119487	MAPKAP1
ENSG00000145495	MARCH6
ENSG00000136536	MARCH7
ENSG00000133997	MED6
ENSG00000167077	MEI1
ENSG00000168958	MFF
ENSG00000131446	MGAT1
ENSG00000150527	MIA2
ENSG00000186594	MIR22HG
ENSG00000172965	MIR4435-2HG
ENSG00000143436	MRPL9
ENSG00000163319	MRPS18C
ENSG00000148187	MRRF
ENSG00000163738	MTHFD2L
ENSG00000122033	MTIF3
ENSG00000163719	MTMR14
ENSG00000100330	MTMR3
ENSG00000135297	MTO1
ENSG00000170873	MTSS1
ENSG00000132781	MUTYH
ENSG00000005810	MYCBP2
ENSG00000085274	MYNN
ENSG00000173559	NABP1
ENSG00000205531	NAP1L4
ENSG00000104320	NBN
ENSG00000270629	NBPF14
ENSG00000166579	NDEL1
ENSG00000003509	NDUFAF7
ENSG00000151092	NGLY1
ENSG00000126653	NSRP1
ENSG00000037474	NSUN2
ENSG00000117481	NSUN4
ENSG00000076685	NT5C2
ENSG00000123240	OPTN
ENSG00000155463	OXA1L
ENSG00000090060	PAPOLA
ENSG00000247774	PCED1B-AS1
ENSG00000185619	PCGF3
ENSG00000100889	PCK2
ENSG00000078674	PCM1
ENSG00000178104	PDE4DIP
ENSG00000123349	PFDN5
ENSG00000013375	PGM3
ENSG00000173889	PHC3
ENSG00000112511	PHF1
ENSG00000143393	PI4KB
ENSG00000153823	PID1
ENSG00000174227	PIGG
ENSG00000124155	PIGT
ENSG00000188313	PLSCR1
ENSG00000196576	PLXNB2
ENSG00000135241	PNPLA8
ENSG00000140521	POLG
ENSG00000122008	POLK
ENSG00000285437	POLR2J3
ENSG00000149923	PPP4C
ENSG00000108946	PRKAR1A
ENSG00000165630	PRPF18
ENSG00000205352	PRR13
ENSG00000183530	PRR14L
ENSG00000100567	PSMA3
ENSG00000257621	PSMA3-AS1
ENSG00000187514	PTMA
ENSG00000081237	PTPRC
ENSG00000134644	PUM1
ENSG00000166024	R3HCC1L
ENSG00000101084	RAB5IF
ENSG00000137955	RABGGTB
ENSG00000125970	RALY
ENSG00000109756	RAPGEF2
ENSG00000100461	RBM23
ENSG00000168214	RBPJ
ENSG00000174718	RESF1
ENSG00000168411	RFWD3
ENSG00000005486	RHBDD2
ENSG00000106615	RHEB
ENSG00000136104	RNASEH2B
ENSG00000137393	RNF144B
ENSG00000170633	RNF34
ENSG00000229117	RPL41
ENSG00000170889	RPS9
ENSG00000174891	RSRC1
ENSG00000117616	RSRP1
ENSG00000137996	RTCA
ENSG00000122481	RWDD3
ENSG00000161526	SAP30BP
ENSG00000100445	SDR39U1
ENSG00000168385	SEPTIN2
ENSG00000122545	SEPTIN7
ENSG00000142864	SERBP1
ENSG00000197249	SERPINA1
ENSG00000107290	SETX
ENSG00000100359	SGSM3
ENSG00000087266	SH3BP2
ENSG00000101307	SIRPB1
ENSG00000068903	SIRT2
ENSG00000204351	SKIV2L
ENSG00000018280	SLC11A1
ENSG00000122912	SLC25A16
ENSG00000144741	SLC25A26
ENSG00000225697	SLC26A6
ENSG00000123643	SLC36A1
ENSG00000029364	SLC39A9
ENSG00000168003	SLC3A2
ENSG00000134802	SLC43A3
ENSG00000169241	SLC50A1
ENSG00000155465	SLC7A7
ENSG00000197818	SLC9A8
ENSG00000137776	SLTM
ENSG00000099956	SMARCB1
ENSG00000116698	SMG7
ENSG00000224397	SMIM25
ENSG00000119953	SMNDC1
ENSG00000197989	SNHG12
ENSG00000196756	SNHG17
ENSG00000175061	SNHG29
ENSG00000204387	SNHG32
ENSG00000203875	SNHG5
ENSG00000104852	SNRNP70
ENSG00000128739	SNRPN
ENSG00000067066	SP100
ENSG00000153914	SREK1
ENSG00000112081	SRSF3
ENSG00000115875	SRSF7
ENSG00000163479	SSR2
ENSG00000008513	ST3GAL1
ENSG00000064225	ST3GAL6
ENSG00000168610	STAT3
ENSG00000124214	STAU1
ENSG00000103496	STX4
ENSG00000102710	SUPT20H
ENSG00000183597	TANGO2
ENSG00000231925	TAPBP
ENSG00000054611	TBC1D22A
ENSG00000145979	TBC1D7
ENSG00000154144	TBRG1
ENSG00000113649	TCERG1
ENSG00000148737	TCF7L2
ENSG00000111802	TDP2
ENSG00000164329	TENT2
ENSG00000003436	TFPI
ENSG00000079134	THOC1
ENSG00000259431	THTPA
ENSG00000206573	THUMPD3-AS1
ENSG00000092330	TINF2
ENSG00000137221	TJAP1
ENSG00000106829	TLE4
ENSG00000137462	TLR2
ENSG00000136404	TM6SF1
ENSG00000135926	TMBIM1
ENSG00000139644	TMBIM6
ENSG00000117500	TMED5
ENSG00000171202	TMEM126A
ENSG00000119777	TMEM214
ENSG00000151881	TMEM267
ENSG00000064419	TNPO3
ENSG00000100038	TOP3B
ENSG00000166340	TPP1
ENSG00000163870	TPRA1
ENSG00000164548	TRA2A
ENSG00000104907	TRMT1
ENSG00000100991	TRPC4AP
ENSG00000187688	TRPV2
ENSG00000165699	TSC1
ENSG00000074319	TSG101
ENSG00000237298	TTN-AS1
ENSG00000143367	TUFT1
ENSG00000198431	TXNRD1
ENSG00000143569	UBAP2L
ENSG00000143222	UFC1
ENSG00000070010	UFD1
ENSG00000087206	UIMC1
ENSG00000183696	UPP1
ENSG00000168883	USP39
ENSG00000132952	USPL1
ENSG00000028203	VEZT
ENSG00000136059	VILL
ENSG00000105053	VRK3
ENSG00000140105	WARS
ENSG00000136051	WASHC4
ENSG00000164253	WDR41
ENSG00000119820	YIPF4
ENSG00000119801	YPEL5
ENSG00000116809	ZBTB17
ENSG00000058673	ZC3H11A
ENSG00000172262	ZNF131
ENSG00000163848	ZNF148
ENSG00000174652	ZNF266
ENSG00000171606	ZNF274
ENSG00000162664	ZNF326
ENSG00000109445	ZNF330
ENSG00000119725	ZNF410
ENSG00000130544	ZNF557
ENSG00000171469	ZNF561
ENSG00000197343	ZNF655
